# Supplementary material for: Whole-Transcriptome Profiling of Canine and Human in Vitro Models Exposed to a G-Quadruplex Binding Small Molecule
Source: Sci Rep. 2018 Nov 20;8:17107. doi: 10.1038/s41598-018-35516-y (PMC6244004; doi:10.1038/s41598-018-35516-y)
Supplement: Supplementary file 2 [file 41598_2018_35516_MOESM2_ESM.xlsx]

## Sheet: HMC1.2 AQ1 1 µM vs DMSO
Supplementary File 2, Table 1: Differentially expressed genes (DEGs) in HMC1.2 treated with AQ1 1 µM (compared with DMSO). Adjusted P-value (FDR) < 0.05 (P-value < 0.001).
				LEGEND	DOWNREGULATED GENES
					UPREGULATED GENES
ENSEMBL ID	FDR < 0,05	FC	1/FC	Gene name	Gene description
ENSG00000179241	1.35285e-76	0.0502466	19.9018	LDLRAD3	low density lipoprotein receptor class A domain containing 3 [Source:HGNC Symbol;Acc:HGNC:27046]
ENSG00000068383	1.82276e-68	0.0540489	18.5018	INPP5A	inositol polyphosphate-5-phosphatase A [Source:HGNC Symbol;Acc:HGNC:6076]
ENSG00000074047	1.45416e-69	0.0542295	18.4402	GLI2	GLI family zinc finger 2 [Source:HGNC Symbol;Acc:HGNC:4318]
ENSG00000119771	7.42809e-104	0.0569878	17.5476	KLHL29	kelch like family member 29 [Source:HGNC Symbol;Acc:HGNC:29404]
ENSG00000181031	9.3751e-35	0.0585224	17.0875	RPH3AL	rabphilin 3A-like (without C2 domains) [Source:HGNC Symbol;Acc:HGNC:10296]
ENSG00000140718	2.91598e-88	0.0587811	17.0123	FTO	FTO, alpha-ketoglutarate dependent dioxygenase [Source:HGNC Symbol;Acc:HGNC:24678]
ENSG00000160293	9.7604e-85	0.0600835	16.6435	VAV2	vav guanine nucleotide exchange factor 2 [Source:HGNC Symbol;Acc:HGNC:12658]
ENSG00000141564	7.74487e-73	0.0601407	16.6277	RPTOR	regulatory associated protein of MTOR complex 1 [Source:HGNC Symbol;Acc:HGNC:30287]
ENSG00000119522	1.17179e-98	0.0646622	15.465	DENND1A	DENN domain containing 1A [Source:HGNC Symbol;Acc:HGNC:29324]
ENSG00000134215	4.64215e-77	0.0650224	15.3793	VAV3	vav guanine nucleotide exchange factor 3 [Source:HGNC Symbol;Acc:HGNC:12659]
ENSG00000011105	6.82733e-63	0.0662157	15.1021	TSPAN9	tetraspanin 9 [Source:HGNC Symbol;Acc:HGNC:21640]
ENSG00000152818	9.97169e-25	0.0675712	14.7992	UTRN	utrophin [Source:HGNC Symbol;Acc:HGNC:12635]
ENSG00000136828	2.54736e-48	0.0680428	14.6966	RALGPS1	Ral GEF with PH domain and SH3 binding motif 1 [Source:HGNC Symbol;Acc:HGNC:16851]
ENSG00000132394	2.19999e-126	0.0697751	14.3318	EEFSEC	eukaryotic elongation factor, selenocysteine-tRNA specific [Source:HGNC Symbol;Acc:HGNC:24614]
ENSG00000171723	3.16441e-88	0.0703813	14.2083	GPHN	gephyrin [Source:HGNC Symbol;Acc:HGNC:15465]
ENSG00000184220	2.05676e-63	0.0707082	14.1426	CMSS1	cms1 ribosomal small subunit homolog (yeast) [Source:HGNC Symbol;Acc:HGNC:28666]
ENSG00000134030	1.02595e-106	0.0707084	14.1426	CTIF	cap binding complex dependent translation initiation factor [Source:HGNC Symbol;Acc:HGNC:23925]
ENSG00000054611	2.12917e-119	0.0718885	13.9104	TBC1D22A	TBC1 domain family member 22A [Source:HGNC Symbol;Acc:HGNC:1309]
ENSG00000176463	2.89466e-66	0.0739679	13.5194	SLCO3A1	solute carrier organic anion transporter family member 3A1 [Source:HGNC Symbol;Acc:HGNC:10952]
ENSG00000183049	4.14934e-21	0.0742964	13.4596	CAMK1D	calcium/calmodulin dependent protein kinase ID [Source:HGNC Symbol;Acc:HGNC:19341]
ENSG00000141376	6.21785e-51	0.0744922	13.4242	BCAS3	BCAS3, microtubule associated cell migration factor [Source:HGNC Symbol;Acc:HGNC:14347]
ENSG00000153814	7.68264e-33	0.0754596	13.2521	JAZF1	JAZF zinc finger 1 [Source:HGNC Symbol;Acc:HGNC:28917]
ENSG00000105738	4.42017e-16	0.0754781	13.2489	SIPA1L3	signal induced proliferation associated 1 like 3 [Source:HGNC Symbol;Acc:HGNC:23801]
ENSG00000068024	7.811e-59	0.0756421	13.2201	HDAC4	histone deacetylase 4 [Source:HGNC Symbol;Acc:HGNC:14063]
ENSG00000165675	1.00045e-88	0.0761746	13.1277	ENOX2	ecto-NOX disulfide-thiol exchanger 2 [Source:HGNC Symbol;Acc:HGNC:2259]
ENSG00000131374	2.2334e-43	0.0766953	13.0386	TBC1D5	TBC1 domain family member 5 [Source:HGNC Symbol;Acc:HGNC:19166]
ENSG00000145375	5.86385e-82	0.0769165	13.0011	SPATA5	spermatogenesis associated 5 [Source:HGNC Symbol;Acc:HGNC:18119]
ENSG00000185305	1.59469e-81	0.0778779	12.8406	ARL15	ADP ribosylation factor like GTPase 15 [Source:HGNC Symbol;Acc:HGNC:25945]
ENSG00000198879	7.51289e-32	0.078848	12.6826	SFMBT2	Scm-like with four mbt domains 2 [Source:HGNC Symbol;Acc:HGNC:20256]
ENSG00000053918	6.84039e-62	0.0792183	12.6233	KCNQ1	potassium voltage-gated channel subfamily Q member 1 [Source:HGNC Symbol;Acc:HGNC:6294]
ENSG00000144036	4.24548e-59	0.0792211	12.6229	EXOC6B	exocyst complex component 6B [Source:HGNC Symbol;Acc:HGNC:17085]
ENSG00000170485	3.64694e-32	0.0795913	12.5642	NPAS2	neuronal PAS domain protein 2 [Source:HGNC Symbol;Acc:HGNC:7895]
ENSG00000118007	1.0741e-74	0.0806592	12.3978	STAG1	stromal antigen 1 [Source:HGNC Symbol;Acc:HGNC:11354]
ENSG00000169891	6.88077e-08	0.0807785	12.3795	REPS2	RALBP1 associated Eps domain containing 2 [Source:HGNC Symbol;Acc:HGNC:9963]
ENSG00000179104	1.50389e-17	0.080824	12.3726	TMTC2	transmembrane and tetratricopeptide repeat containing 2 [Source:HGNC Symbol;Acc:HGNC:25440]
ENSG00000152127	7.16199e-57	0.0809334	12.3558	MGAT5	mannosyl (alpha-1,6-)-glycoprotein beta-1,6-N-acetyl-glucosaminyltransferase [Source:HGNC Symbol;Acc:HGNC:7049]
ENSG00000144535	1.83825e-110	0.0814224	12.2816	DIS3L2	DIS3 like 3'-5' exoribonuclease 2 [Source:HGNC Symbol;Acc:HGNC:28648]
ENSG00000118922	2.45519e-20	0.0814322	12.2801	KLF12	Kruppel like factor 12 [Source:HGNC Symbol;Acc:HGNC:6346]
ENSG00000188559	2.12797e-60	0.0815514	12.2622	RALGAPA2	Ral GTPase activating protein catalytic alpha subunit 2 [Source:HGNC Symbol;Acc:HGNC:16207]
ENSG00000145982	2.79907e-67	0.0815584	12.2612	FARS2	phenylalanyl-tRNA synthetase 2, mitochondrial [Source:HGNC Symbol;Acc:HGNC:21062]
ENSG00000071205	8.0212e-72	0.0824703	12.1256	ARHGAP10	Rho GTPase activating protein 10 [Source:HGNC Symbol;Acc:HGNC:26099]
ENSG00000082805	1.24423e-42	0.0830314	12.0436	ERC1	ELKS/RAB6-interacting/CAST family member 1 [Source:HGNC Symbol;Acc:HGNC:17072]
ENSG00000198722	4.7085e-47	0.0833117	12.0031	UNC13B	unc-13 homolog B [Source:HGNC Symbol;Acc:HGNC:12566]
ENSG00000185104	5.11313e-111	0.0836894	11.9489	FAF1	Fas associated factor 1 [Source:HGNC Symbol;Acc:HGNC:3578]
ENSG00000150760	6.10312e-41	0.0839706	11.9089	DOCK1	dedicator of cytokinesis 1 [Source:HGNC Symbol;Acc:HGNC:2987]
ENSG00000163947	2.51139e-55	0.0843307	11.8581	ARHGEF3	Rho guanine nucleotide exchange factor 3 [Source:HGNC Symbol;Acc:HGNC:683]
ENSG00000154229	2.44978e-19	0.0843943	11.8491	PRKCA	protein kinase C alpha [Source:HGNC Symbol;Acc:HGNC:9393]
ENSG00000153317	2.16295e-38	0.0855128	11.6941	ASAP1	ArfGAP with SH3 domain, ankyrin repeat and PH domain 1 [Source:HGNC Symbol;Acc:HGNC:2720]
ENSG00000154217	2.26536e-74	0.0858325	11.6506	PITPNC1	phosphatidylinositol transfer protein, cytoplasmic 1 [Source:HGNC Symbol;Acc:HGNC:21045]
ENSG00000048471	1.77228e-13	0.085988	11.6295	SNX29	sorting nexin 29 [Source:HGNC Symbol;Acc:HGNC:30542]
ENSG00000090975	6.17832e-50	0.0865135	11.5589	PITPNM2	phosphatidylinositol transfer protein membrane associated 2 [Source:HGNC Symbol;Acc:HGNC:21044]
ENSG00000173517	4.26055e-38	0.0865642	11.5521	PEAK1	pseudopodium enriched atypical kinase 1 [Source:HGNC Symbol;Acc:HGNC:29431]
ENSG00000163697	1.80758e-28	0.0868007	11.5206	APBB2	amyloid beta precursor protein binding family B member 2 [Source:HGNC Symbol;Acc:HGNC:582]
ENSG00000144868	3.96374e-60	0.087005	11.4936	TMEM108	transmembrane protein 108 [Source:HGNC Symbol;Acc:HGNC:28451]
ENSG00000147202	9.19427e-41	0.0887871	11.2629	DIAPH2	diaphanous related formin 2 [Source:HGNC Symbol;Acc:HGNC:2877]
ENSG00000145362	7.83233e-21	0.0891099	11.2221	ANK2	ankyrin 2 [Source:HGNC Symbol;Acc:HGNC:493]
ENSG00000145012	2.0217e-14	0.0892919	11.1992	LPP	LIM domain containing preferred translocation partner in lipoma [Source:HGNC Symbol;Acc:HGNC:6679]
ENSG00000137478	1.51849e-53	0.0893082	11.1972	FCHSD2	FCH and double SH3 domains 2 [Source:HGNC Symbol;Acc:HGNC:29114]
ENSG00000133812	7.26836e-34	0.0893255	11.195	SBF2	SET binding factor 2 [Source:HGNC Symbol;Acc:HGNC:2135]
ENSG00000066827	6.92684e-52	0.0895126	11.1716	ZFAT	zinc finger and AT-hook domain containing [Source:HGNC Symbol;Acc:HGNC:19899]
ENSG00000176533	2.25223e-25	0.0896111	11.1593	GNG7	G protein subunit gamma 7 [Source:HGNC Symbol;Acc:HGNC:4410]
ENSG00000197555	1.79051e-66	0.0900557	11.1042	SIPA1L1	signal induced proliferation associated 1 like 1 [Source:HGNC Symbol;Acc:HGNC:20284]
ENSG00000127124	8.45762e-26	0.0902092	11.0853	HIVEP3	human immunodeficiency virus type I enhancer binding protein 3 [Source:HGNC Symbol;Acc:HGNC:13561]
ENSG00000188352	5.61554e-84	0.0910913	10.978	FOCAD	focadhesin [Source:HGNC Symbol;Acc:HGNC:23377]
ENSG00000165914	1.59357e-142	0.0912917	10.9539	TTC7B	tetratricopeptide repeat domain 7B [Source:HGNC Symbol;Acc:HGNC:19858]
ENSG00000140386	8.76639e-28	0.0913028	10.9526	SCAPER	S-phase cyclin A associated protein in the ER [Source:HGNC Symbol;Acc:HGNC:13081]
ENSG00000196220	6.54807e-43	0.0917839	10.8952	SRGAP3	SLIT-ROBO Rho GTPase activating protein 3 [Source:HGNC Symbol;Acc:HGNC:19744]
ENSG00000049618	1.49699e-43	0.0918364	10.8889	ARID1B	AT-rich interaction domain 1B [Source:HGNC Symbol;Acc:HGNC:18040]
ENSG00000174891	4.87345e-94	0.0920884	10.8591	RSRC1	arginine and serine rich coiled-coil 1 [Source:HGNC Symbol;Acc:HGNC:24152]
ENSG00000164808	2.8258e-52	0.0923152	10.8325	SPIDR	scaffolding protein involved in DNA repair [Source:HGNC Symbol;Acc:HGNC:28971]
ENSG00000140443	1.81425e-38	0.0924204	10.8201	IGF1R	insulin like growth factor 1 receptor [Source:HGNC Symbol;Acc:HGNC:5465]
ENSG00000169398	1.95855e-96	0.0928028	10.7755	PTK2	protein tyrosine kinase 2 [Source:HGNC Symbol;Acc:HGNC:9611]
ENSG00000159733	6.25984e-120	0.0933113	10.7168	ZFYVE28	zinc finger FYVE-type containing 28 [Source:HGNC Symbol;Acc:HGNC:29334]
ENSG00000163590	1.43938e-26	0.0940767	10.6296	PPM1L	protein phosphatase, Mg2+/Mn2+ dependent 1L [Source:HGNC Symbol;Acc:HGNC:16381]
ENSG00000156110	1.58471e-41	0.0942945	10.6051	ADK	adenosine kinase [Source:HGNC Symbol;Acc:HGNC:257]
ENSG00000198846	1.0179e-13	0.0943084	10.6035	TOX	thymocyte selection associated high mobility group box [Source:HGNC Symbol;Acc:HGNC:18988]
ENSG00000166501	2.37385e-71	0.0945954	10.5713	PRKCB	protein kinase C beta [Source:HGNC Symbol;Acc:HGNC:9395]
ENSG00000175175	2.47656e-41	0.0948853	10.539	PPM1E	protein phosphatase, Mg2+/Mn2+ dependent 1E [Source:HGNC Symbol;Acc:HGNC:19322]
ENSG00000162849	6.55658e-06	0.0948854	10.539	KIF26B	kinesin family member 26B [Source:HGNC Symbol;Acc:HGNC:25484]
ENSG00000112699	1.27649e-39	0.0950605	10.5196	GMDS	GDP-mannose 4,6-dehydratase [Source:HGNC Symbol;Acc:HGNC:4369]
ENSG00000088538	2.5466e-27	0.0955358	10.4673	DOCK3	dedicator of cytokinesis 3 [Source:HGNC Symbol;Acc:HGNC:2989]
ENSG00000172292	7.34016e-70	0.0957569	10.4431	CERS6	ceramide synthase 6 [Source:HGNC Symbol;Acc:HGNC:23826]
ENSG00000071242	7.22826e-11	0.095981	10.4187	RPS6KA2	ribosomal protein S6 kinase A2 [Source:HGNC Symbol;Acc:HGNC:10431]
ENSG00000175471	3.9042e-56	0.0962921	10.3851	MCTP1	multiple C2 and transmembrane domain containing 1 [Source:HGNC Symbol;Acc:HGNC:26183]
ENSG00000158019	9.09172e-52	0.0963555	10.3782	BRE	brain and reproductive organ-expressed (TNFRSF1A modulator) [Source:HGNC Symbol;Acc:HGNC:1106]
ENSG00000134775	1.24254e-12	0.0981825	10.1851	FHOD3	formin homology 2 domain containing 3 [Source:HGNC Symbol;Acc:HGNC:26178]
ENSG00000152894	3.70849e-19	0.0993453	10.0659	PTPRK	protein tyrosine phosphatase, receptor type K [Source:HGNC Symbol;Acc:HGNC:9674]
ENSG00000169084	1.57553e-37	0.0995053	10.0497	DHRSX	dehydrogenase/reductase X-linked [Source:HGNC Symbol;Acc:HGNC:18399]
ENSG00000122507	5.40475e-21	0.0997844	10.0216	BBS9	Bardet-Biedl syndrome 9 [Source:HGNC Symbol;Acc:HGNC:30000]
ENSG00000196284	2.31869e-17	0.101298	9.87184	SUPT3H	SPT3 homolog, SAGA and STAGA complex component [Source:HGNC Symbol;Acc:HGNC:11466]
ENSG00000135299	4.7614e-13	0.101805	9.82269	ANKRD6	ankyrin repeat domain 6 [Source:HGNC Symbol;Acc:HGNC:17280]
ENSG00000123106	1.29823e-58	0.101989	9.80501	CCDC91	coiled-coil domain containing 91 [Source:HGNC Symbol;Acc:HGNC:24855]
ENSG00000139173	9.90738e-32	0.10253	9.75326	TMEM117	transmembrane protein 117 [Source:HGNC Symbol;Acc:HGNC:25308]
ENSG00000154678	6.4084e-16	0.102909	9.71728	PDE1C	phosphodiesterase 1C [Source:HGNC Symbol;Acc:HGNC:8776]
ENSG00000047578	1.21366e-44	0.104299	9.58781	KIAA0556	KIAA0556 [Source:HGNC Symbol;Acc:HGNC:29068]
ENSG00000135525	5.31576e-36	0.104717	9.54953	MAP7	microtubule associated protein 7 [Source:HGNC Symbol;Acc:HGNC:6869]
ENSG00000151693	1.43981e-13	0.104738	9.54765	ASAP2	ArfGAP with SH3 domain, ankyrin repeat and PH domain 2 [Source:HGNC Symbol;Acc:HGNC:2721]
ENSG00000155966	1.05679e-34	0.104932	9.52998	AFF2	AF4/FMR2 family member 2 [Source:HGNC Symbol;Acc:HGNC:3776]
ENSG00000151422	3.639e-14	0.106494	9.3902	FER	FER tyrosine kinase [Source:HGNC Symbol;Acc:HGNC:3655]
ENSG00000198648	1.67496e-28	0.107602	9.29352	STK39	serine/threonine kinase 39 [Source:HGNC Symbol;Acc:HGNC:17717]
ENSG00000089177	3.62224e-65	0.10771	9.28415	KIF16B	kinesin family member 16B [Source:HGNC Symbol;Acc:HGNC:15869]
ENSG00000215421	1.61687e-39	0.107726	9.28278	ZNF407	zinc finger protein 407 [Source:HGNC Symbol;Acc:HGNC:19904]
ENSG00000139734	3.39988e-36	0.108809	9.1904	DIAPH3	diaphanous related formin 3 [Source:HGNC Symbol;Acc:HGNC:15480]
ENSG00000107242	7.73828e-35	0.110155	9.0781	PIP5K1B	phosphatidylinositol-4-phosphate 5-kinase type 1 beta [Source:HGNC Symbol;Acc:HGNC:8995]
ENSG00000100629	6.01485e-40	0.110357	9.06153	CEP128	centrosomal protein 128 [Source:HGNC Symbol;Acc:HGNC:20359]
ENSG00000157985	3.77391e-60	0.110553	9.04546	AGAP1	ArfGAP with GTPase domain, ankyrin repeat and PH domain 1 [Source:HGNC Symbol;Acc:HGNC:16922]
ENSG00000100154	2.46146e-23	0.111429	8.9743	TTC28	tetratricopeptide repeat domain 28 [Source:HGNC Symbol;Acc:HGNC:29179]
ENSG00000088387	1.08573e-09	0.1116	8.96058	DOCK9	dedicator of cytokinesis 9 [Source:HGNC Symbol;Acc:HGNC:14132]
ENSG00000144283	1.08678e-72	0.111749	8.94862	PKP4	plakophilin 4 [Source:HGNC Symbol;Acc:HGNC:9026]
ENSG00000132549	9.9012e-32	0.112189	8.91355	VPS13B	vacuolar protein sorting 13 homolog B [Source:HGNC Symbol;Acc:HGNC:2183]
ENSG00000141627	1.36072e-85	0.11221	8.91188	DYM	dymeclin [Source:HGNC Symbol;Acc:HGNC:21317]
ENSG00000079482	1.93335e-30	0.112261	8.90784	OPHN1	oligophrenin 1 [Source:HGNC Symbol;Acc:HGNC:8148]
ENSG00000106069	1.67266e-62	0.112747	8.86945	CHN2	chimerin 2 [Source:HGNC Symbol;Acc:HGNC:1944]
ENSG00000027075	6.5108e-31	0.11379	8.7881	PRKCH	protein kinase C eta [Source:HGNC Symbol;Acc:HGNC:9403]
ENSG00000153815	8.39054e-179	0.113877	8.78139	CMIP	c-Maf inducing protein [Source:HGNC Symbol;Acc:HGNC:24319]
ENSG00000184178	5.44154e-92	0.114218	8.75516	SCFD2	sec1 family domain containing 2 [Source:HGNC Symbol;Acc:HGNC:30676]
ENSG00000182247	1.25116e-78	0.114604	8.72571	UBE2E2	ubiquitin conjugating enzyme E2 E2 [Source:HGNC Symbol;Acc:HGNC:12478]
ENSG00000107077	7.88284e-73	0.114968	8.69804	KDM4C	lysine demethylase 4C [Source:HGNC Symbol;Acc:HGNC:17071]
ENSG00000171914	2.54437e-27	0.115517	8.65673	TLN2	talin 2 [Source:HGNC Symbol;Acc:HGNC:15447]
ENSG00000167632	6.37755e-85	0.115863	8.63086	TRAPPC9	trafficking protein particle complex 9 [Source:HGNC Symbol;Acc:HGNC:30832]
ENSG00000106070	1.15269e-79	0.116159	8.60889	GRB10	growth factor receptor bound protein 10 [Source:HGNC Symbol;Acc:HGNC:4564]
ENSG00000172915	1.84058e-21	0.117092	8.54028	NBEA	neurobeachin [Source:HGNC Symbol;Acc:HGNC:7648]
ENSG00000198589	1.19056e-29	0.117218	8.53114	LRBA	LPS responsive beige-like anchor protein [Source:HGNC Symbol;Acc:HGNC:1742]
ENSG00000178764	9.5181e-42	0.117686	8.4972	ZHX2	zinc fingers and homeoboxes 2 [Source:HGNC Symbol;Acc:HGNC:18513]
ENSG00000121988	2.43937e-30	0.118069	8.46965	ZRANB3	zinc finger RANBP2-type containing 3 [Source:HGNC Symbol;Acc:HGNC:25249]
ENSG00000134516	5.58184e-46	0.118358	8.44895	DOCK2	dedicator of cytokinesis 2 [Source:HGNC Symbol;Acc:HGNC:2988]
ENSG00000130338	2.58574e-35	0.119125	8.39457	TULP4	tubby like protein 4 [Source:HGNC Symbol;Acc:HGNC:15530]
ENSG00000143919	2.61455e-45	0.121041	8.26168	CAMKMT	calmodulin-lysine N-methyltransferase [Source:HGNC Symbol;Acc:HGNC:26276]
ENSG00000003096	5.03177e-29	0.121106	8.25722	KLHL13	kelch like family member 13 [Source:HGNC Symbol;Acc:HGNC:22931]
ENSG00000115183	1.09426e-36	0.121773	8.21198	TANC1	tetratricopeptide repeat, ankyrin repeat and coiled-coil containing 1 [Source:HGNC Symbol;Acc:HGNC:29364]
ENSG00000127663	4.87261e-145	0.122565	8.15893	KDM4B	lysine demethylase 4B [Source:HGNC Symbol;Acc:HGNC:29136]
ENSG00000148737	1.02999e-30	0.124566	8.02785	TCF7L2	transcription factor 7 like 2 [Source:HGNC Symbol;Acc:HGNC:11641]
ENSG00000151229	4.687e-34	0.125379	7.97579	SLC2A13	solute carrier family 2 member 13 [Source:HGNC Symbol;Acc:HGNC:15956]
ENSG00000123104	2.55142e-32	0.126201	7.92389	ITPR2	inositol 1,4,5-trisphosphate receptor type 2 [Source:HGNC Symbol;Acc:HGNC:6181]
ENSG00000131558	3.07998e-50	0.127322	7.85409	EXOC4	exocyst complex component 4 [Source:HGNC Symbol;Acc:HGNC:30389]
ENSG00000100605	1.05269e-101	0.128286	7.79507	ITPK1	inositol-tetrakisphosphate 1-kinase [Source:HGNC Symbol;Acc:HGNC:6177]
ENSG00000038382	1.61417e-32	0.128473	7.78372	TRIO	trio Rho guanine nucleotide exchange factor [Source:HGNC Symbol;Acc:HGNC:12303]
ENSG00000186868	2.96167e-13	0.13055	7.6599	MAPT	microtubule associated protein tau [Source:HGNC Symbol;Acc:HGNC:6893]
ENSG00000047648	7.67551e-06	0.131158	7.6244	ARHGAP6	Rho GTPase activating protein 6 [Source:HGNC Symbol;Acc:HGNC:676]
ENSG00000159267	2.82592e-41	0.131639	7.59652	HLCS	holocarboxylase synthetase [Source:HGNC Symbol;Acc:HGNC:4976]
ENSG00000162599	2.26468e-47	0.133699	7.47949	NFIA	nuclear factor I A [Source:HGNC Symbol;Acc:HGNC:7784]
ENSG00000197959	2.11801e-14	0.133975	7.46406	DNM3	dynamin 3 [Source:HGNC Symbol;Acc:HGNC:29125]
ENSG00000143776	6.02698e-36	0.135192	7.39689	CDC42BPA	CDC42 binding protein kinase alpha [Source:HGNC Symbol;Acc:HGNC:1737]
ENSG00000108557	2.24175e-115	0.137215	7.28781	RAI1	retinoic acid induced 1 [Source:HGNC Symbol;Acc:HGNC:9834]
ENSG00000145819	1.47673e-13	0.13791	7.25111	ARHGAP26	Rho GTPase activating protein 26 [Source:HGNC Symbol;Acc:HGNC:17073]
ENSG00000145687	1.34894e-78	0.138388	7.22603	SSBP2	single stranded DNA binding protein 2 [Source:HGNC Symbol;Acc:HGNC:15831]
ENSG00000154310	1.25322e-31	0.138419	7.22445	TNIK	TRAF2 and NCK interacting kinase [Source:HGNC Symbol;Acc:HGNC:30765]
ENSG00000070366	2.76452e-60	0.13924	7.18183	SMG6	SMG6, nonsense mediated mRNA decay factor [Source:HGNC Symbol;Acc:HGNC:17809]
ENSG00000075420	2.92431e-47	0.140242	7.13051	FNDC3B	fibronectin type III domain containing 3B [Source:HGNC Symbol;Acc:HGNC:24670]
ENSG00000155849	8.71385e-101	0.140749	7.10486	ELMO1	engulfment and cell motility 1 [Source:HGNC Symbol;Acc:HGNC:16286]
ENSG00000145996	4.16978e-58	0.141807	7.05183	CDKAL1	CDK5 regulatory subunit associated protein 1 like 1 [Source:HGNC Symbol;Acc:HGNC:21050]
ENSG00000124126	4.86666e-37	0.14227	7.02887	PREX1	phosphatidylinositol-3,4,5-trisphosphate dependent Rac exchange factor 1 [Source:HGNC Symbol;Acc:HGNC:32594]
ENSG00000186073	1.26152e-60	0.142532	7.01596	C15orf41	chromosome 15 open reading frame 41 [Source:HGNC Symbol;Acc:HGNC:26929]
ENSG00000107611	2.93678e-05	0.142907	6.99756	CUBN	cubilin [Source:HGNC Symbol;Acc:HGNC:2548]
ENSG00000151532	3.13574e-46	0.144761	6.90795	VTI1A	vesicle transport through interaction with t-SNAREs 1A [Source:HGNC Symbol;Acc:HGNC:17792]
ENSG00000198373	2.433e-137	0.145038	6.89476	WWP2	WW domain containing E3 ubiquitin protein ligase 2 [Source:HGNC Symbol;Acc:HGNC:16804]
ENSG00000197548	3.33979e-76	0.145587	6.86874	ATG7	autophagy related 7 [Source:HGNC Symbol;Acc:HGNC:16935]
ENSG00000164989	8.3612e-17	0.147164	6.79515	CCDC171	coiled-coil domain containing 171 [Source:HGNC Symbol;Acc:HGNC:29828]
ENSG00000182621	1.25839e-21	0.151269	6.61073	PLCB1	phospholipase C beta 1 [Source:HGNC Symbol;Acc:HGNC:15917]
ENSG00000196782	8.1757e-45	0.152244	6.5684	MAML3	mastermind like transcriptional coactivator 3 [Source:HGNC Symbol;Acc:HGNC:16272]
ENSG00000143156	3.61769e-36	0.153224	6.52641	NME7	NME/NM23 family member 7 [Source:HGNC Symbol;Acc:HGNC:20461]
ENSG00000185052	2.21985e-27	0.154735	6.46267	SLC24A3	solute carrier family 24 member 3 [Source:HGNC Symbol;Acc:HGNC:10977]
ENSG00000156052	1.35692e-68	0.157804	6.33698	GNAQ	G protein subunit alpha q [Source:HGNC Symbol;Acc:HGNC:4390]
ENSG00000182197	4.26942e-41	0.160125	6.2451	EXT1	exostosin glycosyltransferase 1 [Source:HGNC Symbol;Acc:HGNC:3512]
ENSG00000080298	5.26707e-27	0.160635	6.2253	RFX3	regulatory factor X3 [Source:HGNC Symbol;Acc:HGNC:9984]
ENSG00000151779	4.10518e-27	0.161793	6.18074	NBAS	neuroblastoma amplified sequence [Source:HGNC Symbol;Acc:HGNC:15625]
ENSG00000157483	5.95068e-35	0.161841	6.17892	MYO1E	myosin IE [Source:HGNC Symbol;Acc:HGNC:7599]
ENSG00000136237	0.00033854	0.162659	6.14785	RAPGEF5	Rap guanine nucleotide exchange factor 5 [Source:HGNC Symbol;Acc:HGNC:16862]
ENSG00000175198	1.60165e-45	0.166987	5.98849	PCCA	propionyl-CoA carboxylase alpha subunit [Source:HGNC Symbol;Acc:HGNC:8653]
ENSG00000143641	3.04541e-120	0.167986	5.95286	GALNT2	polypeptide N-acetylgalactosaminyltransferase 2 [Source:HGNC Symbol;Acc:HGNC:4124]
ENSG00000095637	3.98016e-39	0.169633	5.89509	SORBS1	sorbin and SH3 domain containing 1 [Source:HGNC Symbol;Acc:HGNC:14565]
ENSG00000147044	1.67443e-18	0.170374	5.86944	CASK	calcium/calmodulin dependent serine protein kinase [Source:HGNC Symbol;Acc:HGNC:1497]
ENSG00000100346	7.16003e-22	0.171333	5.83658	CACNA1I	calcium voltage-gated channel subunit alpha1 I [Source:HGNC Symbol;Acc:HGNC:1396]
ENSG00000171310	3.10394e-104	0.172589	5.79412	CHST11	carbohydrate sulfotransferase 11 [Source:HGNC Symbol;Acc:HGNC:17422]
ENSG00000079819	1.76941e-42	0.17336	5.76833	EPB41L2	erythrocyte membrane protein band 4.1 like 2 [Source:HGNC Symbol;Acc:HGNC:3379]
ENSG00000145555	5.05792e-09	0.17426	5.73854	MYO10	myosin X [Source:HGNC Symbol;Acc:HGNC:7593]
ENSG00000171132	1.74226e-20	0.17593	5.68407	PRKCE	protein kinase C epsilon [Source:HGNC Symbol;Acc:HGNC:9401]
ENSG00000136895	2.64325e-08	0.180749	5.53253	GARNL3	GTPase activating Rap/RanGAP domain like 3 [Source:HGNC Symbol;Acc:HGNC:25425]
ENSG00000196730	3.54829e-24	0.184038	5.43367	DAPK1	death associated protein kinase 1 [Source:HGNC Symbol;Acc:HGNC:2674]
ENSG00000107263	2.05633e-62	0.184973	5.4062	RAPGEF1	Rap guanine nucleotide exchange factor 1 [Source:HGNC Symbol;Acc:HGNC:4568]
ENSG00000120725	9.5784e-60	0.187121	5.34414	SIL1	SIL1 nucleotide exchange factor [Source:HGNC Symbol;Acc:HGNC:24624]
ENSG00000150477	1.99698e-16	0.187182	5.34239	KIAA1328	KIAA1328 [Source:HGNC Symbol;Acc:HGNC:29248]
ENSG00000196498	1.17284e-67	0.195667	5.11072	NCOR2	nuclear receptor corepressor 2 [Source:HGNC Symbol;Acc:HGNC:7673]
ENSG00000157657	3.19342e-24	0.197463	5.06425	ZNF618	zinc finger protein 618 [Source:HGNC Symbol;Acc:HGNC:29416]
ENSG00000111249	2.12406e-06	0.198704	5.03262	CUX2	cut like homeobox 2 [Source:HGNC Symbol;Acc:HGNC:19347]
ENSG00000065413	6.56311e-07	0.199202	5.02003	ANKRD44	ankyrin repeat domain 44 [Source:HGNC Symbol;Acc:HGNC:25259]
ENSG00000073910	3.46896e-08	0.203809	4.90655	FRY	FRY microtubule binding protein [Source:HGNC Symbol;Acc:HGNC:20367]
ENSG00000168038	3.25215e-15	0.210841	4.74292	ULK4	unc-51 like kinase 4 [Source:HGNC Symbol;Acc:HGNC:15784]
ENSG00000148411	2.22783e-64	0.211208	4.73467	NACC2	NACC family member 2 [Source:HGNC Symbol;Acc:HGNC:23846]
ENSG00000081026	7.66671e-29	0.21593	4.63114	MAGI3	membrane associated guanylate kinase, WW and PDZ domain containing 3 [Source:HGNC Symbol;Acc:HGNC:29647]
ENSG00000150995	8.99579e-41	0.217043	4.60739	ITPR1	inositol 1,4,5-trisphosphate receptor type 1 [Source:HGNC Symbol;Acc:HGNC:6180]
ENSG00000166147	1.84479e-06	0.217291	4.60211	FBN1	fibrillin 1 [Source:HGNC Symbol;Acc:HGNC:3603]
ENSG00000140836	1.39791e-13	0.220287	4.53953	ZFHX3	zinc finger homeobox 3 [Source:HGNC Symbol;Acc:HGNC:777]
ENSG00000171791	4.99124e-32	0.22115	4.52182	BCL2	BCL2, apoptosis regulator [Source:HGNC Symbol;Acc:HGNC:990]
ENSG00000107957	5.94996e-27	0.223066	4.48297	SH3PXD2A	SH3 and PX domains 2A [Source:HGNC Symbol;Acc:HGNC:23664]
ENSG00000168952	2.77928e-48	0.226588	4.4133	STXBP6	syntaxin binding protein 6 [Source:HGNC Symbol;Acc:HGNC:19666]
ENSG00000154122	4.69359e-07	0.228724	4.37207	ANKH	ANKH inorganic pyrophosphate transport regulator [Source:HGNC Symbol;Acc:HGNC:15492]
ENSG00000197157	2.46756e-27	0.228825	4.37016	SND1	staphylococcal nuclease and tudor domain containing 1 [Source:HGNC Symbol;Acc:HGNC:30646]
ENSG00000187240	5.01079e-13	0.230419	4.33991	DYNC2H1	dynein cytoplasmic 2 heavy chain 1 [Source:HGNC Symbol;Acc:HGNC:2962]
ENSG00000104043	7.67939e-28	0.231728	4.31541	ATP8B4	ATPase phospholipid transporting 8B4 (putative) [Source:HGNC Symbol;Acc:HGNC:13536]
ENSG00000169372	1.07565e-12	0.235701	4.24266	CRADD	CASP2 and RIPK1 domain containing adaptor with death domain [Source:HGNC Symbol;Acc:HGNC:2340]
ENSG00000173068	5.03551e-05	0.235804	4.24081	BNC2	basonuclin 2 [Source:HGNC Symbol;Acc:HGNC:30988]
ENSG00000181804	7.84827e-14	0.237329	4.21356	SLC9A9	solute carrier family 9 member A9 [Source:HGNC Symbol;Acc:HGNC:20653]
ENSG00000257923	1.78874e-24	0.2377	4.20697	CUX1	cut like homeobox 1 [Source:HGNC Symbol;Acc:HGNC:2557]
ENSG00000002822	3.6121e-51	0.245395	4.07506	MAD1L1	MAD1 mitotic arrest deficient like 1 [Source:HGNC Symbol;Acc:HGNC:6762]
ENSG00000151623	0.00311581	0.246483	4.05708	NR3C2	nuclear receptor subfamily 3 group C member 2 [Source:HGNC Symbol;Acc:HGNC:7979]
ENSG00000243156	1.33649e-21	0.248654	4.02165	MICAL3	microtubule associated monooxygenase, calponin and LIM domain containing 3 [Source:HGNC Symbol;Acc:HGNC:24694]
ENSG00000157388	1.38124e-19	0.254156	3.93459	CACNA1D	calcium voltage-gated channel subunit alpha1 D [Source:HGNC Symbol;Acc:HGNC:1391]
ENSG00000015133	4.23016e-56	0.257281	3.8868	CCDC88C	coiled-coil domain containing 88C [Source:HGNC Symbol;Acc:HGNC:19967]
ENSG00000129595	1.68481e-15	0.261348	3.82631	EPB41L4A	erythrocyte membrane protein band 4.1 like 4A [Source:HGNC Symbol;Acc:HGNC:13278]
ENSG00000124496	8.20698e-30	0.261912	3.81807	TRERF1	transcriptional regulating factor 1 [Source:HGNC Symbol;Acc:HGNC:18273]
ENSG00000136153	1.01296e-14	0.267244	3.74189	LMO7	LIM domain 7 [Source:HGNC Symbol;Acc:HGNC:6646]
ENSG00000144668	3.85562e-05	0.26756	3.73748	ITGA9	integrin subunit alpha 9 [Source:HGNC Symbol;Acc:HGNC:6145]
ENSG00000112685	3.71784e-43	0.270072	3.70271	EXOC2	exocyst complex component 2 [Source:HGNC Symbol;Acc:HGNC:24968]
ENSG00000064393	9.68021e-12	0.276535	3.61618	HIPK2	homeodomain interacting protein kinase 2 [Source:HGNC Symbol;Acc:HGNC:14402]
ENSG00000164946	0.000559825	0.283405	3.52851	FREM1	FRAS1 related extracellular matrix 1 [Source:HGNC Symbol;Acc:HGNC:23399]
ENSG00000151718	3.95733e-22	0.294806	3.39206	WWC2	WW and C2 domain containing 2 [Source:HGNC Symbol;Acc:HGNC:24148]
ENSG00000091428	0.0101504	0.298908	3.34551	RAPGEF4	Rap guanine nucleotide exchange factor 4 [Source:HGNC Symbol;Acc:HGNC:16626]
ENSG00000157827	0.0474068	0.304107	3.28832	FMNL2	formin like 2 [Source:HGNC Symbol;Acc:HGNC:18267]
ENSG00000177614	0.0304746	0.313086	3.19401	PGBD5	piggyBac transposable element derived 5 [Source:HGNC Symbol;Acc:HGNC:19405]
ENSG00000054654	0.0100531	0.31707	3.15388	SYNE2	spectrin repeat containing nuclear envelope protein 2 [Source:HGNC Symbol;Acc:HGNC:17084]
ENSG00000204406	3.7692e-16	0.317562	3.14899	MBD5	methyl-CpG binding domain protein 5 [Source:HGNC Symbol;Acc:HGNC:20444]
ENSG00000010810	1.09923e-23	0.325209	3.07494	FYN	FYN proto-oncogene, Src family tyrosine kinase [Source:HGNC Symbol;Acc:HGNC:4037]
ENSG00000172765	7.47516e-13	0.331782	3.01403	TMCC1	transmembrane and coiled-coil domain family 1 [Source:HGNC Symbol;Acc:HGNC:29116]
ENSG00000026652	4.25643e-13	0.355797	2.81059	AGPAT4	1-acylglycerol-3-phosphate O-acyltransferase 4 [Source:HGNC Symbol;Acc:HGNC:20885]
ENSG00000099204	0.00468281	0.3601	2.77701	ABLIM1	actin binding LIM protein 1 [Source:HGNC Symbol;Acc:HGNC:78]
ENSG00000172572	0.039671	0.360219	2.77609	PDE3A	phosphodiesterase 3A [Source:HGNC Symbol;Acc:HGNC:8778]
ENSG00000143951	2.99809e-07	0.364737	2.7417	WDPCP	WD repeat containing planar cell polarity effector [Source:HGNC Symbol;Acc:HGNC:28027]
ENSG00000171444	0.00863492	0.367372	2.72204	MCC	mutated in colorectal cancers [Source:HGNC Symbol;Acc:HGNC:6935]
ENSG00000158715	6.69647e-33	0.374058	2.67338	SLC45A3	solute carrier family 45 member 3 [Source:HGNC Symbol;Acc:HGNC:8642]
ENSG00000188641	0.00966014	0.375143	2.66565	DPYD	dihydropyrimidine dehydrogenase [Source:HGNC Symbol;Acc:HGNC:3012]
ENSG00000125246	0.000127816	0.376782	2.65406	CLYBL	citrate lyase beta like [Source:HGNC Symbol;Acc:HGNC:18355]
ENSG00000196511	6.12231e-07	0.380965	2.62491	TPK1	thiamin pyrophosphokinase 1 [Source:HGNC Symbol;Acc:HGNC:17358]
ENSG00000107902	1.86806e-13	0.41287	2.42207	LHPP	phospholysine phosphohistidine inorganic pyrophosphate phosphatase [Source:HGNC Symbol;Acc:HGNC:30042]
ENSG00000142949	0.000729997	0.463404	2.15795	PTPRF	protein tyrosine phosphatase, receptor type F [Source:HGNC Symbol;Acc:HGNC:9670]
ENSG00000116991	0.00832135	0.477674	2.09348	SIPA1L2	signal induced proliferation associated 1 like 2 [Source:HGNC Symbol;Acc:HGNC:23800]
ENSG00000079156	0.0269527	0.478859	2.0883	OSBPL6	oxysterol binding protein like 6 [Source:HGNC Symbol;Acc:HGNC:16388]
ENSG00000162415	0.00854246	0.489751	2.04185	ZSWIM5	zinc finger SWIM-type containing 5 [Source:HGNC Symbol;Acc:HGNC:29299]
ENSG00000170011	1.00196e-13	0.0558444	17.9069	MYRIP	myosin VIIA and Rab interacting protein [Source:HGNC Symbol;Acc:HGNC:19156]
ENSG00000147799	2.47865e-29	0.0630132	15.8697	ARHGAP39	Rho GTPase activating protein 39 [Source:HGNC Symbol;Acc:HGNC:29351]
ENSG00000169330	1.21693e-17	0.0672449	14.871	KIAA1024	KIAA1024 [Source:HGNC Symbol;Acc:HGNC:29172]
ENSG00000205683	2.56369e-22	0.0709052	14.1033	DPF3	double PHD fingers 3 [Source:HGNC Symbol;Acc:HGNC:17427]
ENSG00000128656	1.90326e-12	0.0723777	13.8164	CHN1	chimerin 1 [Source:HGNC Symbol;Acc:HGNC:1943]
ENSG00000154928	4.69203e-76	0.0726208	13.7702	EPHB1	EPH receptor B1 [Source:HGNC Symbol;Acc:HGNC:3392]
ENSG00000221866	5.09179e-53	0.0730633	13.6868	PLXNA4	plexin A4 [Source:HGNC Symbol;Acc:HGNC:9102]
ENSG00000151413	4.26519e-40	0.0749313	13.3456	NUBPL	nucleotide binding protein like [Source:HGNC Symbol;Acc:HGNC:20278]
ENSG00000087495	1.6709e-14	0.0760796	13.1441	PHACTR3	phosphatase and actin regulator 3 [Source:HGNC Symbol;Acc:HGNC:15833]
ENSG00000148655	1.52448e-38	0.0761208	13.137	C10orf11	chromosome 10 open reading frame 11 [Source:HGNC Symbol;Acc:HGNC:23405]
ENSG00000069188	6.96529e-16	0.0764754	13.0761	SDK2	sidekick cell adhesion molecule 2 [Source:HGNC Symbol;Acc:HGNC:19308]
ENSG00000087258	1.3115e-40	0.0776006	12.8865	GNAO1	G protein subunit alpha o1 [Source:HGNC Symbol;Acc:HGNC:4389]
ENSG00000103489	3.38744e-40	0.0785528	12.7303	XYLT1	xylosyltransferase 1 [Source:HGNC Symbol;Acc:HGNC:15516]
ENSG00000159685	1.51736e-34	0.0788141	12.6881	CHCHD6	coiled-coil-helix-coiled-coil-helix domain containing 6 [Source:HGNC Symbol;Acc:HGNC:28184]
ENSG00000185838	3.06804e-20	0.0789316	12.6692	GNB1L	G protein subunit beta 1 like [Source:HGNC Symbol;Acc:HGNC:4397]
ENSG00000145087	4.08786e-24	0.080515	12.4201	STXBP5L	syntaxin binding protein 5 like [Source:HGNC Symbol;Acc:HGNC:30757]
ENSG00000151276	1.61877e-62	0.0810923	12.3316	MAGI1	membrane associated guanylate kinase, WW and PDZ domain containing 1 [Source:HGNC Symbol;Acc:HGNC:946]
ENSG00000152128	4.31686e-26	0.0811445	12.3237	TMEM163	transmembrane protein 163 [Source:HGNC Symbol;Acc:HGNC:25380]
ENSG00000180914	3.87117e-12	0.0817876	12.2268	OXTR	oxytocin receptor [Source:HGNC Symbol;Acc:HGNC:8529]
ENSG00000173950	6.31808e-70	0.0825113	12.1195	XXYLT1	xyloside xylosyltransferase 1 [Source:HGNC Symbol;Acc:HGNC:26639]
ENSG00000076554	1.04137e-05	0.0827204	12.0889	TPD52	tumor protein D52 [Source:HGNC Symbol;Acc:HGNC:12005]
ENSG00000151240	1.49071e-33	0.0832276	12.0152	DIP2C	disco interacting protein 2 homolog C [Source:HGNC Symbol;Acc:HGNC:29150]
ENSG00000145864	6.63701e-07	0.0833785	11.9935	GABRB2	gamma-aminobutyric acid type A receptor beta2 subunit [Source:HGNC Symbol;Acc:HGNC:4082]
ENSG00000189337	2.05782e-111	0.0836284	11.9577	KAZN	kazrin, periplakin interacting protein [Source:HGNC Symbol;Acc:HGNC:29173]
ENSG00000183826	1.24859e-73	0.085533	11.6914	BTBD9	BTB domain containing 9 [Source:HGNC Symbol;Acc:HGNC:21228]
ENSG00000196526	2.68122e-24	0.0857882	11.6566	AFAP1	actin filament associated protein 1 [Source:HGNC Symbol;Acc:HGNC:24017]
ENSG00000148200	1.11958e-49	0.0866155	11.5453	NR6A1	nuclear receptor subfamily 6 group A member 1 [Source:HGNC Symbol;Acc:HGNC:7985]
ENSG00000120658	2.02748e-18	0.0870462	11.4882	ENOX1	ecto-NOX disulfide-thiol exchanger 1 [Source:HGNC Symbol;Acc:HGNC:25474]
ENSG00000171105	7.10304e-67	0.0873932	11.4425	INSR	insulin receptor [Source:HGNC Symbol;Acc:HGNC:6091]
ENSG00000158169	1.16374e-69	0.0875429	11.423	FANCC	Fanconi anemia complementation group C [Source:HGNC Symbol;Acc:HGNC:3584]
ENSG00000117643	7.811e-59	0.0877362	11.3978	MAN1C1	mannosidase alpha class 1C member 1 [Source:HGNC Symbol;Acc:HGNC:19080]
ENSG00000172731	1.65463e-60	0.0877374	11.3976	LRRC20	leucine rich repeat containing 20 [Source:HGNC Symbol;Acc:HGNC:23421]
ENSG00000104375	6.54076e-107	0.0880563	11.3564	STK3	serine/threonine kinase 3 [Source:HGNC Symbol;Acc:HGNC:11406]
ENSG00000197077	2.51853e-33	0.0888976	11.2489	KIAA1671	KIAA1671 [Source:HGNC Symbol;Acc:HGNC:29345]
ENSG00000107731	4.65899e-67	0.0890731	11.2267	UNC5B	unc-5 netrin receptor B [Source:HGNC Symbol;Acc:HGNC:12568]
ENSG00000196628	3.8688e-47	0.0893446	11.1926	TCF4	transcription factor 4 [Source:HGNC Symbol;Acc:HGNC:11634]
ENSG00000145526	2.31253e-30	0.0897358	11.1438	CDH18	cadherin 18 [Source:HGNC Symbol;Acc:HGNC:1757]
ENSG00000149403	4.98867e-07	0.0899164	11.1214	GRIK4	glutamate ionotropic receptor kainate type subunit 4 [Source:HGNC Symbol;Acc:HGNC:4582]
ENSG00000182185	1.0984e-23	0.09138	10.9433	RAD51B	RAD51 paralog B [Source:HGNC Symbol;Acc:HGNC:9822]
ENSG00000164494	5.40648e-73	0.091815	10.8915	PDSS2	decaprenyl diphosphate synthase subunit 2 [Source:HGNC Symbol;Acc:HGNC:23041]
ENSG00000198873	2.25388e-73	0.0930903	10.7423	GRK5	G protein-coupled receptor kinase 5 [Source:HGNC Symbol;Acc:HGNC:4544]
ENSG00000125845	1.13105e-07	0.0938451	10.6559	BMP2	bone morphogenetic protein 2 [Source:HGNC Symbol;Acc:HGNC:1069]
ENSG00000074410	4.1777e-10	0.0939368	10.6455	CA12	carbonic anhydrase 12 [Source:HGNC Symbol;Acc:HGNC:1371]
ENSG00000135842	1.61009e-39	0.0954618	10.4754	FAM129A	family with sequence similarity 129 member A [Source:HGNC Symbol;Acc:HGNC:16784]
ENSG00000198947	4.71829e-37	0.0958766	10.4301	DMD	dystrophin [Source:HGNC Symbol;Acc:HGNC:2928]
ENSG00000117298	1.63376e-54	0.0972766	10.28	ECE1	endothelin converting enzyme 1 [Source:HGNC Symbol;Acc:HGNC:3146]
ENSG00000162337	2.96727e-100	0.0974752	10.259	LRP5	LDL receptor related protein 5 [Source:HGNC Symbol;Acc:HGNC:6697]
ENSG00000183579	4.60396e-42	0.0976322	10.2425	ZNRF3	zinc and ring finger 3 [Source:HGNC Symbol;Acc:HGNC:18126]
ENSG00000102547	6.5276e-17	0.0977358	10.2317	CAB39L	calcium binding protein 39 like [Source:HGNC Symbol;Acc:HGNC:20290]
ENSG00000160563	6.42673e-70	0.0994396	10.0564	MED27	mediator complex subunit 27 [Source:HGNC Symbol;Acc:HGNC:2377]
ENSG00000113391	8.54156e-82	0.100493	9.95093	FAM172A	family with sequence similarity 172 member A [Source:HGNC Symbol;Acc:HGNC:25365]
ENSG00000038532	2.44991e-75	0.100534	9.94684	CLEC16A	C-type lectin domain family 16 member A [Source:HGNC Symbol;Acc:HGNC:29013]
ENSG00000167291	2.54023e-45	0.101129	9.88834	TBC1D16	TBC1 domain family member 16 [Source:HGNC Symbol;Acc:HGNC:28356]
ENSG00000132932	3.07886e-15	0.101556	9.84676	ATP8A2	ATPase phospholipid transporting 8A2 [Source:HGNC Symbol;Acc:HGNC:13533]
ENSG00000127946	1.00443e-46	0.102158	9.78879	HIP1	huntingtin interacting protein 1 [Source:HGNC Symbol;Acc:HGNC:4913]
ENSG00000168243	2.41949e-47	0.102355	9.76996	GNG4	G protein subunit gamma 4 [Source:HGNC Symbol;Acc:HGNC:4407]
ENSG00000198382	5.87913e-97	0.102384	9.76718	UVRAG	UV radiation resistance associated [Source:HGNC Symbol;Acc:HGNC:12640]
ENSG00000130038	1.0316e-05	0.102866	9.72136	CRACR2A	calcium release activated channel regulator 2A [Source:HGNC Symbol;Acc:HGNC:28657]
ENSG00000149635	5.22954e-06	0.103056	9.70345	OCSTAMP	osteoclast stimulatory transmembrane protein [Source:HGNC Symbol;Acc:HGNC:16116]
ENSG00000119685	1.41049e-72	0.103259	9.68438	TTLL5	tubulin tyrosine ligase like 5 [Source:HGNC Symbol;Acc:HGNC:19963]
ENSG00000146143	8.64011e-43	0.103423	9.66904	PRIM2	primase (DNA) subunit 2 [Source:HGNC Symbol;Acc:HGNC:9370]
ENSG00000151320	4.27162e-05	0.103589	9.65354	AKAP6	A-kinase anchoring protein 6 [Source:HGNC Symbol;Acc:HGNC:376]
ENSG00000166833	3.01285e-07	0.103644	9.64845	NAV2	neuron navigator 2 [Source:HGNC Symbol;Acc:HGNC:15997]
ENSG00000188312	3.76273e-63	0.103804	9.63353	CENPP	centromere protein P [Source:HGNC Symbol;Acc:HGNC:32933]
ENSG00000121964	2.21617e-82	0.104053	9.61044	GTDC1	glycosyltransferase like domain containing 1 [Source:HGNC Symbol;Acc:HGNC:20887]
ENSG00000121210	4.95351e-16	0.104779	9.54393	KIAA0922	KIAA0922 [Source:HGNC Symbol;Acc:HGNC:29146]
ENSG00000117020	1.20792e-43	0.105445	9.48361	AKT3	AKT serine/threonine kinase 3 [Source:HGNC Symbol;Acc:HGNC:393]
ENSG00000214960	2.44456e-17	0.106162	9.41954	ISPD	isoprenoid synthase domain containing [Source:HGNC Symbol;Acc:HGNC:37276]
ENSG00000155530	5.32994e-05	0.10764	9.29021	LRGUK	leucine rich repeats and guanylate kinase domain containing [Source:HGNC Symbol;Acc:HGNC:21964]
ENSG00000131697	6.23898e-109	0.10764	9.29019	NPHP4	nephrocystin 4 [Source:HGNC Symbol;Acc:HGNC:19104]
ENSG00000033170	3.50638e-91	0.107734	9.2821	FUT8	fucosyltransferase 8 [Source:HGNC Symbol;Acc:HGNC:4019]
ENSG00000082196	1.10547e-06	0.107932	9.26511	C1QTNF3	C1q and tumor necrosis factor related protein 3 [Source:HGNC Symbol;Acc:HGNC:14326]
ENSG00000125046	1.09882e-08	0.108802	9.19105	SSUH2	ssu-2 homolog (C. elegans) [Source:HGNC Symbol;Acc:HGNC:24809]
ENSG00000106665	3.0786e-75	0.10891	9.18192	CLIP2	CAP-Gly domain containing linker protein 2 [Source:HGNC Symbol;Acc:HGNC:2586]
ENSG00000109265	7.81885e-11	0.109331	9.1465	KIAA1211	KIAA1211 [Source:HGNC Symbol;Acc:HGNC:29219]
ENSG00000101849	4.44535e-99	0.109549	9.1283	TBL1X	transducin beta like 1X-linked [Source:HGNC Symbol;Acc:HGNC:11585]
ENSG00000162946	7.77776e-21	0.110679	9.03513	DISC1	disrupted in schizophrenia 1 [Source:HGNC Symbol;Acc:HGNC:2888]
ENSG00000176658	5.35169e-66	0.111597	8.96085	MYO1D	myosin ID [Source:HGNC Symbol;Acc:HGNC:7598]
ENSG00000266028	2.05309e-79	0.111808	8.94387	SRGAP2	SLIT-ROBO Rho GTPase activating protein 2 [Source:HGNC Symbol;Acc:HGNC:19751]
ENSG00000111880	9.90388e-83	0.11216	8.91581	RNGTT	RNA guanylyltransferase and 5'-phosphatase [Source:HGNC Symbol;Acc:HGNC:10073]
ENSG00000071051	7.5923e-58	0.112202	8.91252	NCK2	NCK adaptor protein 2 [Source:HGNC Symbol;Acc:HGNC:7665]
ENSG00000135540	9.54535e-22	0.112666	8.87579	NHSL1	NHS like 1 [Source:HGNC Symbol;Acc:HGNC:21021]
ENSG00000112319	1.81889e-36	0.112974	8.8516	EYA4	EYA transcriptional coactivator and phosphatase 4 [Source:HGNC Symbol;Acc:HGNC:3522]
ENSG00000164597	5.30435e-52	0.113052	8.84549	COG5	component of oligomeric golgi complex 5 [Source:HGNC Symbol;Acc:HGNC:14857]
ENSG00000106554	1.32071e-116	0.113139	8.83868	CHCHD3	coiled-coil-helix-coiled-coil-helix domain containing 3 [Source:HGNC Symbol;Acc:HGNC:21906]
ENSG00000053254	5.87748e-33	0.113372	8.8205	FOXN3	forkhead box N3 [Source:HGNC Symbol;Acc:HGNC:1928]
ENSG00000105339	1.68444e-54	0.113458	8.81381	DENND3	DENN domain containing 3 [Source:HGNC Symbol;Acc:HGNC:29134]
ENSG00000157851	3.43074e-20	0.113898	8.7798	DPYSL5	dihydropyrimidinase like 5 [Source:HGNC Symbol;Acc:HGNC:20637]
ENSG00000101004	0.000213903	0.113936	8.77686	NINL	ninein like [Source:HGNC Symbol;Acc:HGNC:29163]
ENSG00000187079	2.35703e-40	0.114061	8.76724	TEAD1	TEA domain transcription factor 1 [Source:HGNC Symbol;Acc:HGNC:11714]
ENSG00000100320	1.46128e-64	0.114144	8.76089	RBFOX2	RNA binding protein, fox-1 homolog 2 [Source:HGNC Symbol;Acc:HGNC:9906]
ENSG00000011677	1.53113e-36	0.114154	8.76006	GABRA3	gamma-aminobutyric acid type A receptor alpha3 subunit [Source:HGNC Symbol;Acc:HGNC:4077]
ENSG00000128833	6.57574e-06	0.114727	8.71637	MYO5C	myosin VC [Source:HGNC Symbol;Acc:HGNC:7604]
ENSG00000165238	5.78051e-53	0.114831	8.70844	WNK2	WNK lysine deficient protein kinase 2 [Source:HGNC Symbol;Acc:HGNC:14542]
ENSG00000119487	1.26486e-128	0.115645	8.64718	MAPKAP1	mitogen-activated protein kinase associated protein 1 [Source:HGNC Symbol;Acc:HGNC:18752]
ENSG00000132359	3.85761e-28	0.115652	8.64666	RAP1GAP2	RAP1 GTPase activating protein 2 [Source:HGNC Symbol;Acc:HGNC:29176]
ENSG00000160191	1.62339e-49	0.115912	8.62726	PDE9A	phosphodiesterase 9A [Source:HGNC Symbol;Acc:HGNC:8795]
ENSG00000276043	2.42323e-53	0.11601	8.61996	UHRF1	ubiquitin like with PHD and ring finger domains 1 [Source:HGNC Symbol;Acc:HGNC:12556]
ENSG00000197905	4.94081e-44	0.116037	8.61794	TEAD4	TEA domain transcription factor 4 [Source:HGNC Symbol;Acc:HGNC:11717]
ENSG00000173163	1.04782e-38	0.117042	8.54397	COMMD1	copper metabolism domain containing 1 [Source:HGNC Symbol;Acc:HGNC:23024]
ENSG00000157927	3.24123e-22	0.117349	8.52159	RADIL	Rap associating with DIL domain [Source:HGNC Symbol;Acc:HGNC:22226]
ENSG00000167323	2.60432e-148	0.118405	8.44558	STIM1	stromal interaction molecule 1 [Source:HGNC Symbol;Acc:HGNC:11386]
ENSG00000112182	3.69885e-08	0.118732	8.42236	BACH2	BTB domain and CNC homolog 2 [Source:HGNC Symbol;Acc:HGNC:14078]
ENSG00000021762	3.96648e-54	0.119032	8.4011	OSBPL5	oxysterol binding protein like 5 [Source:HGNC Symbol;Acc:HGNC:16392]
ENSG00000066933	4.52576e-25	0.119221	8.38775	MYO9A	myosin IXA [Source:HGNC Symbol;Acc:HGNC:7608]
ENSG00000164182	4.56605e-41	0.11946	8.371	NDUFAF2	NADH:ubiquinone oxidoreductase complex assembly factor 2 [Source:HGNC Symbol;Acc:HGNC:28086]
ENSG00000181090	2.16477e-132	0.119695	8.35455	EHMT1	euchromatic histone lysine methyltransferase 1 [Source:HGNC Symbol;Acc:HGNC:24650]
ENSG00000152422	1.38037e-56	0.120448	8.30232	XRCC4	X-ray repair cross complementing 4 [Source:HGNC Symbol;Acc:HGNC:12831]
ENSG00000182389	1.26903e-14	0.120792	8.27869	CACNB4	calcium voltage-gated channel auxiliary subunit beta 4 [Source:HGNC Symbol;Acc:HGNC:1404]
ENSG00000101868	2.52891e-81	0.12088	8.27269	POLA1	DNA polymerase alpha 1, catalytic subunit [Source:HGNC Symbol;Acc:HGNC:9173]
ENSG00000130294	3.97427e-10	0.121558	8.2265	KIF1A	kinesin family member 1A [Source:HGNC Symbol;Acc:HGNC:888]
ENSG00000066629	2.42445e-06	0.121627	8.22183	EML1	echinoderm microtubule associated protein like 1 [Source:HGNC Symbol;Acc:HGNC:3330]
ENSG00000138031	1.06473e-107	0.121826	8.20842	ADCY3	adenylate cyclase 3 [Source:HGNC Symbol;Acc:HGNC:234]
ENSG00000134490	9.81832e-55	0.122044	8.19375	TMEM241	transmembrane protein 241 [Source:HGNC Symbol;Acc:HGNC:31723]
ENSG00000155792	1.39624e-68	0.122363	8.1724	DEPTOR	DEP domain containing MTOR interacting protein [Source:HGNC Symbol;Acc:HGNC:22953]
ENSG00000113273	2.2227e-59	0.122811	8.14262	ARSB	arylsulfatase B [Source:HGNC Symbol;Acc:HGNC:714]
ENSG00000064999	2.19287e-67	0.12307	8.12544	ANKS1A	ankyrin repeat and sterile alpha motif domain containing 1A [Source:HGNC Symbol;Acc:HGNC:20961]
ENSG00000105810	2.45199e-34	0.123143	8.12063	CDK6	cyclin dependent kinase 6 [Source:HGNC Symbol;Acc:HGNC:1777]
ENSG00000176473	2.12152e-34	0.123268	8.1124	WDR25	WD repeat domain 25 [Source:HGNC Symbol;Acc:HGNC:21064]
ENSG00000174628	4.42143e-20	0.123825	8.07591	IQCK	IQ motif containing K [Source:HGNC Symbol;Acc:HGNC:28556]
ENSG00000142185	3.36281e-119	0.123999	8.0646	TRPM2	transient receptor potential cation channel subfamily M member 2 [Source:HGNC Symbol;Acc:HGNC:12339]
ENSG00000162733	3.49293e-05	0.124003	8.06435	DDR2	discoidin domain receptor tyrosine kinase 2 [Source:HGNC Symbol;Acc:HGNC:2731]
ENSG00000263264	3.56204e-06	0.12426	8.04761	CTB-133G6.1
ENSG00000116675	8.90103e-23	0.125026	7.99833	DNAJC6	DnaJ heat shock protein family (Hsp40) member C6 [Source:HGNC Symbol;Acc:HGNC:15469]
ENSG00000068650	1.28838e-36	0.125525	7.96651	ATP11A	ATPase phospholipid transporting 11A [Source:HGNC Symbol;Acc:HGNC:13552]
ENSG00000082068	1.51839e-70	0.125676	7.95698	WDR70	WD repeat domain 70 [Source:HGNC Symbol;Acc:HGNC:25495]
ENSG00000278540	1.66677e-40	0.125949	7.9397	ACACA	acetyl-CoA carboxylase alpha [Source:HGNC Symbol;Acc:HGNC:84]
ENSG00000091157	3.35329e-40	0.126042	7.93387	WDR7	WD repeat domain 7 [Source:HGNC Symbol;Acc:HGNC:13490]
ENSG00000164061	3.38928e-28	0.126613	7.8981	BSN	bassoon presynaptic cytomatrix protein [Source:HGNC Symbol;Acc:HGNC:1117]
ENSG00000137764	1.29562e-85	0.126956	7.87674	MAP2K5	mitogen-activated protein kinase kinase 5 [Source:HGNC Symbol;Acc:HGNC:6845]
ENSG00000156831	1.87764e-47	0.127259	7.85799	NSMCE2	NSE2/MMS21 homolog, SMC5-SMC6 complex SUMO ligase [Source:HGNC Symbol;Acc:HGNC:26513]
ENSG00000161267	1.96347e-117	0.128309	7.79366	BDH1	3-hydroxybutyrate dehydrogenase 1 [Source:HGNC Symbol;Acc:HGNC:1027]
ENSG00000133195	5.76221e-139	0.128519	7.78096	SLC39A11	solute carrier family 39 member 11 [Source:HGNC Symbol;Acc:HGNC:14463]
ENSG00000182606	6.97779e-91	0.128532	7.78017	TRAK1	trafficking kinesin protein 1 [Source:HGNC Symbol;Acc:HGNC:29947]
ENSG00000153944	2.90876e-61	0.12858	7.77725	MSI2	musashi RNA binding protein 2 [Source:HGNC Symbol;Acc:HGNC:18585]
ENSG00000158560	2.11454e-21	0.128764	7.76616	DYNC1I1	dynein cytoplasmic 1 intermediate chain 1 [Source:HGNC Symbol;Acc:HGNC:2963]
ENSG00000149179	1.2466e-86	0.129117	7.74492	C11orf49	chromosome 11 open reading frame 49 [Source:HGNC Symbol;Acc:HGNC:28720]
ENSG00000091622	7.65389e-12	0.129304	7.73371	PITPNM3	PITPNM family member 3 [Source:HGNC Symbol;Acc:HGNC:21043]
ENSG00000073331	7.14089e-17	0.129528	7.72033	ALPK1	alpha kinase 1 [Source:HGNC Symbol;Acc:HGNC:20917]
ENSG00000049323	1.40562e-37	0.129822	7.70288	LTBP1	latent transforming growth factor beta binding protein 1 [Source:HGNC Symbol;Acc:HGNC:6714]
ENSG00000206190	1.14896e-07	0.130022	7.69102	ATP10A	ATPase phospholipid transporting 10A (putative) [Source:HGNC Symbol;Acc:HGNC:13542]
ENSG00000116667	1.86041e-21	0.130063	7.68859	C1orf21	chromosome 1 open reading frame 21 [Source:HGNC Symbol;Acc:HGNC:15494]
ENSG00000110786	4.28237e-38	0.130668	7.65298	PTPN5	protein tyrosine phosphatase, non-receptor type 5 [Source:HGNC Symbol;Acc:HGNC:9657]
ENSG00000219545	3.40722e-30	0.13068	7.65225	UMAD1	UBAP1-MVB12-associated (UMA) domain containing 1 [Source:HGNC Symbol;Acc:HGNC:48955]
ENSG00000101977	4.64029e-09	0.130805	7.64496	MCF2	MCF.2 cell line derived transforming sequence [Source:HGNC Symbol;Acc:HGNC:6940]
ENSG00000123636	7.56987e-35	0.131008	7.6331	BAZ2B	bromodomain adjacent to zinc finger domain 2B [Source:HGNC Symbol;Acc:HGNC:963]
ENSG00000146021	8.54595e-10	0.131774	7.58873	KLHL3	kelch like family member 3 [Source:HGNC Symbol;Acc:HGNC:6354]
ENSG00000101187	8.55323e-69	0.131986	7.57654	SLCO4A1	solute carrier organic anion transporter family member 4A1 [Source:HGNC Symbol;Acc:HGNC:10953]
ENSG00000166348	1.1422e-48	0.132017	7.57476	USP54	ubiquitin specific peptidase 54 [Source:HGNC Symbol;Acc:HGNC:23513]
ENSG00000140262	9.6028e-60	0.132439	7.55066	TCF12	transcription factor 12 [Source:HGNC Symbol;Acc:HGNC:11623]
ENSG00000120051	0.000166138	0.1328	7.53015	CFAP58	cilia and flagella associated protein 58 [Source:HGNC Symbol;Acc:HGNC:26676]
ENSG00000178425	3.39627e-08	0.132831	7.52838	NT5DC1	5'-nucleotidase domain containing 1 [Source:HGNC Symbol;Acc:HGNC:21556]
ENSG00000183853	1.74926e-28	0.133175	7.50892	KIRREL	kin of IRRE like (Drosophila) [Source:HGNC Symbol;Acc:HGNC:15734]
ENSG00000197702	1.09626e-05	0.133493	7.49103	PARVA	parvin alpha [Source:HGNC Symbol;Acc:HGNC:14652]
ENSG00000086015	7.98045e-72	0.134225	7.45017	MAST2	microtubule associated serine/threonine kinase 2 [Source:HGNC Symbol;Acc:HGNC:19035]
ENSG00000147082	3.33896e-05	0.134564	7.43141	CCNB3	cyclin B3 [Source:HGNC Symbol;Acc:HGNC:18709]
ENSG00000056487	3.5263e-41	0.134771	7.42001	PHF21B	PHD finger protein 21B [Source:HGNC Symbol;Acc:HGNC:25161]
ENSG00000113719	3.11509e-41	0.135021	7.40628	ERGIC1	endoplasmic reticulum-golgi intermediate compartment 1 [Source:HGNC Symbol;Acc:HGNC:29205]
ENSG00000032389	6.16969e-73	0.135483	7.38098	TSSC1	tumor suppressing subtransferable candidate 1 [Source:HGNC Symbol;Acc:HGNC:12383]
ENSG00000010818	7.52188e-28	0.135566	7.37648	HIVEP2	human immunodeficiency virus type I enhancer binding protein 2 [Source:HGNC Symbol;Acc:HGNC:4921]
ENSG00000120254	1.98087e-49	0.135981	7.354	MTHFD1L	methylenetetrahydrofolate dehydrogenase (NADP+ dependent) 1-like [Source:HGNC Symbol;Acc:HGNC:21055]
ENSG00000138814	4.66221e-82	0.136252	7.33932	PPP3CA	protein phosphatase 3 catalytic subunit alpha [Source:HGNC Symbol;Acc:HGNC:9314]
ENSG00000205022	2.40841e-10	0.136306	7.33643	PABPN1L	poly(A) binding protein nuclear 1 like, cytoplasmic [Source:HGNC Symbol;Acc:HGNC:37237]
ENSG00000169570	4.61885e-48	0.136503	7.32587	DTWD2	DTW domain containing 2 [Source:HGNC Symbol;Acc:HGNC:19334]
ENSG00000206530	3.25282e-19	0.137658	7.26436	CFAP44	cilia and flagella associated protein 44 [Source:HGNC Symbol;Acc:HGNC:25631]
ENSG00000160746	7.95941e-63	0.137963	7.24832	ANO10	anoctamin 10 [Source:HGNC Symbol;Acc:HGNC:25519]
ENSG00000076555	8.36486e-15	0.138031	7.24474	ACACB	acetyl-CoA carboxylase beta [Source:HGNC Symbol;Acc:HGNC:85]
ENSG00000139269	1.07985e-25	0.138225	7.2346	INHBE	inhibin beta E subunit [Source:HGNC Symbol;Acc:HGNC:24029]
ENSG00000133027	3.21503e-72	0.138782	7.20557	PEMT	phosphatidylethanolamine N-methyltransferase [Source:HGNC Symbol;Acc:HGNC:8830]
ENSG00000111110	3.89488e-80	0.139219	7.18295	PPM1H	protein phosphatase, Mg2+/Mn2+ dependent 1H [Source:HGNC Symbol;Acc:HGNC:18583]
ENSG00000155052	0.000608976	0.139649	7.1608	CNTNAP5	contactin associated protein like 5 [Source:HGNC Symbol;Acc:HGNC:18748]
ENSG00000153404	8.82949e-10	0.139844	7.15085	PLEKHG4B	pleckstrin homology and RhoGEF domain containing G4B [Source:HGNC Symbol;Acc:HGNC:29399]
ENSG00000198874	1.15691e-55	0.140201	7.13262	TYW1	tRNA-yW synthesizing protein 1 homolog [Source:HGNC Symbol;Acc:HGNC:25598]
ENSG00000157570	2.4274e-07	0.140778	7.10336	TSPAN18	tetraspanin 18 [Source:HGNC Symbol;Acc:HGNC:20660]
ENSG00000077943	1.93137e-44	0.140865	7.09901	ITGA8	integrin subunit alpha 8 [Source:HGNC Symbol;Acc:HGNC:6144]
ENSG00000169604	7.45993e-35	0.140943	7.09507	ANTXR1	anthrax toxin receptor 1 [Source:HGNC Symbol;Acc:HGNC:21014]
ENSG00000187122	0.000204449	0.141076	7.08838	SLIT1	slit guidance ligand 1 [Source:HGNC Symbol;Acc:HGNC:11085]
ENSG00000140470	5.42475e-09	0.141367	7.07379	ADAMTS17	ADAM metallopeptidase with thrombospondin type 1 motif 17 [Source:HGNC Symbol;Acc:HGNC:17109]
ENSG00000109452	5.49916e-45	0.141844	7.05001	INPP4B	inositol polyphosphate-4-phosphatase type II B [Source:HGNC Symbol;Acc:HGNC:6075]
ENSG00000097021	2.56476e-37	0.142018	7.04138	ACOT7	acyl-CoA thioesterase 7 [Source:HGNC Symbol;Acc:HGNC:24157]
ENSG00000119715	1.7328e-09	0.142269	7.02894	ESRRB	estrogen related receptor beta [Source:HGNC Symbol;Acc:HGNC:3473]
ENSG00000101412	5.13641e-26	0.142759	7.00482	E2F1	E2F transcription factor 1 [Source:HGNC Symbol;Acc:HGNC:3113]
ENSG00000140807	1.02421e-44	0.142761	7.00473	NKD1	naked cuticle homolog 1 [Source:HGNC Symbol;Acc:HGNC:17045]
ENSG00000141401	1.77195e-05	0.142983	6.99385	IMPA2	inositol monophosphatase 2 [Source:HGNC Symbol;Acc:HGNC:6051]
ENSG00000101846	2.44701e-40	0.143177	6.98437	STS	steroid sulfatase [Source:HGNC Symbol;Acc:HGNC:11425]
ENSG00000107745	6.17151e-88	0.143417	6.97266	MICU1	mitochondrial calcium uptake 1 [Source:HGNC Symbol;Acc:HGNC:1530]
ENSG00000007968	8.82095e-29	0.143743	6.95687	E2F2	E2F transcription factor 2 [Source:HGNC Symbol;Acc:HGNC:3114]
ENSG00000135537	4.85491e-25	0.143934	6.94762	LACE1	lactation elevated 1 [Source:HGNC Symbol;Acc:HGNC:16411]
ENSG00000129158	1.19858e-38	0.144287	6.93062	SERGEF	secretion regulating guanine nucleotide exchange factor [Source:HGNC Symbol;Acc:HGNC:17499]
ENSG00000124191	7.27747e-46	0.14432	6.92902	TOX2	TOX high mobility group box family member 2 [Source:HGNC Symbol;Acc:HGNC:16095]
ENSG00000144218	1.94279e-09	0.144397	6.92533	AFF3	AF4/FMR2 family member 3 [Source:HGNC Symbol;Acc:HGNC:6473]
ENSG00000168675	1.56445e-26	0.144493	6.92073	LDLRAD4	low density lipoprotein receptor class A domain containing 4 [Source:HGNC Symbol;Acc:HGNC:1224]
ENSG00000158813	1.78622e-13	0.144656	6.91293	EDA	ectodysplasin A [Source:HGNC Symbol;Acc:HGNC:3157]
ENSG00000196141	4.30634e-29	0.144967	6.89813	SPATS2L	spermatogenesis associated serine rich 2 like [Source:HGNC Symbol;Acc:HGNC:24574]
ENSG00000040341	2.77136e-81	0.145142	6.88982	STAU2	staufen double-stranded RNA binding protein 2 [Source:HGNC Symbol;Acc:HGNC:11371]
ENSG00000177119	8.95757e-45	0.145544	6.87078	ANO6	anoctamin 6 [Source:HGNC Symbol;Acc:HGNC:25240]
ENSG00000107338	3.98124e-07	0.145737	6.86167	SHB	SH2 domain containing adaptor protein B [Source:HGNC Symbol;Acc:HGNC:10838]
ENSG00000120519	2.09472e-40	0.145871	6.85537	SLC10A7	solute carrier family 10 member 7 [Source:HGNC Symbol;Acc:HGNC:23088]
ENSG00000108175	3.01383e-59	0.146234	6.83835	ZMIZ1	zinc finger MIZ-type containing 1 [Source:HGNC Symbol;Acc:HGNC:16493]
ENSG00000148408	3.67838e-07	0.146261	6.83709	CACNA1B	calcium voltage-gated channel subunit alpha1 B [Source:HGNC Symbol;Acc:HGNC:1389]
ENSG00000106125	2.20615e-07	0.146557	6.82326	MINDY4	MINDY lysine 48 deubiquitinase 4 [Source:HGNC Symbol;Acc:HGNC:21916]
ENSG00000136717	8.51392e-31	0.146752	6.81421	BIN1	bridging integrator 1 [Source:HGNC Symbol;Acc:HGNC:1052]
ENSG00000153904	2.95068e-45	0.146873	6.80859	DDAH1	dimethylarginine dimethylaminohydrolase 1 [Source:HGNC Symbol;Acc:HGNC:2715]
ENSG00000176438	7.72134e-20	0.147323	6.78781	SYNE3	spectrin repeat containing nuclear envelope family member 3 [Source:HGNC Symbol;Acc:HGNC:19861]
ENSG00000178105	5.84308e-66	0.147341	6.78699	DDX10	DEAD-box helicase 10 [Source:HGNC Symbol;Acc:HGNC:2735]
ENSG00000122966	6.50561e-41	0.147515	6.77899	CIT	citron rho-interacting serine/threonine kinase [Source:HGNC Symbol;Acc:HGNC:1985]
ENSG00000197321	3.84467e-16	0.148083	6.75299	SVIL	supervillin [Source:HGNC Symbol;Acc:HGNC:11480]
ENSG00000140396	8.4566e-24	0.148208	6.74727	NCOA2	nuclear receptor coactivator 2 [Source:HGNC Symbol;Acc:HGNC:7669]
ENSG00000183621	2.0742e-16	0.148425	6.73741	ZNF438	zinc finger protein 438 [Source:HGNC Symbol;Acc:HGNC:21029]
ENSG00000106772	9.77323e-09	0.148536	6.73239	PRUNE2	prune homolog 2 [Source:HGNC Symbol;Acc:HGNC:25209]
ENSG00000170310	1.71301e-75	0.148734	6.72343	STX8	syntaxin 8 [Source:HGNC Symbol;Acc:HGNC:11443]
ENSG00000005249	2.03137e-34	0.148735	6.72337	PRKAR2B	protein kinase cAMP-dependent type II regulatory subunit beta [Source:HGNC Symbol;Acc:HGNC:9392]
ENSG00000129993	2.2863e-132	0.148782	6.72122	CBFA2T3	CBFA2/RUNX1 translocation partner 3 [Source:HGNC Symbol;Acc:HGNC:1537]
ENSG00000134013	1.59934e-19	0.148999	6.71148	LOXL2	lysyl oxidase like 2 [Source:HGNC Symbol;Acc:HGNC:6666]
ENSG00000178445	2.92886e-10	0.149476	6.69002	GLDC	glycine decarboxylase [Source:HGNC Symbol;Acc:HGNC:4313]
ENSG00000136770	3.04134e-40	0.149796	6.67576	DNAJC1	DnaJ heat shock protein family (Hsp40) member C1 [Source:HGNC Symbol;Acc:HGNC:20090]
ENSG00000134369	2.17037e-24	0.149796	6.67573	NAV1	neuron navigator 1 [Source:HGNC Symbol;Acc:HGNC:15989]
ENSG00000102893	1.49789e-69	0.150386	6.64954	PHKB	phosphorylase kinase regulatory subunit beta [Source:HGNC Symbol;Acc:HGNC:8927]
ENSG00000102763	9.92066e-33	0.150448	6.64682	VWA8	von Willebrand factor A domain containing 8 [Source:HGNC Symbol;Acc:HGNC:29071]
ENSG00000092470	1.09336e-21	0.150512	6.64398	WDR76	WD repeat domain 76 [Source:HGNC Symbol;Acc:HGNC:25773]
ENSG00000124302	5.48189e-06	0.150519	6.64366	CHST8	carbohydrate sulfotransferase 8 [Source:HGNC Symbol;Acc:HGNC:15993]
ENSG00000133808	2.21445e-08	0.150535	6.64296	MICALCL	MICAL C-terminal like [Source:HGNC Symbol;Acc:HGNC:25933]
ENSG00000135205	3.84243e-08	0.151128	6.61692	CCDC146	coiled-coil domain containing 146 [Source:HGNC Symbol;Acc:HGNC:29296]
ENSG00000108100	2.59389e-93	0.151251	6.61152	CCNY	cyclin Y [Source:HGNC Symbol;Acc:HGNC:23354]
ENSG00000141576	1.01707e-65	0.151427	6.60386	RNF157	ring finger protein 157 [Source:HGNC Symbol;Acc:HGNC:29402]
ENSG00000179930	5.16466e-60	0.151489	6.60113	ZNF648	zinc finger protein 648 [Source:HGNC Symbol;Acc:HGNC:18190]
ENSG00000047230	2.64963e-29	0.151493	6.60095	CTPS2	CTP synthase 2 [Source:HGNC Symbol;Acc:HGNC:2520]
ENSG00000174306	1.26358e-47	0.151751	6.58974	ZHX3	zinc fingers and homeoboxes 3 [Source:HGNC Symbol;Acc:HGNC:15935]
ENSG00000133863	8.72032e-06	0.151873	6.58443	TEX15	testis expressed 15, meiosis and synapsis associated [Source:HGNC Symbol;Acc:HGNC:11738]
ENSG00000172456	4.63514e-15	0.152012	6.57841	FGGY	FGGY carbohydrate kinase domain containing [Source:HGNC Symbol;Acc:HGNC:25610]
ENSG00000122778	1.97331e-33	0.15209	6.57507	KIAA1549	KIAA1549 [Source:HGNC Symbol;Acc:HGNC:22219]
ENSG00000170293	1.01474e-10	0.152134	6.57315	CMTM8	CKLF like MARVEL transmembrane domain containing 8 [Source:HGNC Symbol;Acc:HGNC:19179]
ENSG00000197183	1.84735e-61	0.152665	6.55029	NOL4L	nucleolar protein 4 like [Source:HGNC Symbol;Acc:HGNC:16106]
ENSG00000170396	0.00214992	0.153079	6.53258	ZNF804A	zinc finger protein 804A [Source:HGNC Symbol;Acc:HGNC:21711]
ENSG00000188981	0.000107768	0.153523	6.51369	MSANTD1	Myb/SANT DNA binding domain containing 1 [Source:HGNC Symbol;Acc:HGNC:33741]
ENSG00000100206	2.90376e-07	0.153565	6.51188	DMC1	DNA meiotic recombinase 1 [Source:HGNC Symbol;Acc:HGNC:2927]
ENSG00000067606	1.41245e-44	0.153582	6.51118	PRKCZ	protein kinase C zeta [Source:HGNC Symbol;Acc:HGNC:9412]
ENSG00000152061	2.84286e-40	0.153906	6.49746	RABGAP1L	RAB GTPase activating protein 1 like [Source:HGNC Symbol;Acc:HGNC:24663]
ENSG00000148848	2.16948e-30	0.154024	6.49249	ADAM12	ADAM metallopeptidase domain 12 [Source:HGNC Symbol;Acc:HGNC:190]
ENSG00000124406	3.18106e-08	0.15452	6.47164	ATP8A1	ATPase phospholipid transporting 8A1 [Source:HGNC Symbol;Acc:HGNC:13531]
ENSG00000162542	2.2679e-51	0.154682	6.46487	TMCO4	transmembrane and coiled-coil domains 4 [Source:HGNC Symbol;Acc:HGNC:27393]
ENSG00000109436	1.55348e-21	0.154848	6.45796	TBC1D9	TBC1 domain family member 9 [Source:HGNC Symbol;Acc:HGNC:21710]
ENSG00000175806	2.57072e-39	0.154921	6.45489	MSRA	methionine sulfoxide reductase A [Source:HGNC Symbol;Acc:HGNC:7377]
ENSG00000166897	4.99832e-15	0.15512	6.44662	ELFN2	extracellular leucine rich repeat and fibronectin type III domain containing 2 [Source:HGNC Symbol;Acc:HGNC:29396]
ENSG00000149346	2.8258e-52	0.15623	6.40081	SLX4IP	SLX4 interacting protein [Source:HGNC Symbol;Acc:HGNC:16225]
ENSG00000167522	3.45681e-62	0.156316	6.39728	ANKRD11	ankyrin repeat domain 11 [Source:HGNC Symbol;Acc:HGNC:21316]
ENSG00000130997	1.02154e-10	0.156527	6.38868	POLN	DNA polymerase nu [Source:HGNC Symbol;Acc:HGNC:18870]
ENSG00000109911	1.96722e-48	0.156722	6.38074	ELP4	elongator acetyltransferase complex subunit 4 [Source:HGNC Symbol;Acc:HGNC:1171]
ENSG00000065675	4.50534e-32	0.157176	6.36228	PRKCQ	protein kinase C theta [Source:HGNC Symbol;Acc:HGNC:9410]
ENSG00000164574	2.10187e-42	0.157664	6.34259	GALNT10	polypeptide N-acetylgalactosaminyltransferase 10 [Source:HGNC Symbol;Acc:HGNC:19873]
ENSG00000080839	1.20178e-41	0.158147	6.32322	RBL1	RB transcriptional corepressor like 1 [Source:HGNC Symbol;Acc:HGNC:9893]
ENSG00000128266	2.54541e-36	0.15865	6.30317	GNAZ	G protein subunit alpha z [Source:HGNC Symbol;Acc:HGNC:4395]
ENSG00000170430	1.93806e-31	0.159394	6.27375	MGMT	O-6-methylguanine-DNA methyltransferase [Source:HGNC Symbol;Acc:HGNC:7059]
ENSG00000140694	6.87748e-128	0.159556	6.26738	PARN	poly(A)-specific ribonuclease [Source:HGNC Symbol;Acc:HGNC:8609]
ENSG00000103047	6.74492e-68	0.15964	6.2641	TANGO6	transport and golgi organization 6 homolog [Source:HGNC Symbol;Acc:HGNC:25749]
ENSG00000136861	1.59687e-62	0.159784	6.25844	CDK5RAP2	CDK5 regulatory subunit associated protein 2 [Source:HGNC Symbol;Acc:HGNC:18672]
ENSG00000141293	1.9581e-59	0.159872	6.25499	SKAP1	src kinase associated phosphoprotein 1 [Source:HGNC Symbol;Acc:HGNC:15605]
ENSG00000166377	7.811e-59	0.159925	6.25293	ATP9B	ATPase phospholipid transporting 9B (putative) [Source:HGNC Symbol;Acc:HGNC:13541]
ENSG00000095596	0.000897682	0.1601	6.2461	CYP26A1	cytochrome P450 family 26 subfamily A member 1 [Source:HGNC Symbol;Acc:HGNC:2603]
ENSG00000115756	9.06044e-61	0.161533	6.19067	HPCAL1	hippocalcin like 1 [Source:HGNC Symbol;Acc:HGNC:5145]
ENSG00000154237	4.95013e-45	0.161621	6.1873	LRRK1	leucine rich repeat kinase 1 [Source:HGNC Symbol;Acc:HGNC:18608]
ENSG00000132437	7.61069e-18	0.161757	6.1821	DDC	dopa decarboxylase [Source:HGNC Symbol;Acc:HGNC:2719]
ENSG00000169918	0.00214403	0.161852	6.17849	OTUD7A	OTU deubiquitinase 7A [Source:HGNC Symbol;Acc:HGNC:20718]
ENSG00000155629	1.10376e-31	0.162696	6.14643	PIK3AP1	phosphoinositide-3-kinase adaptor protein 1 [Source:HGNC Symbol;Acc:HGNC:30034]
ENSG00000154127	1.7644e-79	0.163059	6.13275	UBASH3B	ubiquitin associated and SH3 domain containing B [Source:HGNC Symbol;Acc:HGNC:29884]
ENSG00000133030	1.90172e-50	0.163387	6.12045	MPRIP	myosin phosphatase Rho interacting protein [Source:HGNC Symbol;Acc:HGNC:30321]
ENSG00000133943	2.92809e-65	0.163503	6.11609	C14orf159	chromosome 14 open reading frame 159 [Source:HGNC Symbol;Acc:HGNC:20498]
ENSG00000102385	3.83447e-06	0.163927	6.10026	DRP2	dystrophin related protein 2 [Source:HGNC Symbol;Acc:HGNC:3032]
ENSG00000196376	0.00117878	0.163994	6.09779	SLC35F1	solute carrier family 35 member F1 [Source:HGNC Symbol;Acc:HGNC:21483]
ENSG00000010803	1.3512e-91	0.164009	6.09723	SCMH1	sex comb on midleg homolog 1 (Drosophila) [Source:HGNC Symbol;Acc:HGNC:19003]
ENSG00000164627	0.00356736	0.164247	6.08841	KIF6	kinesin family member 6 [Source:HGNC Symbol;Acc:HGNC:21202]
ENSG00000103044	4.2703e-20	0.164707	6.07137	HAS3	hyaluronan synthase 3 [Source:HGNC Symbol;Acc:HGNC:4820]
ENSG00000173638	2.55628e-95	0.165033	6.05939	SLC19A1	solute carrier family 19 member 1 [Source:HGNC Symbol;Acc:HGNC:10937]
ENSG00000111961	0.00401834	0.165325	6.04871	SASH1	SAM and SH3 domain containing 1 [Source:HGNC Symbol;Acc:HGNC:19182]
ENSG00000083123	7.76014e-35	0.16565	6.03682	BCKDHB	branched chain keto acid dehydrogenase E1 subunit beta [Source:HGNC Symbol;Acc:HGNC:987]
ENSG00000150667	8.85408e-11	0.166144	6.01889	FSIP1	fibrous sheath interacting protein 1 [Source:HGNC Symbol;Acc:HGNC:21674]
ENSG00000163638	2.46705e-26	0.166268	6.01438	ADAMTS9	ADAM metallopeptidase with thrombospondin type 1 motif 9 [Source:HGNC Symbol;Acc:HGNC:13202]
ENSG00000146350	1.44759e-23	0.166388	6.01005	TBC1D32	TBC1 domain family member 32 [Source:HGNC Symbol;Acc:HGNC:21485]
ENSG00000148468	2.40836e-66	0.166408	6.00932	FAM171A1	family with sequence similarity 171 member A1 [Source:HGNC Symbol;Acc:HGNC:23522]
ENSG00000186716	7.39661e-96	0.166884	5.99218	BCR	BCR, RhoGEF and GTPase activating protein [Source:HGNC Symbol;Acc:HGNC:1014]
ENSG00000115970	1.16261e-79	0.167422	5.97293	THADA	THADA, armadillo repeat containing [Source:HGNC Symbol;Acc:HGNC:19217]
ENSG00000204262	0.000114817	0.167423	5.97291	COL5A2	collagen type V alpha 2 chain [Source:HGNC Symbol;Acc:HGNC:2210]
ENSG00000117586	0.00155345	0.167444	5.97215	TNFSF4	tumor necrosis factor superfamily member 4 [Source:HGNC Symbol;Acc:HGNC:11934]
ENSG00000145284	2.82901e-11	0.167557	5.96811	SCD5	stearoyl-CoA desaturase 5 [Source:HGNC Symbol;Acc:HGNC:21088]
ENSG00000162104	3.81316e-39	0.167609	5.96628	ADCY9	adenylate cyclase 9 [Source:HGNC Symbol;Acc:HGNC:240]
ENSG00000143476	1.04226e-25	0.167696	5.96317	DTL	denticleless E3 ubiquitin protein ligase homolog [Source:HGNC Symbol;Acc:HGNC:30288]
ENSG00000084676	1.44557e-32	0.167957	5.95391	NCOA1	nuclear receptor coactivator 1 [Source:HGNC Symbol;Acc:HGNC:7668]
ENSG00000168280	1.93753e-06	0.167985	5.95292	KIF5C	kinesin family member 5C [Source:HGNC Symbol;Acc:HGNC:6325]
ENSG00000184445	1.20353e-37	0.16806	5.95024	KNTC1	kinetochore associated 1 [Source:HGNC Symbol;Acc:HGNC:17255]
ENSG00000169857	3.43869e-39	0.168117	5.94824	AVEN	apoptosis and caspase activation inhibitor [Source:HGNC Symbol;Acc:HGNC:13509]
ENSG00000137747	0.00102597	0.168301	5.94174	TMPRSS13	transmembrane protease, serine 13 [Source:HGNC Symbol;Acc:HGNC:29808]
ENSG00000143797	1.43972e-46	0.168604	5.93105	MBOAT2	membrane bound O-acyltransferase domain containing 2 [Source:HGNC Symbol;Acc:HGNC:25193]
ENSG00000185989	2.05891e-35	0.168929	5.91966	RASA3	RAS p21 protein activator 3 [Source:HGNC Symbol;Acc:HGNC:20331]
ENSG00000156639	1.55011e-84	0.168984	5.91773	ZFAND3	zinc finger AN1-type containing 3 [Source:HGNC Symbol;Acc:HGNC:18019]
ENSG00000064652	5.64716e-10	0.169368	5.90431	SNX24	sorting nexin 24 [Source:HGNC Symbol;Acc:HGNC:21533]
ENSG00000108984	1.74773e-06	0.16945	5.90144	MAP2K6	mitogen-activated protein kinase kinase 6 [Source:HGNC Symbol;Acc:HGNC:6846]
ENSG00000160299	1.11055e-44	0.169599	5.89626	PCNT	pericentrin [Source:HGNC Symbol;Acc:HGNC:16068]
ENSG00000007237	4.51882e-47	0.170706	5.85802	GAS7	growth arrest specific 7 [Source:HGNC Symbol;Acc:HGNC:4169]
ENSG00000100422	1.40324e-15	0.17115	5.84282	CERK	ceramide kinase [Source:HGNC Symbol;Acc:HGNC:19256]
ENSG00000164045	1.5588e-38	0.171806	5.82053	CDC25A	cell division cycle 25A [Source:HGNC Symbol;Acc:HGNC:1725]
ENSG00000081913	3.12313e-30	0.171891	5.81763	PHLPP1	PH domain and leucine rich repeat protein phosphatase 1 [Source:HGNC Symbol;Acc:HGNC:20610]
ENSG00000134460	6.99575e-51	0.172174	5.80809	IL2RA	interleukin 2 receptor subunit alpha [Source:HGNC Symbol;Acc:HGNC:6008]
ENSG00000123892	1.10008e-05	0.172225	5.80635	RAB38	RAB38, member RAS oncogene family [Source:HGNC Symbol;Acc:HGNC:9776]
ENSG00000135931	2.17213e-33	0.172659	5.79178	ARMC9	armadillo repeat containing 9 [Source:HGNC Symbol;Acc:HGNC:20730]
ENSG00000180815	3.90284e-08	0.17275	5.7887	MAP3K15	mitogen-activated protein kinase kinase kinase 15 [Source:HGNC Symbol;Acc:HGNC:31689]
ENSG00000179841	3.91106e-06	0.172831	5.786	AKAP5	A-kinase anchoring protein 5 [Source:HGNC Symbol;Acc:HGNC:375]
ENSG00000175115	1.78536e-53	0.173158	5.77509	PACS1	phosphofurin acidic cluster sorting protein 1 [Source:HGNC Symbol;Acc:HGNC:30032]
ENSG00000079308	3.16271e-28	0.173193	5.77391	TNS1	tensin 1 [Source:HGNC Symbol;Acc:HGNC:11973]
ENSG00000103852	6.1269e-12	0.173204	5.77354	TTC23	tetratricopeptide repeat domain 23 [Source:HGNC Symbol;Acc:HGNC:25730]
ENSG00000058056	0.00137152	0.173551	5.762	USP13	ubiquitin specific peptidase 13 (isopeptidase T-3) [Source:HGNC Symbol;Acc:HGNC:12611]
ENSG00000144893	2.07989e-23	0.173683	5.75763	MED12L	mediator complex subunit 12 like [Source:HGNC Symbol;Acc:HGNC:16050]
ENSG00000103335	2.21647e-68	0.173731	5.75603	PIEZO1	piezo type mechanosensitive ion channel component 1 [Source:HGNC Symbol;Acc:HGNC:28993]
ENSG00000133816	4.84721e-43	0.173794	5.75392	MICAL2	microtubule associated monooxygenase, calponin and LIM domain containing 2 [Source:HGNC Symbol;Acc:HGNC:24693]
ENSG00000099991	1.35871e-83	0.17396	5.74845	CABIN1	calcineurin binding protein 1 [Source:HGNC Symbol;Acc:HGNC:24187]
ENSG00000147606	0.00359163	0.17446	5.73199	SLC26A7	solute carrier family 26 member 7 [Source:HGNC Symbol;Acc:HGNC:14467]
ENSG00000170522	3.14953e-66	0.174762	5.72208	ELOVL6	ELOVL fatty acid elongase 6 [Source:HGNC Symbol;Acc:HGNC:15829]
ENSG00000186469	1.1032e-07	0.17479	5.72115	GNG2	G protein subunit gamma 2 [Source:HGNC Symbol;Acc:HGNC:4404]
ENSG00000205097	6.39888e-05	0.174811	5.72046	FRG2	FSHD region gene 2 [Source:HGNC Symbol;Acc:HGNC:19136]
ENSG00000130958	0.00365029	0.175484	5.69853	SLC35D2	solute carrier family 35 member D2 [Source:HGNC Symbol;Acc:HGNC:20799]
ENSG00000128298	2.42286e-12	0.175605	5.69458	BAIAP2L2	BAI1 associated protein 2 like 2 [Source:HGNC Symbol;Acc:HGNC:26203]
ENSG00000039560	1.62683e-35	0.175683	5.69206	RAI14	retinoic acid induced 14 [Source:HGNC Symbol;Acc:HGNC:14873]
ENSG00000077157	2.77337e-28	0.176183	5.6759	PPP1R12B	protein phosphatase 1 regulatory subunit 12B [Source:HGNC Symbol;Acc:HGNC:7619]
ENSG00000197594	2.69312e-13	0.177162	5.64454	ENPP1	ectonucleotide pyrophosphatase/phosphodiesterase 1 [Source:HGNC Symbol;Acc:HGNC:3356]
ENSG00000198756	0.000116616	0.177362	5.6382	COLGALT2	collagen beta(1-O)galactosyltransferase 2 [Source:HGNC Symbol;Acc:HGNC:16790]
ENSG00000109667	2.66515e-12	0.177828	5.6234	SLC2A9	solute carrier family 2 member 9 [Source:HGNC Symbol;Acc:HGNC:13446]
ENSG00000149294	4.15215e-08	0.177886	5.62156	NCAM1	neural cell adhesion molecule 1 [Source:HGNC Symbol;Acc:HGNC:7656]
ENSG00000049192	4.07499e-10	0.178029	5.61707	ADAMTS6	ADAM metallopeptidase with thrombospondin type 1 motif 6 [Source:HGNC Symbol;Acc:HGNC:222]
ENSG00000159307	1.40116e-75	0.178155	5.61309	SCUBE1	signal peptide, CUB domain and EGF like domain containing 1 [Source:HGNC Symbol;Acc:HGNC:13441]
ENSG00000103599	1.23363e-06	0.178214	5.61122	IQCH	IQ motif containing H [Source:HGNC Symbol;Acc:HGNC:25721]
ENSG00000119509	1.56443e-41	0.178958	5.5879	INVS	inversin [Source:HGNC Symbol;Acc:HGNC:17870]
ENSG00000166123	8.14253e-38	0.179074	5.58428	GPT2	glutamic--pyruvic transaminase 2 [Source:HGNC Symbol;Acc:HGNC:18062]
ENSG00000091129	1.20201e-64	0.17922	5.57973	NRCAM	neuronal cell adhesion molecule [Source:HGNC Symbol;Acc:HGNC:7994]
ENSG00000180357	7.86641e-34	0.17928	5.57787	ZNF609	zinc finger protein 609 [Source:HGNC Symbol;Acc:HGNC:29003]
ENSG00000101871	1.05422e-06	0.17933	5.57631	MID1	midline 1 [Source:HGNC Symbol;Acc:HGNC:7095]
ENSG00000117407	1.55504e-06	0.179357	5.57546	ARTN	artemin [Source:HGNC Symbol;Acc:HGNC:727]
ENSG00000152284	1.60816e-15	0.179591	5.5682	TCF7L1	transcription factor 7 like 1 [Source:HGNC Symbol;Acc:HGNC:11640]
ENSG00000185630	4.9391e-37	0.179862	5.55983	PBX1	PBX homeobox 1 [Source:HGNC Symbol;Acc:HGNC:8632]
ENSG00000166780	7.82411e-22	0.180047	5.55409	C16orf45	chromosome 16 open reading frame 45 [Source:HGNC Symbol;Acc:HGNC:19213]
ENSG00000184903	1.09396e-10	0.180253	5.54777	IMMP2L	inner mitochondrial membrane peptidase subunit 2 [Source:HGNC Symbol;Acc:HGNC:14598]
ENSG00000145700	0.000159088	0.180378	5.54391	ANKRD31	ankyrin repeat domain 31 [Source:HGNC Symbol;Acc:HGNC:26853]
ENSG00000185420	2.72803e-67	0.180639	5.5359	SMYD3	SET and MYND domain containing 3 [Source:HGNC Symbol;Acc:HGNC:15513]
ENSG00000012048	1.20126e-38	0.180763	5.53211	BRCA1	BRCA1, DNA repair associated [Source:HGNC Symbol;Acc:HGNC:1100]
ENSG00000133026	1.59079e-22	0.180978	5.52552	MYH10	myosin heavy chain 10 [Source:HGNC Symbol;Acc:HGNC:7568]
ENSG00000157680	1.6438e-07	0.181107	5.52159	DGKI	diacylglycerol kinase iota [Source:HGNC Symbol;Acc:HGNC:2855]
ENSG00000165730	2.51796e-29	0.181511	5.50931	STOX1	storkhead box 1 [Source:HGNC Symbol;Acc:HGNC:23508]
ENSG00000205846	1.97154e-05	0.181844	5.49922	CLEC6A	C-type lectin domain family 6 member A [Source:HGNC Symbol;Acc:HGNC:14556]
ENSG00000122965	1.42734e-75	0.182234	5.48746	RBM19	RNA binding motif protein 19 [Source:HGNC Symbol;Acc:HGNC:29098]
ENSG00000139514	1.77412e-70	0.182261	5.48664	SLC7A1	solute carrier family 7 member 1 [Source:HGNC Symbol;Acc:HGNC:11057]
ENSG00000136492	3.49668e-25	0.182346	5.48408	BRIP1	BRCA1 interacting protein C-terminal helicase 1 [Source:HGNC Symbol;Acc:HGNC:20473]
ENSG00000167670	8.1974e-31	0.182533	5.47848	CHAF1A	chromatin assembly factor 1 subunit A [Source:HGNC Symbol;Acc:HGNC:1910]
ENSG00000186260	2.47544e-21	0.182918	5.46693	MKL2	MKL1/myocardin like 2 [Source:HGNC Symbol;Acc:HGNC:29819]
ENSG00000053747	2.53692e-12	0.183258	5.4568	LAMA3	laminin subunit alpha 3 [Source:HGNC Symbol;Acc:HGNC:6483]
ENSG00000173599	2.01017e-30	0.183277	5.45622	PC	pyruvate carboxylase [Source:HGNC Symbol;Acc:HGNC:8636]
ENSG00000172339	8.72755e-13	0.183539	5.44844	ALG14	ALG14, UDP-N-acetylglucosaminyltransferase subunit [Source:HGNC Symbol;Acc:HGNC:28287]
ENSG00000150764	9.08421e-26	0.183566	5.44763	DIXDC1	DIX domain containing 1 [Source:HGNC Symbol;Acc:HGNC:23695]
ENSG00000101464	2.7345e-53	0.183638	5.44549	PIGU	phosphatidylinositol glycan anchor biosynthesis class U [Source:HGNC Symbol;Acc:HGNC:15791]
ENSG00000157193	1.88413e-59	0.183783	5.44119	LRP8	LDL receptor related protein 8 [Source:HGNC Symbol;Acc:HGNC:6700]
ENSG00000048707	3.74984e-22	0.184267	5.42689	VPS13D	vacuolar protein sorting 13 homolog D [Source:HGNC Symbol;Acc:HGNC:23595]
ENSG00000126217	9.07681e-05	0.184687	5.41455	MCF2L	MCF.2 cell line derived transforming sequence like [Source:HGNC Symbol;Acc:HGNC:14576]
ENSG00000159842	3.71999e-68	0.184793	5.41147	ABR	active BCR-related [Source:HGNC Symbol;Acc:HGNC:81]
ENSG00000148484	4.89909e-36	0.184795	5.41139	RSU1	Ras suppressor protein 1 [Source:HGNC Symbol;Acc:HGNC:10464]
ENSG00000122547	6.21339e-21	0.184824	5.41055	EEPD1	endonuclease/exonuclease/phosphatase family domain containing 1 [Source:HGNC Symbol;Acc:HGNC:22223]
ENSG00000205726	7.4367e-32	0.185345	5.39535	ITSN1	intersectin 1 [Source:HGNC Symbol;Acc:HGNC:6183]
ENSG00000140009	0.00125348	0.185772	5.38294	ESR2	estrogen receptor 2 [Source:HGNC Symbol;Acc:HGNC:3468]
ENSG00000147459	6.21008e-32	0.186396	5.36493	DOCK5	dedicator of cytokinesis 5 [Source:HGNC Symbol;Acc:HGNC:23476]
ENSG00000164398	0.00143293	0.186851	5.35185	ACSL6	acyl-CoA synthetase long-chain family member 6 [Source:HGNC Symbol;Acc:HGNC:16496]
ENSG00000175662	4.7549e-62	0.187231	5.34099	TOM1L2	target of myb1 like 2 membrane trafficking protein [Source:HGNC Symbol;Acc:HGNC:11984]
ENSG00000120029	2.64922e-69	0.187604	5.33038	C10orf76	chromosome 10 open reading frame 76 [Source:HGNC Symbol;Acc:HGNC:25788]
ENSG00000157216	1.05564e-81	0.187996	5.31928	SSBP3	single stranded DNA binding protein 3 [Source:HGNC Symbol;Acc:HGNC:15674]
ENSG00000142149	0.00570425	0.188067	5.31724	HUNK	hormonally up-regulated Neu-associated kinase [Source:HGNC Symbol;Acc:HGNC:13326]
ENSG00000136040	3.24852e-07	0.188348	5.30931	PLXNC1	plexin C1 [Source:HGNC Symbol;Acc:HGNC:9106]
ENSG00000198089	1.51676e-52	0.188627	5.30148	SFI1	SFI1 centrin binding protein [Source:HGNC Symbol;Acc:HGNC:29064]
ENSG00000142197	8.8439e-44	0.188745	5.29816	DOPEY2	dopey family member 2 [Source:HGNC Symbol;Acc:HGNC:1291]
ENSG00000131773	7.66827e-117	0.188941	5.29267	KHDRBS3	KH RNA binding domain containing, signal transduction associated 3 [Source:HGNC Symbol;Acc:HGNC:18117]
ENSG00000074416	0.000621052	0.189071	5.28903	MGLL	monoglyceride lipase [Source:HGNC Symbol;Acc:HGNC:17038]
ENSG00000179057	0.00159955	0.189607	5.27408	IGSF22	immunoglobulin superfamily member 22 [Source:HGNC Symbol;Acc:HGNC:26750]
ENSG00000260428	5.60912e-05	0.189892	5.26616	SCX	scleraxis bHLH transcription factor [Source:HGNC Symbol;Acc:HGNC:32322]
ENSG00000051341	5.6658e-23	0.190223	5.25698	POLQ	DNA polymerase theta [Source:HGNC Symbol;Acc:HGNC:9186]
ENSG00000089123	9.21093e-24	0.190293	5.25505	TASP1	taspase 1 [Source:HGNC Symbol;Acc:HGNC:15859]
ENSG00000003147	2.68045e-12	0.190617	5.24613	ICA1	islet cell autoantigen 1 [Source:HGNC Symbol;Acc:HGNC:5343]
ENSG00000072110	1.25436e-35	0.190891	5.23859	ACTN1	actinin alpha 1 [Source:HGNC Symbol;Acc:HGNC:163]
ENSG00000047849	4.91319e-48	0.191022	5.235	MAP4	microtubule associated protein 4 [Source:HGNC Symbol;Acc:HGNC:6862]
ENSG00000115504	5.22489e-60	0.19221	5.20265	EHBP1	EH domain binding protein 1 [Source:HGNC Symbol;Acc:HGNC:29144]
ENSG00000169247	5.59669e-11	0.192211	5.20262	SH3TC2	SH3 domain and tetratricopeptide repeats 2 [Source:HGNC Symbol;Acc:HGNC:29427]
ENSG00000128731	4.55559e-43	0.192262	5.20123	HERC2	HECT and RLD domain containing E3 ubiquitin protein ligase 2 [Source:HGNC Symbol;Acc:HGNC:4868]
ENSG00000172159	0.00626344	0.192525	5.19414	FRMD3	FERM domain containing 3 [Source:HGNC Symbol;Acc:HGNC:24125]
ENSG00000077935	1.86517e-15	0.192581	5.19261	SMC1B	structural maintenance of chromosomes 1B [Source:HGNC Symbol;Acc:HGNC:11112]
ENSG00000174236	5.13864e-06	0.192743	5.18825	REP15	RAB15 effector protein [Source:HGNC Symbol;Acc:HGNC:33748]
ENSG00000165244	3.46005e-26	0.193129	5.17789	ZNF367	zinc finger protein 367 [Source:HGNC Symbol;Acc:HGNC:18320]
ENSG00000158467	2.69676e-40	0.193159	5.17709	AHCYL2	adenosylhomocysteinase like 2 [Source:HGNC Symbol;Acc:HGNC:22204]
ENSG00000196935	0.000190993	0.193231	5.17515	SRGAP1	SLIT-ROBO Rho GTPase activating protein 1 [Source:HGNC Symbol;Acc:HGNC:17382]
ENSG00000160963	1.42014e-31	0.193383	5.17109	COL26A1	collagen type XXVI alpha 1 chain [Source:HGNC Symbol;Acc:HGNC:18038]
ENSG00000215397	2.40195e-07	0.194034	5.15374	SCRT2	scratch family transcriptional repressor 2 [Source:HGNC Symbol;Acc:HGNC:15952]
ENSG00000138101	1.94018e-34	0.194188	5.14965	DTNB	dystrobrevin beta [Source:HGNC Symbol;Acc:HGNC:3058]
ENSG00000131378	9.92386e-58	0.19457	5.13955	RFTN1	raftlin, lipid raft linker 1 [Source:HGNC Symbol;Acc:HGNC:30278]
ENSG00000114439	1.78869e-25	0.194762	5.13447	BBX	BBX, HMG-box containing [Source:HGNC Symbol;Acc:HGNC:14422]
ENSG00000171843	5.45601e-45	0.19497	5.12899	MLLT3	MLLT3, super elongation complex subunit [Source:HGNC Symbol;Acc:HGNC:7136]
ENSG00000069869	1.06367e-29	0.195005	5.12808	NEDD4	neural precursor cell expressed, developmentally down-regulated 4, E3 ubiquitin protein ligase [Source:HGNC Symbol;Acc:HGNC:7727]
ENSG00000183092	5.1061e-16	0.195273	5.12104	BEGAIN	brain enriched guanylate kinase associated [Source:HGNC Symbol;Acc:HGNC:24163]
ENSG00000175048	6.83538e-31	0.195372	5.11844	ZDHHC14	zinc finger DHHC-type containing 14 [Source:HGNC Symbol;Acc:HGNC:20341]
ENSG00000160584	7.6183e-51	0.195641	5.11141	SIK3	SIK family kinase 3 [Source:HGNC Symbol;Acc:HGNC:29165]
ENSG00000114805	0.000674183	0.195795	5.10738	PLCH1	phospholipase C eta 1 [Source:HGNC Symbol;Acc:HGNC:29185]
ENSG00000117425	1.26925e-10	0.195865	5.10557	PTCH2	patched 2 [Source:HGNC Symbol;Acc:HGNC:9586]
ENSG00000198363	1.87802e-33	0.19595	5.10333	ASPH	aspartate beta-hydroxylase [Source:HGNC Symbol;Acc:HGNC:757]
ENSG00000187535	6.39516e-58	0.196137	5.09847	IFT140	intraflagellar transport 140 [Source:HGNC Symbol;Acc:HGNC:29077]
ENSG00000189057	4.48756e-14	0.196146	5.09824	FAM111B	family with sequence similarity 111 member B [Source:HGNC Symbol;Acc:HGNC:24200]
ENSG00000166575	2.09717e-32	0.196603	5.0864	TMEM135	transmembrane protein 135 [Source:HGNC Symbol;Acc:HGNC:26167]
ENSG00000140025	2.00463e-24	0.196886	5.07908	EFCAB11	EF-hand calcium binding domain 11 [Source:HGNC Symbol;Acc:HGNC:20357]
ENSG00000101974	1.41842e-32	0.197348	5.06718	ATP11C	ATPase phospholipid transporting 11C [Source:HGNC Symbol;Acc:HGNC:13554]
ENSG00000075702	8.27529e-18	0.198422	5.03977	WDR62	WD repeat domain 62 [Source:HGNC Symbol;Acc:HGNC:24502]
ENSG00000274276	2.72876e-06	0.198441	5.03928	CBSL	cystathionine-beta-synthase like [Source:HGNC Symbol;Acc:HGNC:51829]
ENSG00000157617	0.00299898	0.198514	5.03742	C2CD2	C2 calcium dependent domain containing 2 [Source:HGNC Symbol;Acc:HGNC:1266]
ENSG00000147010	8.97368e-37	0.198955	5.02627	SH3KBP1	SH3 domain containing kinase binding protein 1 [Source:HGNC Symbol;Acc:HGNC:13867]
ENSG00000126091	5.04272e-33	0.198979	5.02565	ST3GAL3	ST3 beta-galactoside alpha-2,3-sialyltransferase 3 [Source:HGNC Symbol;Acc:HGNC:10866]
ENSG00000157423	8.1366e-19	0.199019	5.02464	HYDIN	HYDIN, axonemal central pair apparatus protein [Source:HGNC Symbol;Acc:HGNC:19368]
ENSG00000128322	1.19984e-08	0.199086	5.02295	IGLL1	immunoglobulin lambda like polypeptide 1 [Source:HGNC Symbol;Acc:HGNC:5870]
ENSG00000065882	1.23849e-46	0.199131	5.02182	TBC1D1	TBC1 domain family member 1 [Source:HGNC Symbol;Acc:HGNC:11578]
ENSG00000186638	4.34486e-28	0.199183	5.02052	KIF24	kinesin family member 24 [Source:HGNC Symbol;Acc:HGNC:19916]
ENSG00000112118	4.23555e-79	0.19922	5.01958	MCM3	minichromosome maintenance complex component 3 [Source:HGNC Symbol;Acc:HGNC:6945]
ENSG00000173611	8.88377e-26	0.199332	5.01677	SCAI	suppressor of cancer cell invasion [Source:HGNC Symbol;Acc:HGNC:26709]
ENSG00000113318	1.89215e-35	0.19934	5.01655	MSH3	mutS homolog 3 [Source:HGNC Symbol;Acc:HGNC:7326]
ENSG00000112304	1.22145e-42	0.199453	5.01372	ACOT13	acyl-CoA thioesterase 13 [Source:HGNC Symbol;Acc:HGNC:20999]
ENSG00000145781	1.14286e-37	0.199778	5.00556	COMMD10	COMM domain containing 10 [Source:HGNC Symbol;Acc:HGNC:30201]
ENSG00000100784	1.07426e-52	0.199823	5.00444	RPS6KA5	ribosomal protein S6 kinase A5 [Source:HGNC Symbol;Acc:HGNC:10434]
ENSG00000096060	1.47859e-55	0.199877	5.00308	FKBP5	FK506 binding protein 5 [Source:HGNC Symbol;Acc:HGNC:3721]
ENSG00000182575	3.21632e-18	0.199932	5.00171	NXPH3	neurexophilin 3 [Source:HGNC Symbol;Acc:HGNC:8077]
ENSG00000112425	6.20106e-17	0.201937	4.95205	EPM2A	EPM2A, laforin glucan phosphatase [Source:HGNC Symbol;Acc:HGNC:3413]
ENSG00000141905	1.18898e-63	0.202392	4.9409	NFIC	nuclear factor I C [Source:HGNC Symbol;Acc:HGNC:7786]
ENSG00000137266	5.27676e-07	0.202938	4.92762	SLC22A23	solute carrier family 22 member 23 [Source:HGNC Symbol;Acc:HGNC:21106]
ENSG00000188677	4.42166e-91	0.203211	4.92098	PARVB	parvin beta [Source:HGNC Symbol;Acc:HGNC:14653]
ENSG00000116678	5.55122e-13	0.203386	4.91676	LEPR	leptin receptor [Source:HGNC Symbol;Acc:HGNC:6554]
ENSG00000105928	2.30667e-10	0.203414	4.91608	DFNA5	DFNA5, deafness associated tumor suppressor [Source:HGNC Symbol;Acc:HGNC:2810]
ENSG00000099331	2.23749e-97	0.20362	4.9111	MYO9B	myosin IXB [Source:HGNC Symbol;Acc:HGNC:7609]
ENSG00000033327	7.76012e-31	0.203704	4.90908	GAB2	GRB2 associated binding protein 2 [Source:HGNC Symbol;Acc:HGNC:14458]
ENSG00000065328	2.62965e-17	0.203893	4.90453	MCM10	minichromosome maintenance 10 replication initiation factor [Source:HGNC Symbol;Acc:HGNC:18043]
ENSG00000102384	6.62072e-19	0.203909	4.90416	CENPI	centromere protein I [Source:HGNC Symbol;Acc:HGNC:3968]
ENSG00000100162	7.35194e-15	0.204129	4.89886	CENPM	centromere protein M [Source:HGNC Symbol;Acc:HGNC:18352]
ENSG00000075151	2.70463e-37	0.204212	4.89688	EIF4G3	eukaryotic translation initiation factor 4 gamma 3 [Source:HGNC Symbol;Acc:HGNC:3298]
ENSG00000165272	8.2542e-21	0.204285	4.89513	AQP3	aquaporin 3 (Gill blood group) [Source:HGNC Symbol;Acc:HGNC:636]
ENSG00000128512	0.0100004	0.204697	4.88527	DOCK4	dedicator of cytokinesis 4 [Source:HGNC Symbol;Acc:HGNC:19192]
ENSG00000011347	0.000684997	0.205389	4.86881	SYT7	synaptotagmin 7 [Source:HGNC Symbol;Acc:HGNC:11514]
ENSG00000151466	4.37054e-42	0.205796	4.85919	SCLT1	sodium channel and clathrin linker 1 [Source:HGNC Symbol;Acc:HGNC:26406]
ENSG00000116127	1.303e-15	0.20587	4.85744	ALMS1	ALMS1, centrosome and basal body associated protein [Source:HGNC Symbol;Acc:HGNC:428]
ENSG00000110080	9.70767e-105	0.205952	4.8555	ST3GAL4	ST3 beta-galactoside alpha-2,3-sialyltransferase 4 [Source:HGNC Symbol;Acc:HGNC:10864]
ENSG00000153015	3.54464e-67	0.206024	4.85381	CWC27	CWC27 spliceosome associated protein homolog [Source:HGNC Symbol;Acc:HGNC:10664]
ENSG00000163491	0.000229991	0.206045	4.85331	NEK10	NIMA related kinase 10 [Source:HGNC Symbol;Acc:HGNC:18592]
ENSG00000187231	9.00917e-27	0.206096	4.8521	SESTD1	SEC14 and spectrin domain containing 1 [Source:HGNC Symbol;Acc:HGNC:18379]
ENSG00000104299	3.55337e-83	0.206151	4.85082	INTS9	integrator complex subunit 9 [Source:HGNC Symbol;Acc:HGNC:25592]
ENSG00000112320	1.5651e-20	0.206278	4.84783	SOBP	sine oculis binding protein homolog [Source:HGNC Symbol;Acc:HGNC:29256]
ENSG00000134278	3.11722e-25	0.206389	4.84523	SPIRE1	spire type actin nucleation factor 1 [Source:HGNC Symbol;Acc:HGNC:30622]
ENSG00000155846	1.95292e-25	0.20646	4.84356	PPARGC1B	PPARG coactivator 1 beta [Source:HGNC Symbol;Acc:HGNC:30022]
ENSG00000066382	6.78873e-05	0.206714	4.8376	MPPED2	metallophosphoesterase domain containing 2 [Source:HGNC Symbol;Acc:HGNC:1180]
ENSG00000120278	2.07711e-05	0.207351	4.82275	PLEKHG1	pleckstrin homology and RhoGEF domain containing G1 [Source:HGNC Symbol;Acc:HGNC:20884]
ENSG00000142655	1.8959e-63	0.207548	4.81816	PEX14	peroxisomal biogenesis factor 14 [Source:HGNC Symbol;Acc:HGNC:8856]
ENSG00000101638	8.67041e-09	0.20762	4.8165	ST8SIA5	ST8 alpha-N-acetyl-neuraminide alpha-2,8-sialyltransferase 5 [Source:HGNC Symbol;Acc:HGNC:17827]
ENSG00000134882	2.17974e-78	0.207819	4.81189	UBAC2	UBA domain containing 2 [Source:HGNC Symbol;Acc:HGNC:20486]
ENSG00000165304	4.89036e-22	0.208104	4.80529	MELK	maternal embryonic leucine zipper kinase [Source:HGNC Symbol;Acc:HGNC:16870]
ENSG00000064763	2.29533e-50	0.208214	4.80276	FAR2	fatty acyl-CoA reductase 2 [Source:HGNC Symbol;Acc:HGNC:25531]
ENSG00000175764	5.56649e-21	0.208275	4.80133	TTLL11	tubulin tyrosine ligase like 11 [Source:HGNC Symbol;Acc:HGNC:18113]
ENSG00000183690	1.69335e-32	0.209309	4.77762	EFHC2	EF-hand domain containing 2 [Source:HGNC Symbol;Acc:HGNC:26233]
ENSG00000197299	1.18387e-30	0.209403	4.77547	BLM	Bloom syndrome RecQ like helicase [Source:HGNC Symbol;Acc:HGNC:1058]
ENSG00000131089	1.6908e-22	0.20963	4.77031	ARHGEF9	Cdc42 guanine nucleotide exchange factor 9 [Source:HGNC Symbol;Acc:HGNC:14561]
ENSG00000099282	7.61725e-10	0.20969	4.76894	TSPAN15	tetraspanin 15 [Source:HGNC Symbol;Acc:HGNC:23298]
ENSG00000160161	1.25025e-08	0.210362	4.75372	CILP2	cartilage intermediate layer protein 2 [Source:HGNC Symbol;Acc:HGNC:24213]
ENSG00000099998	4.7967e-08	0.210449	4.75175	GGT5	gamma-glutamyltransferase 5 [Source:HGNC Symbol;Acc:HGNC:4260]
ENSG00000196712	9.61512e-21	0.210722	4.7456	NF1	neurofibromin 1 [Source:HGNC Symbol;Acc:HGNC:7765]
ENSG00000161405	5.99194e-07	0.210837	4.74301	IKZF3	IKAROS family zinc finger 3 [Source:HGNC Symbol;Acc:HGNC:13178]
ENSG00000006468	1.5028e-08	0.210843	4.74286	ETV1	ETS variant 1 [Source:HGNC Symbol;Acc:HGNC:3490]
ENSG00000187676	1.02866e-34	0.210854	4.74262	B3GLCT	beta 3-glucosyltransferase [Source:HGNC Symbol;Acc:HGNC:20207]
ENSG00000141736	4.88838e-16	0.21101	4.73912	ERBB2	erb-b2 receptor tyrosine kinase 2 [Source:HGNC Symbol;Acc:HGNC:3430]
ENSG00000144550	0.00866303	0.21108	4.73755	CPNE9	copine family member 9 [Source:HGNC Symbol;Acc:HGNC:24336]
ENSG00000100479	1.16192e-19	0.21124	4.73395	POLE2	DNA polymerase epsilon 2, accessory subunit [Source:HGNC Symbol;Acc:HGNC:9178]
ENSG00000087903	5.59269e-78	0.211555	4.7269	RFX2	regulatory factor X2 [Source:HGNC Symbol;Acc:HGNC:9983]
ENSG00000103942	2.33406e-38	0.211767	4.72217	HOMER2	homer scaffolding protein 2 [Source:HGNC Symbol;Acc:HGNC:17513]
ENSG00000198881	5.02744e-05	0.211807	4.72128	ASB12	ankyrin repeat and SOCS box containing 12 [Source:HGNC Symbol;Acc:HGNC:19763]
ENSG00000066084	1.37713e-21	0.212098	4.71481	DIP2B	disco interacting protein 2 homolog B [Source:HGNC Symbol;Acc:HGNC:29284]
ENSG00000086200	2.88637e-50	0.212174	4.71312	IPO11	importin 11 [Source:HGNC Symbol;Acc:HGNC:20628]
ENSG00000149548	9.85751e-17	0.212544	4.7049	CCDC15	coiled-coil domain containing 15 [Source:HGNC Symbol;Acc:HGNC:25798]
ENSG00000105983	4.60121e-49	0.212888	4.6973	LMBR1	limb development membrane protein 1 [Source:HGNC Symbol;Acc:HGNC:13243]
ENSG00000214814	0.000192518	0.213171	4.69108	FER1L6	fer-1 like family member 6 [Source:HGNC Symbol;Acc:HGNC:28065]
ENSG00000070182	4.09972e-16	0.213171	4.69107	SPTB	spectrin beta, erythrocytic [Source:HGNC Symbol;Acc:HGNC:11274]
ENSG00000228727	1.34798e-09	0.213316	4.68787	SAPCD1	suppressor APC domain containing 1 [Source:HGNC Symbol;Acc:HGNC:13938]
ENSG00000165702	4.35188e-53	0.213445	4.68505	GFI1B	growth factor independent 1B transcriptional repressor [Source:HGNC Symbol;Acc:HGNC:4238]
ENSG00000083535	6.80269e-28	0.213593	4.68181	PIBF1	progesterone immunomodulatory binding factor 1 [Source:HGNC Symbol;Acc:HGNC:23352]
ENSG00000055609	3.50648e-08	0.213621	4.68118	KMT2C	lysine methyltransferase 2C [Source:HGNC Symbol;Acc:HGNC:13726]
ENSG00000158623	4.46329e-51	0.213824	4.67674	COPG2	coatomer protein complex subunit gamma 2 [Source:HGNC Symbol;Acc:HGNC:2237]
ENSG00000184792	7.15333e-33	0.213958	4.67382	OSBP2	oxysterol binding protein 2 [Source:HGNC Symbol;Acc:HGNC:8504]
ENSG00000018699	2.97178e-68	0.214341	4.66546	TTC27	tetratricopeptide repeat domain 27 [Source:HGNC Symbol;Acc:HGNC:25986]
ENSG00000159023	9.65321e-30	0.214404	4.66409	EPB41	erythrocyte membrane protein band 4.1 [Source:HGNC Symbol;Acc:HGNC:3377]
ENSG00000100890	7.98506e-25	0.214505	4.66189	KIAA0391	KIAA0391 [Source:HGNC Symbol;Acc:HGNC:19958]
ENSG00000156026	8.86576e-76	0.214519	4.6616	MCU	mitochondrial calcium uniporter [Source:HGNC Symbol;Acc:HGNC:23526]
ENSG00000068724	1.25885e-40	0.215199	4.64686	TTC7A	tetratricopeptide repeat domain 7A [Source:HGNC Symbol;Acc:HGNC:19750]
ENSG00000162105	2.04312e-06	0.215516	4.64002	SHANK2	SH3 and multiple ankyrin repeat domains 2 [Source:HGNC Symbol;Acc:HGNC:14295]
ENSG00000137821	4.58922e-10	0.215703	4.63599	LRRC49	leucine rich repeat containing 49 [Source:HGNC Symbol;Acc:HGNC:25965]
ENSG00000100592	1.63439e-35	0.215849	4.63287	DAAM1	dishevelled associated activator of morphogenesis 1 [Source:HGNC Symbol;Acc:HGNC:18142]
ENSG00000144468	5.0116e-45	0.215962	4.63045	RHBDD1	rhomboid domain containing 1 [Source:HGNC Symbol;Acc:HGNC:23081]
ENSG00000137177	7.09807e-42	0.216258	4.62411	KIF13A	kinesin family member 13A [Source:HGNC Symbol;Acc:HGNC:14566]
ENSG00000184992	6.88145e-57	0.216419	4.62066	BRI3BP	BRI3 binding protein [Source:HGNC Symbol;Acc:HGNC:14251]
ENSG00000187955	0.00697874	0.216563	4.6176	COL14A1	collagen type XIV alpha 1 chain [Source:HGNC Symbol;Acc:HGNC:2191]
ENSG00000155657	0.000873496	0.216634	4.61609	TTN	titin [Source:HGNC Symbol;Acc:HGNC:12403]
ENSG00000175564	1.24431e-07	0.216857	4.61134	UCP3	uncoupling protein 3 [Source:HGNC Symbol;Acc:HGNC:12519]
ENSG00000136944	1.02453e-39	0.217113	4.60589	LMX1B	LIM homeobox transcription factor 1 beta [Source:HGNC Symbol;Acc:HGNC:6654]
ENSG00000125257	7.78136e-25	0.21825	4.58191	ABCC4	ATP binding cassette subfamily C member 4 [Source:HGNC Symbol;Acc:HGNC:55]
ENSG00000160216	8.20001e-67	0.218289	4.58108	AGPAT3	1-acylglycerol-3-phosphate O-acyltransferase 3 [Source:HGNC Symbol;Acc:HGNC:326]
ENSG00000109685	2.39867e-33	0.218519	4.57626	NSD2	nuclear receptor binding SET domain protein 2 [Source:HGNC Symbol;Acc:HGNC:12766]
ENSG00000197943	1.89909e-60	0.218527	4.57609	PLCG2	phospholipase C gamma 2 [Source:HGNC Symbol;Acc:HGNC:9066]
ENSG00000144040	7.24239e-27	0.218617	4.5742	SFXN5	sideroflexin 5 [Source:HGNC Symbol;Acc:HGNC:16073]
ENSG00000074054	2.31279e-50	0.21863	4.57394	CLASP1	cytoplasmic linker associated protein 1 [Source:HGNC Symbol;Acc:HGNC:17088]
ENSG00000105784	0.00543043	0.218668	4.57314	RUNDC3B	RUN domain containing 3B [Source:HGNC Symbol;Acc:HGNC:30286]
ENSG00000115616	1.75188e-14	0.218796	4.57047	SLC9A2	solute carrier family 9 member A2 [Source:HGNC Symbol;Acc:HGNC:11072]
ENSG00000180998	0.00476875	0.219237	4.56128	GPR137C	G protein-coupled receptor 137C [Source:HGNC Symbol;Acc:HGNC:25445]
ENSG00000164303	5.66015e-05	0.219554	4.5547	ENPP6	ectonucleotide pyrophosphatase/phosphodiesterase 6 [Source:HGNC Symbol;Acc:HGNC:23409]
ENSG00000164087	4.99793e-12	0.219567	4.55442	POC1A	POC1 centriolar protein A [Source:HGNC Symbol;Acc:HGNC:24488]
ENSG00000078124	1.44233e-53	0.219672	4.55224	ACER3	alkaline ceramidase 3 [Source:HGNC Symbol;Acc:HGNC:16066]
ENSG00000067208	6.93788e-23	0.220064	4.54413	EVI5	ecotropic viral integration site 5 [Source:HGNC Symbol;Acc:HGNC:3501]
ENSG00000004864	5.82125e-48	0.220134	4.54269	SLC25A13	solute carrier family 25 member 13 [Source:HGNC Symbol;Acc:HGNC:10983]
ENSG00000029153	8.99579e-41	0.22081	4.52878	ARNTL2	aryl hydrocarbon receptor nuclear translocator like 2 [Source:HGNC Symbol;Acc:HGNC:18984]
ENSG00000165168	1.17427e-16	0.221254	4.51969	CYBB	cytochrome b-245 beta chain [Source:HGNC Symbol;Acc:HGNC:2578]
ENSG00000157303	3.95155e-12	0.222103	4.50241	SUSD3	sushi domain containing 3 [Source:HGNC Symbol;Acc:HGNC:28391]
ENSG00000204815	6.54527e-13	0.222482	4.49474	TTC25	tetratricopeptide repeat domain 25 [Source:HGNC Symbol;Acc:HGNC:25280]
ENSG00000171045	7.6956e-36	0.222483	4.49472	TSNARE1	t-SNARE domain containing 1 [Source:HGNC Symbol;Acc:HGNC:26437]
ENSG00000141337	2.74112e-19	0.222512	4.49414	ARSG	arylsulfatase G [Source:HGNC Symbol;Acc:HGNC:24102]
ENSG00000163705	0.0192139	0.222525	4.49387	FANCD2OS	FANCD2 opposite strand [Source:HGNC Symbol;Acc:HGNC:28623]
ENSG00000146263	5.65822e-32	0.222865	4.48703	MMS22L	MMS22 like, DNA repair protein [Source:HGNC Symbol;Acc:HGNC:21475]
ENSG00000187741	1.70971e-29	0.223223	4.47982	FANCA	Fanconi anemia complementation group A [Source:HGNC Symbol;Acc:HGNC:3582]
ENSG00000075539	6.82233e-19	0.223334	4.4776	FRYL	FRY like transcription coactivator [Source:HGNC Symbol;Acc:HGNC:29127]
ENSG00000079691	2.07171e-22	0.22394	4.46547	CARMIL1	capping protein regulator and myosin 1 linker 1 [Source:HGNC Symbol;Acc:HGNC:21581]
ENSG00000172954	3.42033e-35	0.224027	4.46375	LCLAT1	lysocardiolipin acyltransferase 1 [Source:HGNC Symbol;Acc:HGNC:26756]
ENSG00000178409	2.32471e-36	0.22416	4.4611	BEND3	BEN domain containing 3 [Source:HGNC Symbol;Acc:HGNC:23040]
ENSG00000107882	2.29635e-96	0.224519	4.45396	SUFU	SUFU negative regulator of hedgehog signaling [Source:HGNC Symbol;Acc:HGNC:16466]
ENSG00000198838	0.00337538	0.225059	4.44327	RYR3	ryanodine receptor 3 [Source:HGNC Symbol;Acc:HGNC:10485]
ENSG00000103043	3.17844e-68	0.225529	4.43403	VAC14	Vac14, PIKFYVE complex component [Source:HGNC Symbol;Acc:HGNC:25507]
ENSG00000129295	1.74287e-07	0.225863	4.42747	LRRC6	leucine rich repeat containing 6 [Source:HGNC Symbol;Acc:HGNC:16725]
ENSG00000132122	3.13043e-10	0.226003	4.42471	SPATA6	spermatogenesis associated 6 [Source:HGNC Symbol;Acc:HGNC:18309]
ENSG00000120162	3.43243e-25	0.226225	4.42038	MOB3B	MOB kinase activator 3B [Source:HGNC Symbol;Acc:HGNC:23825]
ENSG00000127423	1.81034e-35	0.226284	4.41923	AUNIP	aurora kinase A and ninein interacting protein [Source:HGNC Symbol;Acc:HGNC:28363]
ENSG00000186193	5.92531e-48	0.226462	4.41576	SAPCD2	suppressor APC domain containing 2 [Source:HGNC Symbol;Acc:HGNC:28055]
ENSG00000100505	0.00292861	0.226819	4.4088	TRIM9	tripartite motif containing 9 [Source:HGNC Symbol;Acc:HGNC:16288]
ENSG00000133454	0.0176952	0.227278	4.3999	MYO18B	myosin XVIIIB [Source:HGNC Symbol;Acc:HGNC:18150]
ENSG00000101057	2.02444e-06	0.227623	4.39322	MYBL2	MYB proto-oncogene like 2 [Source:HGNC Symbol;Acc:HGNC:7548]
ENSG00000075240	2.52891e-81	0.227988	4.3862	GRAMD4	GRAM domain containing 4 [Source:HGNC Symbol;Acc:HGNC:29113]
ENSG00000100599	5.2956e-78	0.228188	4.38235	RIN3	Ras and Rab interactor 3 [Source:HGNC Symbol;Acc:HGNC:18751]
ENSG00000114480	2.2679e-51	0.228273	4.38072	GBE1	1,4-alpha-glucan branching enzyme 1 [Source:HGNC Symbol;Acc:HGNC:4180]
ENSG00000100304	9.31406e-76	0.228535	4.37569	TTLL12	tubulin tyrosine ligase like 12 [Source:HGNC Symbol;Acc:HGNC:28974]
ENSG00000078487	1.92061e-09	0.228624	4.374	ZCWPW1	zinc finger CW-type and PWWP domain containing 1 [Source:HGNC Symbol;Acc:HGNC:23486]
ENSG00000165185	1.12311e-20	0.228643	4.37364	KIAA1958	KIAA1958 [Source:HGNC Symbol;Acc:HGNC:23427]
ENSG00000167393	4.05817e-18	0.22926	4.36187	PPP2R3B	protein phosphatase 2 regulatory subunit B''beta [Source:HGNC Symbol;Acc:HGNC:13417]
ENSG00000117148	1.59386e-10	0.229278	4.36153	ACTL8	actin like 8 [Source:HGNC Symbol;Acc:HGNC:24018]
ENSG00000181458	7.35336e-10	0.229521	4.35691	TMEM45A	transmembrane protein 45A [Source:HGNC Symbol;Acc:HGNC:25480]
ENSG00000063761	1.76586e-29	0.229601	4.35539	ADCK1	aarF domain containing kinase 1 [Source:HGNC Symbol;Acc:HGNC:19038]
ENSG00000130052	0.0060265	0.229999	4.34785	STARD8	StAR related lipid transfer domain containing 8 [Source:HGNC Symbol;Acc:HGNC:19161]
ENSG00000014164	4.0713e-57	0.230831	4.33218	ZC3H3	zinc finger CCCH-type containing 3 [Source:HGNC Symbol;Acc:HGNC:28972]
ENSG00000188859	1.94775e-12	0.231748	4.31503	FAM78B	family with sequence similarity 78 member B [Source:HGNC Symbol;Acc:HGNC:13495]
ENSG00000166527	5.30138e-13	0.232081	4.30884	CLEC4D	C-type lectin domain family 4 member D [Source:HGNC Symbol;Acc:HGNC:14554]
ENSG00000153162	1.56477e-70	0.232467	4.30169	BMP6	bone morphogenetic protein 6 [Source:HGNC Symbol;Acc:HGNC:1073]
ENSG00000027001	4.15584e-37	0.23299	4.29203	MIPEP	mitochondrial intermediate peptidase [Source:HGNC Symbol;Acc:HGNC:7104]
ENSG00000205476	3.77902e-15	0.23307	4.29056	CCDC85C	coiled-coil domain containing 85C [Source:HGNC Symbol;Acc:HGNC:35459]
ENSG00000196083	1.05979e-26	0.233897	4.27538	IL1RAP	interleukin 1 receptor accessory protein [Source:HGNC Symbol;Acc:HGNC:5995]
ENSG00000185261	0.00151868	0.233991	4.27367	KIAA0825	KIAA0825 [Source:HGNC Symbol;Acc:HGNC:28532]
ENSG00000170017	0.0192654	0.234261	4.26875	ALCAM	activated leukocyte cell adhesion molecule [Source:HGNC Symbol;Acc:HGNC:400]
ENSG00000183044	2.18287e-25	0.234693	4.26088	ABAT	4-aminobutyrate aminotransferase [Source:HGNC Symbol;Acc:HGNC:23]
ENSG00000107099	7.55898e-23	0.235541	4.24554	DOCK8	dedicator of cytokinesis 8 [Source:HGNC Symbol;Acc:HGNC:19191]
ENSG00000081189	9.50916e-21	0.235883	4.23939	MEF2C	myocyte enhancer factor 2C [Source:HGNC Symbol;Acc:HGNC:6996]
ENSG00000125386	4.8315e-47	0.235912	4.23887	FAM193A	family with sequence similarity 193 member A [Source:HGNC Symbol;Acc:HGNC:16822]
ENSG00000135049	3.46619e-27	0.235936	4.23843	AGTPBP1	ATP/GTP binding protein 1 [Source:HGNC Symbol;Acc:HGNC:17258]
ENSG00000008441	2.31001e-27	0.235956	4.23808	NFIX	nuclear factor I X [Source:HGNC Symbol;Acc:HGNC:7788]
ENSG00000138795	2.82149e-38	0.236382	4.23045	LEF1	lymphoid enhancer binding factor 1 [Source:HGNC Symbol;Acc:HGNC:6551]
ENSG00000149177	1.14225e-27	0.236548	4.22748	PTPRJ	protein tyrosine phosphatase, receptor type J [Source:HGNC Symbol;Acc:HGNC:9673]
ENSG00000183979	0.000495777	0.23665	4.22565	NPB	neuropeptide B [Source:HGNC Symbol;Acc:HGNC:30099]
ENSG00000042088	3.01703e-53	0.23677	4.22351	TDP1	tyrosyl-DNA phosphodiesterase 1 [Source:HGNC Symbol;Acc:HGNC:18884]
ENSG00000163864	1.57955e-07	0.236854	4.22201	NMNAT3	nicotinamide nucleotide adenylyltransferase 3 [Source:HGNC Symbol;Acc:HGNC:20989]
ENSG00000143554	4.40237e-32	0.236878	4.22158	SLC27A3	solute carrier family 27 member 3 [Source:HGNC Symbol;Acc:HGNC:10997]
ENSG00000134917	0.000331388	0.237016	4.21913	ADAMTS8	ADAM metallopeptidase with thrombospondin type 1 motif 8 [Source:HGNC Symbol;Acc:HGNC:224]
ENSG00000062822	6.79166e-18	0.237305	4.21399	POLD1	DNA polymerase delta 1, catalytic subunit [Source:HGNC Symbol;Acc:HGNC:9175]
ENSG00000165209	8.5986e-57	0.237455	4.21133	STRBP	spermatid perinuclear RNA binding protein [Source:HGNC Symbol;Acc:HGNC:16462]
ENSG00000157110	1.08794e-40	0.237464	4.21117	RBPMS	RNA binding protein with multiple splicing [Source:HGNC Symbol;Acc:HGNC:19097]
ENSG00000096433	1.22407e-14	0.23771	4.20681	ITPR3	inositol 1,4,5-trisphosphate receptor type 3 [Source:HGNC Symbol;Acc:HGNC:6182]
ENSG00000196814	1.40826e-12	0.237871	4.20395	MVB12B	multivesicular body subunit 12B [Source:HGNC Symbol;Acc:HGNC:23368]
ENSG00000120899	1.58034e-36	0.238045	4.20089	PTK2B	protein tyrosine kinase 2 beta [Source:HGNC Symbol;Acc:HGNC:9612]
ENSG00000171365	3.27385e-20	0.238151	4.19901	CLCN5	chloride voltage-gated channel 5 [Source:HGNC Symbol;Acc:HGNC:2023]
ENSG00000093009	3.11098e-13	0.238251	4.19725	CDC45	cell division cycle 45 [Source:HGNC Symbol;Acc:HGNC:1739]
ENSG00000171119	4.13582e-16	0.238363	4.19529	NRTN	neurturin [Source:HGNC Symbol;Acc:HGNC:8007]
ENSG00000102349	0.00665956	0.238848	4.18677	KLF8	Kruppel like factor 8 [Source:HGNC Symbol;Acc:HGNC:6351]
ENSG00000147324	2.19834e-29	0.238956	4.18488	MFHAS1	malignant fibrous histiocytoma amplified sequence 1 [Source:HGNC Symbol;Acc:HGNC:16982]
ENSG00000156970	3.22239e-15	0.238957	4.18486	BUB1B	BUB1 mitotic checkpoint serine/threonine kinase B [Source:HGNC Symbol;Acc:HGNC:1149]
ENSG00000127564	1.25615e-05	0.2393	4.17885	PKMYT1	protein kinase, membrane associated tyrosine/threonine 1 [Source:HGNC Symbol;Acc:HGNC:29650]
ENSG00000137513	5.70735e-42	0.239301	4.17884	NARS2	asparaginyl-tRNA synthetase 2, mitochondrial (putative) [Source:HGNC Symbol;Acc:HGNC:26274]
ENSG00000137558	6.0682e-08	0.239628	4.17314	PI15	peptidase inhibitor 15 [Source:HGNC Symbol;Acc:HGNC:8946]
ENSG00000198959	3.0354e-20	0.239632	4.17307	TGM2	transglutaminase 2 [Source:HGNC Symbol;Acc:HGNC:11778]
ENSG00000076003	2.81861e-60	0.239718	4.17156	MCM6	minichromosome maintenance complex component 6 [Source:HGNC Symbol;Acc:HGNC:6949]
ENSG00000051180	4.08132e-14	0.240224	4.16279	RAD51	RAD51 recombinase [Source:HGNC Symbol;Acc:HGNC:9817]
ENSG00000172340	5.34068e-29	0.240254	4.16226	SUCLG2	succinate-CoA ligase GDP-forming beta subunit [Source:HGNC Symbol;Acc:HGNC:11450]
ENSG00000156299	2.36453e-15	0.240568	4.15682	TIAM1	T-cell lymphoma invasion and metastasis 1 [Source:HGNC Symbol;Acc:HGNC:11805]
ENSG00000106804	0.000851495	0.240592	4.15642	C5	complement C5 [Source:HGNC Symbol;Acc:HGNC:1331]
ENSG00000104369	0.0251544	0.240806	4.15271	JPH1	junctophilin 1 [Source:HGNC Symbol;Acc:HGNC:14201]
ENSG00000198752	3.59509e-40	0.241129	4.14715	CDC42BPB	CDC42 binding protein kinase beta [Source:HGNC Symbol;Acc:HGNC:1738]
ENSG00000006638	3.75981e-28	0.241142	4.14694	TBXA2R	thromboxane A2 receptor [Source:HGNC Symbol;Acc:HGNC:11608]
ENSG00000116641	9.28498e-17	0.241161	4.14661	DOCK7	dedicator of cytokinesis 7 [Source:HGNC Symbol;Acc:HGNC:19190]
ENSG00000153936	1.61035e-37	0.241231	4.1454	HS2ST1	heparan sulfate 2-O-sulfotransferase 1 [Source:HGNC Symbol;Acc:HGNC:5193]
ENSG00000088305	1.75408e-30	0.241741	4.13666	DNMT3B	DNA methyltransferase 3 beta [Source:HGNC Symbol;Acc:HGNC:2979]
ENSG00000111490	2.60317e-05	0.242447	4.12461	TBC1D30	TBC1 domain family member 30 [Source:HGNC Symbol;Acc:HGNC:29164]
ENSG00000020426	4.13126e-42	0.242557	4.12274	MNAT1	MNAT1, CDK activating kinase assembly factor [Source:HGNC Symbol;Acc:HGNC:7181]
ENSG00000196663	6.00667e-37	0.242798	4.11865	TECPR2	tectonin beta-propeller repeat containing 2 [Source:HGNC Symbol;Acc:HGNC:19957]
ENSG00000168461	7.87262e-37	0.24395	4.0992	RAB31	RAB31, member RAS oncogene family [Source:HGNC Symbol;Acc:HGNC:9771]
ENSG00000152348	2.30669e-18	0.244224	4.0946	ATG10	autophagy related 10 [Source:HGNC Symbol;Acc:HGNC:20315]
ENSG00000140563	2.41798e-38	0.2443	4.09333	MCTP2	multiple C2 and transmembrane domain containing 2 [Source:HGNC Symbol;Acc:HGNC:25636]
ENSG00000163625	1.73402e-13	0.24432	4.09298	WDFY3	WD repeat and FYVE domain containing 3 [Source:HGNC Symbol;Acc:HGNC:20751]
ENSG00000140534	2.07894e-15	0.244417	4.09137	TICRR	TOPBP1 interacting checkpoint and replication regulator [Source:HGNC Symbol;Acc:HGNC:28704]
ENSG00000148219	3.64772e-20	0.244666	4.08721	ASTN2	astrotactin 2 [Source:HGNC Symbol;Acc:HGNC:17021]
ENSG00000176049	1.44868e-24	0.244703	4.08659	JAKMIP2	janus kinase and microtubule interacting protein 2 [Source:HGNC Symbol;Acc:HGNC:29067]
ENSG00000135835	6.49571e-07	0.244993	4.08176	KIAA1614	KIAA1614 [Source:HGNC Symbol;Acc:HGNC:29327]
ENSG00000162073	5.73588e-54	0.2459	4.06669	PAQR4	progestin and adipoQ receptor family member 4 [Source:HGNC Symbol;Acc:HGNC:26386]
ENSG00000146733	3.24245e-38	0.245981	4.06536	PSPH	phosphoserine phosphatase [Source:HGNC Symbol;Acc:HGNC:9577]
ENSG00000205659	7.43962e-25	0.24632	4.05977	LIN52	lin-52 DREAM MuvB core complex component [Source:HGNC Symbol;Acc:HGNC:19856]
ENSG00000094804	5.71908e-17	0.247191	4.04546	CDC6	cell division cycle 6 [Source:HGNC Symbol;Acc:HGNC:1744]
ENSG00000203783	1.17226e-06	0.247412	4.04184	PRR9	proline rich 9 [Source:HGNC Symbol;Acc:HGNC:32057]
ENSG00000179912	3.94243e-53	0.24749	4.04057	R3HDM2	R3H domain containing 2 [Source:HGNC Symbol;Acc:HGNC:29167]
ENSG00000228696	0.00637217	0.247701	4.03713	ARL17B	ADP ribosylation factor like GTPase 17B [Source:HGNC Symbol;Acc:HGNC:32387]
ENSG00000132182	9.72777e-13	0.247811	4.03534	NUP210	nucleoporin 210 [Source:HGNC Symbol;Acc:HGNC:30052]
ENSG00000127616	6.69069e-74	0.247856	4.0346	SMARCA4	SWI/SNF related, matrix associated, actin dependent regulator of chromatin, subfamily a, member 4 [Source:HGNC Symbol;Acc:HGNC:11100]
ENSG00000177084	4.87211e-23	0.247902	4.03385	POLE	DNA polymerase epsilon, catalytic subunit [Source:HGNC Symbol;Acc:HGNC:9177]
ENSG00000189221	7.76004e-22	0.247962	4.03288	MAOA	monoamine oxidase A [Source:HGNC Symbol;Acc:HGNC:6833]
ENSG00000132842	2.89608e-54	0.248082	4.03093	AP3B1	adaptor related protein complex 3 beta 1 subunit [Source:HGNC Symbol;Acc:HGNC:566]
ENSG00000158714	9.92437e-07	0.248157	4.02971	SLAMF8	SLAM family member 8 [Source:HGNC Symbol;Acc:HGNC:21391]
ENSG00000165359	4.0742e-08	0.248339	4.02675	INTS6L	integrator complex subunit 6 like [Source:HGNC Symbol;Acc:HGNC:27334]
ENSG00000049541	1.19544e-20	0.248472	4.0246	RFC2	replication factor C subunit 2 [Source:HGNC Symbol;Acc:HGNC:9970]
ENSG00000073711	8.0082e-15	0.24859	4.02269	PPP2R3A	protein phosphatase 2 regulatory subunit B''alpha [Source:HGNC Symbol;Acc:HGNC:9307]
ENSG00000111879	3.47398e-09	0.249006	4.01597	FAM184A	family with sequence similarity 184 member A [Source:HGNC Symbol;Acc:HGNC:20991]
ENSG00000197535	1.79442e-26	0.249063	4.01504	MYO5A	myosin VA [Source:HGNC Symbol;Acc:HGNC:7602]
ENSG00000183638	0.0192448	0.249486	4.00824	RP1L1	RP1 like 1 [Source:HGNC Symbol;Acc:HGNC:15946]
ENSG00000184949	1.31968e-09	0.249809	4.00306	FAM227A	family with sequence similarity 227 member A [Source:HGNC Symbol;Acc:HGNC:44197]
ENSG00000124177	3.18909e-18	0.249966	4.00055	CHD6	chromodomain helicase DNA binding protein 6 [Source:HGNC Symbol;Acc:HGNC:19057]
ENSG00000089101	4.04293e-05	0.250151	3.99759	CFAP61	cilia and flagella associated protein 61 [Source:HGNC Symbol;Acc:HGNC:15872]
ENSG00000110076	7.37624e-08	0.250317	3.99493	NRXN2	neurexin 2 [Source:HGNC Symbol;Acc:HGNC:8009]
ENSG00000145743	5.71608e-20	0.250567	3.99094	FBXL17	F-box and leucine rich repeat protein 17 [Source:HGNC Symbol;Acc:HGNC:13615]
ENSG00000141384	4.72721e-24	0.250943	3.98497	TAF4B	TATA-box binding protein associated factor 4b [Source:HGNC Symbol;Acc:HGNC:11538]
ENSG00000198056	2.62001e-17	0.252048	3.96749	PRIM1	primase (DNA) subunit 1 [Source:HGNC Symbol;Acc:HGNC:9369]
ENSG00000061337	4.96077e-13	0.252616	3.95857	LZTS1	leucine zipper tumor suppressor 1 [Source:HGNC Symbol;Acc:HGNC:13861]
ENSG00000131196	4.40519e-41	0.253205	3.94936	NFATC1	nuclear factor of activated T-cells 1 [Source:HGNC Symbol;Acc:HGNC:7775]
ENSG00000073849	3.68859e-33	0.253247	3.94872	ST6GAL1	ST6 beta-galactoside alpha-2,6-sialyltransferase 1 [Source:HGNC Symbol;Acc:HGNC:10860]
ENSG00000099985	5.85864e-57	0.25356	3.94384	OSM	oncostatin M [Source:HGNC Symbol;Acc:HGNC:8506]
ENSG00000135119	8.68253e-52	0.253685	3.9419	RNFT2	ring finger protein, transmembrane 2 [Source:HGNC Symbol;Acc:HGNC:25905]
ENSG00000048991	1.49149e-31	0.253919	3.93826	R3HDM1	R3H domain containing 1 [Source:HGNC Symbol;Acc:HGNC:9757]
ENSG00000197969	1.63276e-17	0.254055	3.93615	VPS13A	vacuolar protein sorting 13 homolog A [Source:HGNC Symbol;Acc:HGNC:1908]
ENSG00000174371	1.34318e-06	0.25483	3.92419	EXO1	exonuclease 1 [Source:HGNC Symbol;Acc:HGNC:3511]
ENSG00000088179	1.53822e-19	0.254882	3.92339	PTPN4	protein tyrosine phosphatase, non-receptor type 4 [Source:HGNC Symbol;Acc:HGNC:9656]
ENSG00000176635	1.09074e-19	0.255055	3.92072	HORMAD2	HORMA domain containing 2 [Source:HGNC Symbol;Acc:HGNC:28383]
ENSG00000137965	0.0335738	0.257302	3.88648	IFI44	interferon induced protein 44 [Source:HGNC Symbol;Acc:HGNC:16938]
ENSG00000179832	5.46159e-26	0.257417	3.88475	MROH1	maestro heat like repeat family member 1 [Source:HGNC Symbol;Acc:HGNC:26958]
ENSG00000153721	2.99904e-41	0.257509	3.88335	CNKSR3	CNKSR family member 3 [Source:HGNC Symbol;Acc:HGNC:23034]
ENSG00000072786	6.50938e-71	0.25756	3.88259	STK10	serine/threonine kinase 10 [Source:HGNC Symbol;Acc:HGNC:11388]
ENSG00000008710	3.36689e-80	0.257675	3.88086	PKD1	polycystin 1, transient receptor potential channel interacting [Source:HGNC Symbol;Acc:HGNC:9008]
ENSG00000085840	1.87679e-06	0.257947	3.87677	ORC1	origin recognition complex subunit 1 [Source:HGNC Symbol;Acc:HGNC:8487]
ENSG00000243244	1.80661e-06	0.258096	3.87452	STON1	stonin 1 [Source:HGNC Symbol;Acc:HGNC:17003]
ENSG00000184571	6.08272e-05	0.2582	3.87297	PIWIL3	piwi like RNA-mediated gene silencing 3 [Source:HGNC Symbol;Acc:HGNC:18443]
ENSG00000048740	2.93234e-80	0.258221	3.87266	CELF2	CUGBP Elav-like family member 2 [Source:HGNC Symbol;Acc:HGNC:2550]
ENSG00000139946	6.79314e-37	0.258431	3.86951	PELI2	pellino E3 ubiquitin protein ligase family member 2 [Source:HGNC Symbol;Acc:HGNC:8828]
ENSG00000095002	2.31945e-44	0.258871	3.86292	MSH2	mutS homolog 2 [Source:HGNC Symbol;Acc:HGNC:7325]
ENSG00000156958	4.57993e-32	0.25905	3.86026	GALK2	galactokinase 2 [Source:HGNC Symbol;Acc:HGNC:4119]
ENSG00000100714	1.75758e-64	0.259222	3.8577	MTHFD1	methylenetetrahydrofolate dehydrogenase, cyclohydrolase and formyltetrahydrofolate synthetase 1 [Source:HGNC Symbol;Acc:HGNC:7432]
ENSG00000133739	1.09751e-38	0.259559	3.85269	LRRCC1	leucine rich repeat and coiled-coil centrosomal protein 1 [Source:HGNC Symbol;Acc:HGNC:29373]
ENSG00000140600	0.0190639	0.260022	3.84583	SH3GL3	SH3 domain containing GRB2 like 3, endophilin A3 [Source:HGNC Symbol;Acc:HGNC:10832]
ENSG00000168060	0.0352867	0.260232	3.84272	NAALADL1	N-acetylated alpha-linked acidic dipeptidase like 1 [Source:HGNC Symbol;Acc:HGNC:23536]
ENSG00000139793	6.48403e-32	0.260357	3.84088	MBNL2	muscleblind like splicing regulator 2 [Source:HGNC Symbol;Acc:HGNC:16746]
ENSG00000146535	5.88792e-68	0.260409	3.84011	GNA12	G protein subunit alpha 12 [Source:HGNC Symbol;Acc:HGNC:4380]
ENSG00000143324	2.06639e-39	0.260455	3.83944	XPR1	xenotropic and polytropic retrovirus receptor 1 [Source:HGNC Symbol;Acc:HGNC:12827]
ENSG00000109066	8.27606e-63	0.26079	3.8345	TMEM104	transmembrane protein 104 [Source:HGNC Symbol;Acc:HGNC:25984]
ENSG00000154380	3.43277e-28	0.260839	3.83378	ENAH	enabled homolog (Drosophila) [Source:HGNC Symbol;Acc:HGNC:18271]
ENSG00000103227	1.76752e-12	0.261093	3.83005	LMF1	lipase maturation factor 1 [Source:HGNC Symbol;Acc:HGNC:14154]
ENSG00000081148	0.000707179	0.261457	3.82473	IMPG2	interphotoreceptor matrix proteoglycan 2 [Source:HGNC Symbol;Acc:HGNC:18362]
ENSG00000138468	4.1586e-27	0.261767	3.8202	SENP7	SUMO1/sentrin specific peptidase 7 [Source:HGNC Symbol;Acc:HGNC:30402]
ENSG00000173210	0.0261389	0.261925	3.81788	ABLIM3	actin binding LIM protein family member 3 [Source:HGNC Symbol;Acc:HGNC:29132]
ENSG00000166167	1.94654e-25	0.261951	3.81751	BTRC	beta-transducin repeat containing E3 ubiquitin protein ligase [Source:HGNC Symbol;Acc:HGNC:1144]
ENSG00000188779	0.0114795	0.261957	3.81742	SKOR1	SKI family transcriptional corepressor 1 [Source:HGNC Symbol;Acc:HGNC:21326]
ENSG00000152104	0.00019601	0.262193	3.81398	PTPN14	protein tyrosine phosphatase, non-receptor type 14 [Source:HGNC Symbol;Acc:HGNC:9647]
ENSG00000132016	1.30236e-10	0.26226	3.81301	C19orf57	chromosome 19 open reading frame 57 [Source:HGNC Symbol;Acc:HGNC:28153]
ENSG00000111859	1.40048e-28	0.262261	3.81299	NEDD9	neural precursor cell expressed, developmentally down-regulated 9 [Source:HGNC Symbol;Acc:HGNC:7733]
ENSG00000203780	1.70373e-07	0.2626	3.80807	FANK1	fibronectin type III and ankyrin repeat domains 1 [Source:HGNC Symbol;Acc:HGNC:23527]
ENSG00000105996	0.0366211	0.262659	3.80722	HOXA2	homeobox A2 [Source:HGNC Symbol;Acc:HGNC:5103]
ENSG00000068615	0.000398722	0.262792	3.80528	REEP1	receptor accessory protein 1 [Source:HGNC Symbol;Acc:HGNC:25786]
ENSG00000119969	2.27138e-18	0.263285	3.79817	HELLS	helicase, lymphoid-specific [Source:HGNC Symbol;Acc:HGNC:4861]
ENSG00000187951	3.31893e-19	0.263315	3.79773	ARHGAP11B	Rho GTPase activating protein 11B [Source:HGNC Symbol;Acc:HGNC:15782]
ENSG00000133612	4.42824e-57	0.263387	3.7967	AGAP3	ArfGAP with GTPase domain, ankyrin repeat and PH domain 3 [Source:HGNC Symbol;Acc:HGNC:16923]
ENSG00000100351	4.15143e-48	0.263519	3.7948	GRAP2	GRB2-related adaptor protein 2 [Source:HGNC Symbol;Acc:HGNC:4563]
ENSG00000115461	1.29609e-20	0.263531	3.79462	IGFBP5	insulin like growth factor binding protein 5 [Source:HGNC Symbol;Acc:HGNC:5474]
ENSG00000157554	2.25776e-21	0.263783	3.791	ERG	ERG, ETS transcription factor [Source:HGNC Symbol;Acc:HGNC:3446]
ENSG00000183780	0.0152809	0.263853	3.78998	SLC35F3	solute carrier family 35 member F3 [Source:HGNC Symbol;Acc:HGNC:23616]
ENSG00000138376	1.47431e-22	0.26388	3.7896	BARD1	BRCA1 associated RING domain 1 [Source:HGNC Symbol;Acc:HGNC:952]
ENSG00000253729	5.51084e-18	0.263993	3.78798	PRKDC	protein kinase, DNA-activated, catalytic polypeptide [Source:HGNC Symbol;Acc:HGNC:9413]
ENSG00000133121	5.99963e-21	0.264178	3.78532	STARD13	StAR related lipid transfer domain containing 13 [Source:HGNC Symbol;Acc:HGNC:19164]
ENSG00000168014	2.09717e-32	0.264237	3.78449	C2CD3	C2 calcium dependent domain containing 3 [Source:HGNC Symbol;Acc:HGNC:24564]
ENSG00000138821	2.89128e-55	0.264377	3.78247	SLC39A8	solute carrier family 39 member 8 [Source:HGNC Symbol;Acc:HGNC:20862]
ENSG00000145348	7.5575e-28	0.26449	3.78087	TBCK	TBC1 domain containing kinase [Source:HGNC Symbol;Acc:HGNC:28261]
ENSG00000171848	4.20788e-06	0.264609	3.77917	RRM2	ribonucleotide reductase regulatory subunit M2 [Source:HGNC Symbol;Acc:HGNC:10452]
ENSG00000166035	4.74661e-11	0.265182	3.771	LIPC	lipase C, hepatic type [Source:HGNC Symbol;Acc:HGNC:6619]
ENSG00000164900	0.000231288	0.265434	3.76742	GBX1	gastrulation brain homeobox 1 [Source:HGNC Symbol;Acc:HGNC:4185]
ENSG00000133106	5.91128e-20	0.265496	3.76654	EPSTI1	epithelial stromal interaction 1 [Source:HGNC Symbol;Acc:HGNC:16465]
ENSG00000058804	2.57628e-33	0.265529	3.76607	NDC1	NDC1 transmembrane nucleoporin [Source:HGNC Symbol;Acc:HGNC:25525]
ENSG00000065833	4.44537e-31	0.265646	3.76441	ME1	malic enzyme 1 [Source:HGNC Symbol;Acc:HGNC:6983]
ENSG00000082781	2.68866e-43	0.265751	3.76292	ITGB5	integrin subunit beta 5 [Source:HGNC Symbol;Acc:HGNC:6160]
ENSG00000241973	6.23291e-34	0.266093	3.75808	PI4KA	phosphatidylinositol 4-kinase alpha [Source:HGNC Symbol;Acc:HGNC:8983]
ENSG00000123473	5.24116e-19	0.266185	3.75679	STIL	SCL/TAL1 interrupting locus [Source:HGNC Symbol;Acc:HGNC:10879]
ENSG00000123416	4.31011e-41	0.266225	3.75623	TUBA1B	tubulin alpha 1b [Source:HGNC Symbol;Acc:HGNC:18809]
ENSG00000139618	1.39523e-19	0.266399	3.75377	BRCA2	BRCA2, DNA repair associated [Source:HGNC Symbol;Acc:HGNC:1101]
ENSG00000101003	8.84514e-15	0.26642	3.75347	GINS1	GINS complex subunit 1 [Source:HGNC Symbol;Acc:HGNC:28980]
ENSG00000095370	3.2241e-16	0.266593	3.75104	SH2D3C	SH2 domain containing 3C [Source:HGNC Symbol;Acc:HGNC:16884]
ENSG00000174373	1.25162e-17	0.266675	3.74988	RALGAPA1	Ral GTPase activating protein catalytic alpha subunit 1 [Source:HGNC Symbol;Acc:HGNC:17770]
ENSG00000070785	1.09422e-37	0.266699	3.74955	EIF2B3	eukaryotic translation initiation factor 2B subunit gamma [Source:HGNC Symbol;Acc:HGNC:3259]
ENSG00000255346	0.0105409	0.266741	3.74895	NOX5	NADPH oxidase 5 [Source:HGNC Symbol;Acc:HGNC:14874]
ENSG00000159788	1.28138e-18	0.266776	3.74847	RGS12	regulator of G-protein signaling 12 [Source:HGNC Symbol;Acc:HGNC:9994]
ENSG00000128408	5.90598e-08	0.266861	3.74727	RIBC2	RIB43A domain with coiled-coils 2 [Source:HGNC Symbol;Acc:HGNC:13241]
ENSG00000189319	7.86023e-81	0.266951	3.74601	FAM53B	family with sequence similarity 53 member B [Source:HGNC Symbol;Acc:HGNC:28968]
ENSG00000166073	0.00378318	0.26697	3.74573	GPR176	G protein-coupled receptor 176 [Source:HGNC Symbol;Acc:HGNC:32370]
ENSG00000157077	8.89668e-13	0.267077	3.74423	ZFYVE9	zinc finger FYVE-type containing 9 [Source:HGNC Symbol;Acc:HGNC:6775]
ENSG00000090565	1.81776e-73	0.26727	3.74153	RAB11FIP3	RAB11 family interacting protein 3 [Source:HGNC Symbol;Acc:HGNC:17224]
ENSG00000128487	6.90306e-22	0.267408	3.73961	SPECC1	sperm antigen with calponin homology and coiled-coil domains 1 [Source:HGNC Symbol;Acc:HGNC:30615]
ENSG00000166126	0.000101039	0.268048	3.73068	AMN	amnion associated transmembrane protein [Source:HGNC Symbol;Acc:HGNC:14604]
ENSG00000163362	4.34575e-06	0.268481	3.72466	C1orf106	chromosome 1 open reading frame 106 [Source:HGNC Symbol;Acc:HGNC:25599]
ENSG00000075035	1.10129e-31	0.268739	3.72108	WSCD2	WSC domain containing 2 [Source:HGNC Symbol;Acc:HGNC:29117]
ENSG00000151503	2.10901e-46	0.268756	3.72084	NCAPD3	non-SMC condensin II complex subunit D3 [Source:HGNC Symbol;Acc:HGNC:28952]
ENSG00000198554	2.47157e-18	0.26878	3.72051	WDHD1	WD repeat and HMG-box DNA binding protein 1 [Source:HGNC Symbol;Acc:HGNC:23170]
ENSG00000133119	1.73723e-20	0.268882	3.7191	RFC3	replication factor C subunit 3 [Source:HGNC Symbol;Acc:HGNC:9971]
ENSG00000117419	3.13e-64	0.269065	3.71658	ERI3	ERI1 exoribonuclease family member 3 [Source:HGNC Symbol;Acc:HGNC:17276]
ENSG00000005810	1.88643e-06	0.269416	3.71173	MYCBP2	MYC binding protein 2, E3 ubiquitin protein ligase [Source:HGNC Symbol;Acc:HGNC:23386]
ENSG00000066468	0.000293656	0.269561	3.70973	FGFR2	fibroblast growth factor receptor 2 [Source:HGNC Symbol;Acc:HGNC:3689]
ENSG00000113368	9.43833e-25	0.269842	3.70587	LMNB1	lamin B1 [Source:HGNC Symbol;Acc:HGNC:6637]
ENSG00000206557	0.00124165	0.269886	3.70527	TRIM71	tripartite motif containing 71 [Source:HGNC Symbol;Acc:HGNC:32669]
ENSG00000174332	0.0460249	0.269973	3.70407	GLIS1	GLIS family zinc finger 1 [Source:HGNC Symbol;Acc:HGNC:29525]
ENSG00000183570	0.00718592	0.270038	3.70318	PCBP3	poly(rC) binding protein 3 [Source:HGNC Symbol;Acc:HGNC:8651]
ENSG00000114670	6.75327e-06	0.270064	3.70283	NEK11	NIMA related kinase 11 [Source:HGNC Symbol;Acc:HGNC:18593]
ENSG00000165392	1.7996e-18	0.270281	3.69986	WRN	Werner syndrome RecQ like helicase [Source:HGNC Symbol;Acc:HGNC:12791]
ENSG00000000460	1.24625e-23	0.270548	3.6962	C1orf112	chromosome 1 open reading frame 112 [Source:HGNC Symbol;Acc:HGNC:25565]
ENSG00000101445	1.31016e-34	0.270703	3.69408	PPP1R16B	protein phosphatase 1 regulatory subunit 16B [Source:HGNC Symbol;Acc:HGNC:15850]
ENSG00000180509	0.044415	0.270759	3.69332	KCNE1	potassium voltage-gated channel subfamily E regulatory subunit 1 [Source:HGNC Symbol;Acc:HGNC:6240]
ENSG00000140853	8.00526e-33	0.270855	3.69201	NLRC5	NLR family CARD domain containing 5 [Source:HGNC Symbol;Acc:HGNC:29933]
ENSG00000102780	1.33936e-13	0.270982	3.69028	DGKH	diacylglycerol kinase eta [Source:HGNC Symbol;Acc:HGNC:2854]
ENSG00000169519	5.22464e-13	0.271588	3.68205	METTL15	methyltransferase like 15 [Source:HGNC Symbol;Acc:HGNC:26606]
ENSG00000175029	4.48309e-61	0.271651	3.68119	CTBP2	C-terminal binding protein 2 [Source:HGNC Symbol;Acc:HGNC:2495]
ENSG00000057294	0.0263287	0.272113	3.67494	PKP2	plakophilin 2 [Source:HGNC Symbol;Acc:HGNC:9024]
ENSG00000197386	8.4474e-27	0.27228	3.67269	HTT	huntingtin [Source:HGNC Symbol;Acc:HGNC:4851]
ENSG00000100077	7.64356e-39	0.272382	3.67132	GRK3	G protein-coupled receptor kinase 3 [Source:HGNC Symbol;Acc:HGNC:290]
ENSG00000100014	6.30819e-62	0.272829	3.6653	SPECC1L	sperm antigen with calponin homology and coiled-coil domains 1 like [Source:HGNC Symbol;Acc:HGNC:29022]
ENSG00000114841	1.55645e-11	0.272839	3.66517	DNAH1	dynein axonemal heavy chain 1 [Source:HGNC Symbol;Acc:HGNC:2940]
ENSG00000156206	4.45232e-15	0.273047	3.66237	CFAP161	cilia and flagella associated protein 161 [Source:HGNC Symbol;Acc:HGNC:26782]
ENSG00000115902	9.23295e-31	0.27322	3.66006	SLC1A4	solute carrier family 1 member 4 [Source:HGNC Symbol;Acc:HGNC:10942]
ENSG00000014138	1.56493e-19	0.273338	3.65848	POLA2	DNA polymerase alpha 2, accessory subunit [Source:HGNC Symbol;Acc:HGNC:30073]
ENSG00000153395	5.08097e-49	0.273419	3.65738	LPCAT1	lysophosphatidylcholine acyltransferase 1 [Source:HGNC Symbol;Acc:HGNC:25718]
ENSG00000134780	2.22822e-12	0.273455	3.65691	DAGLA	diacylglycerol lipase alpha [Source:HGNC Symbol;Acc:HGNC:1165]
ENSG00000121152	8.53666e-12	0.273771	3.65269	NCAPH	non-SMC condensin I complex subunit H [Source:HGNC Symbol;Acc:HGNC:1112]
ENSG00000031081	9.37771e-16	0.274147	3.64767	ARHGAP31	Rho GTPase activating protein 31 [Source:HGNC Symbol;Acc:HGNC:29216]
ENSG00000160200	2.40421e-07	0.274425	3.64398	CBS	cystathionine-beta-synthase [Source:HGNC Symbol;Acc:HGNC:1550]
ENSG00000115464	3.0694e-19	0.274561	3.64217	USP34	ubiquitin specific peptidase 34 [Source:HGNC Symbol;Acc:HGNC:20066]
ENSG00000091436	2.69454e-24	0.275022	3.63607	MAP3K20	mitogen-activated protein kinase kinase kinase 20 [Source:HGNC Symbol;Acc:HGNC:17797]
ENSG00000213085	0.000723855	0.275094	3.63512	CFAP45	cilia and flagella associated protein 45 [Source:HGNC Symbol;Acc:HGNC:17229]
ENSG00000099994	1.97803e-08	0.275135	3.63458	SUSD2	sushi domain containing 2 [Source:HGNC Symbol;Acc:HGNC:30667]
ENSG00000166091	2.14263e-23	0.275154	3.63433	CMTM5	CKLF like MARVEL transmembrane domain containing 5 [Source:HGNC Symbol;Acc:HGNC:19176]
ENSG00000176225	1.22122e-24	0.275262	3.6329	RTTN	rotatin [Source:HGNC Symbol;Acc:HGNC:18654]
ENSG00000188626	0.039974	0.27545	3.63042	GOLGA8M	golgin A8 family member M [Source:HGNC Symbol;Acc:HGNC:44404]
ENSG00000141252	6.59576e-35	0.275475	3.63009	VPS53	VPS53, GARP complex subunit [Source:HGNC Symbol;Acc:HGNC:25608]
ENSG00000122483	6.51804e-24	0.275623	3.62815	CCDC18	coiled-coil domain containing 18 [Source:HGNC Symbol;Acc:HGNC:30370]
ENSG00000164626	8.77574e-74	0.275635	3.62799	KCNK5	potassium two pore domain channel subfamily K member 5 [Source:HGNC Symbol;Acc:HGNC:6280]
ENSG00000182162	5.67888e-42	0.275842	3.62526	P2RY8	purinergic receptor P2Y8 [Source:HGNC Symbol;Acc:HGNC:15524]
ENSG00000185811	2.24853e-41	0.276035	3.62273	IKZF1	IKAROS family zinc finger 1 [Source:HGNC Symbol;Acc:HGNC:13176]
ENSG00000131153	1.90995e-13	0.276249	3.61992	GINS2	GINS complex subunit 2 [Source:HGNC Symbol;Acc:HGNC:24575]
ENSG00000104738	1.4571e-14	0.276318	3.61902	MCM4	minichromosome maintenance complex component 4 [Source:HGNC Symbol;Acc:HGNC:6947]
ENSG00000144357	2.77539e-18	0.276426	3.61761	UBR3	ubiquitin protein ligase E3 component n-recognin 3 (putative) [Source:HGNC Symbol;Acc:HGNC:30467]
ENSG00000150867	6.13319e-45	0.276567	3.61576	PIP4K2A	phosphatidylinositol-5-phosphate 4-kinase type 2 alpha [Source:HGNC Symbol;Acc:HGNC:8997]
ENSG00000170681	0.0332221	0.2769	3.61141	MURC	muscle related coiled-coil protein [Source:HGNC Symbol;Acc:HGNC:33742]
ENSG00000160999	4.78965e-10	0.277542	3.60306	SH2B2	SH2B adaptor protein 2 [Source:HGNC Symbol;Acc:HGNC:17381]
ENSG00000105926	6.35988e-30	0.278199	3.59455	MPP6	membrane palmitoylated protein 6 [Source:HGNC Symbol;Acc:HGNC:18167]
ENSG00000169116	6.62339e-10	0.278275	3.59357	PARM1	prostate androgen-regulated mucin-like protein 1 [Source:HGNC Symbol;Acc:HGNC:24536]
ENSG00000008086	1.43336e-05	0.278297	3.59329	CDKL5	cyclin dependent kinase like 5 [Source:HGNC Symbol;Acc:HGNC:11411]
ENSG00000188372	1.62075e-22	0.278452	3.59128	ZP3	zona pellucida glycoprotein 3 [Source:HGNC Symbol;Acc:HGNC:13189]
ENSG00000160190	3.43931e-64	0.278686	3.58827	SLC37A1	solute carrier family 37 member 1 [Source:HGNC Symbol;Acc:HGNC:11024]
ENSG00000123352	1.44435e-39	0.278761	3.5873	SPATS2	spermatogenesis associated serine rich 2 [Source:HGNC Symbol;Acc:HGNC:18650]
ENSG00000108852	5.22248e-21	0.278803	3.58676	MPP2	membrane palmitoylated protein 2 [Source:HGNC Symbol;Acc:HGNC:7220]
ENSG00000173988	8.02272e-06	0.278833	3.58637	LRRC63	leucine rich repeat containing 63 [Source:HGNC Symbol;Acc:HGNC:34296]
ENSG00000131018	3.37543e-21	0.279101	3.58293	SYNE1	spectrin repeat containing nuclear envelope protein 1 [Source:HGNC Symbol;Acc:HGNC:17089]
ENSG00000004399	5.57604e-31	0.279366	3.57954	PLXND1	plexin D1 [Source:HGNC Symbol;Acc:HGNC:9107]
ENSG00000196367	5.90278e-15	0.279937	3.57223	TRRAP	transformation/transcription domain associated protein [Source:HGNC Symbol;Acc:HGNC:12347]
ENSG00000101096	6.67602e-26	0.279951	3.57206	NFATC2	nuclear factor of activated T-cells 2 [Source:HGNC Symbol;Acc:HGNC:7776]
ENSG00000173706	6.33638e-15	0.279963	3.57189	HEG1	heart development protein with EGF like domains 1 [Source:HGNC Symbol;Acc:HGNC:29227]
ENSG00000060982	3.82793e-16	0.280093	3.57024	BCAT1	branched chain amino acid transaminase 1 [Source:HGNC Symbol;Acc:HGNC:976]
ENSG00000130816	3.95422e-33	0.280178	3.56916	DNMT1	DNA methyltransferase 1 [Source:HGNC Symbol;Acc:HGNC:2976]
ENSG00000176208	3.85344e-13	0.280456	3.56563	ATAD5	ATPase family, AAA domain containing 5 [Source:HGNC Symbol;Acc:HGNC:25752]
ENSG00000163935	3.38872e-25	0.280652	3.56313	SFMBT1	Scm-like with four mbt domains 1 [Source:HGNC Symbol;Acc:HGNC:20255]
ENSG00000166263	9.93449e-13	0.280687	3.56268	STXBP4	syntaxin binding protein 4 [Source:HGNC Symbol;Acc:HGNC:19694]
ENSG00000068784	9.60382e-30	0.280821	3.56099	SRBD1	S1 RNA binding domain 1 [Source:HGNC Symbol;Acc:HGNC:25521]
ENSG00000113569	2.00796e-31	0.280921	3.55972	NUP155	nucleoporin 155 [Source:HGNC Symbol;Acc:HGNC:8063]
ENSG00000135913	8.74118e-22	0.281107	3.55737	USP37	ubiquitin specific peptidase 37 [Source:HGNC Symbol;Acc:HGNC:20063]
ENSG00000106012	2.53141e-54	0.281164	3.55665	IQCE	IQ motif containing E [Source:HGNC Symbol;Acc:HGNC:29171]
ENSG00000260314	0.0393015	0.28131	3.55479	MRC1	mannose receptor C-type 1 [Source:HGNC Symbol;Acc:HGNC:7228]
ENSG00000175600	0.00581845	0.281469	3.55278	SUGCT	succinyl-CoA:glutarate-CoA transferase [Source:HGNC Symbol;Acc:HGNC:16001]
ENSG00000053524	0.00183355	0.281896	3.54741	MCF2L2	MCF.2 cell line derived transforming sequence-like 2 [Source:HGNC Symbol;Acc:HGNC:30319]
ENSG00000013503	1.35435e-33	0.28204	3.54559	POLR3B	RNA polymerase III subunit B [Source:HGNC Symbol;Acc:HGNC:30348]
ENSG00000153774	2.79798e-26	0.282262	3.54281	CFDP1	craniofacial development protein 1 [Source:HGNC Symbol;Acc:HGNC:1873]
ENSG00000188191	1.34506e-36	0.282475	3.54013	PRKAR1B	protein kinase cAMP-dependent type I regulatory subunit beta [Source:HGNC Symbol;Acc:HGNC:9390]
ENSG00000122970	5.46085e-28	0.282562	3.53905	IFT81	intraflagellar transport 81 [Source:HGNC Symbol;Acc:HGNC:14313]
ENSG00000124299	5.98229e-16	0.282713	3.53716	PEPD	peptidase D [Source:HGNC Symbol;Acc:HGNC:8840]
ENSG00000058668	1.44931e-25	0.282736	3.53687	ATP2B4	ATPase plasma membrane Ca2+ transporting 4 [Source:HGNC Symbol;Acc:HGNC:817]
ENSG00000138439	1.75543e-23	0.28299	3.53369	FAM117B	family with sequence similarity 117 member B [Source:HGNC Symbol;Acc:HGNC:14440]
ENSG00000058866	1.03374e-23	0.283147	3.53174	DGKG	diacylglycerol kinase gamma [Source:HGNC Symbol;Acc:HGNC:2853]
ENSG00000070759	1.92609e-43	0.283158	3.53159	TESK2	testis-specific kinase 2 [Source:HGNC Symbol;Acc:HGNC:11732]
ENSG00000073060	2.05995e-49	0.284097	3.51993	SCARB1	scavenger receptor class B member 1 [Source:HGNC Symbol;Acc:HGNC:1664]
ENSG00000158987	9.57324e-28	0.284153	3.51923	RAPGEF6	Rap guanine nucleotide exchange factor 6 [Source:HGNC Symbol;Acc:HGNC:20655]
ENSG00000175518	0.0451017	0.284208	3.51855	UBQLNL	ubiquilin-like [Source:HGNC Symbol;Acc:HGNC:28294]
ENSG00000139083	7.77832e-39	0.284327	3.51707	ETV6	ETS variant 6 [Source:HGNC Symbol;Acc:HGNC:3495]
ENSG00000160188	0.0127034	0.284628	3.51336	RSPH1	radial spoke head 1 homolog [Source:HGNC Symbol;Acc:HGNC:12371]
ENSG00000197971	9.22896e-40	0.284869	3.51038	MBP	myelin basic protein [Source:HGNC Symbol;Acc:HGNC:6925]
ENSG00000137959	0.0360913	0.284884	3.5102	IFI44L	interferon induced protein 44 like [Source:HGNC Symbol;Acc:HGNC:17817]
ENSG00000187098	1.60976e-28	0.284964	3.50922	MITF	melanogenesis associated transcription factor [Source:HGNC Symbol;Acc:HGNC:7105]
ENSG00000156931	3.36624e-30	0.285371	3.50421	VPS8	VPS8, CORVET complex subunit [Source:HGNC Symbol;Acc:HGNC:29122]
ENSG00000079805	2.64178e-90	0.285396	3.5039	DNM2	dynamin 2 [Source:HGNC Symbol;Acc:HGNC:2974]
ENSG00000182132	0.0434679	0.285401	3.50384	KCNIP1	potassium voltage-gated channel interacting protein 1 [Source:HGNC Symbol;Acc:HGNC:15521]
ENSG00000214113	1.90114e-36	0.285429	3.5035	LYRM4	LYR motif containing 4 [Source:HGNC Symbol;Acc:HGNC:21365]
ENSG00000160193	2.13322e-39	0.285498	3.50265	WDR4	WD repeat domain 4 [Source:HGNC Symbol;Acc:HGNC:12756]
ENSG00000140905	3.43511e-10	0.285541	3.50212	GCSH	glycine cleavage system protein H [Source:HGNC Symbol;Acc:HGNC:4208]
ENSG00000174564	1.55939e-05	0.285708	3.50007	IL20RB	interleukin 20 receptor subunit beta [Source:HGNC Symbol;Acc:HGNC:6004]
ENSG00000180263	0.00361258	0.285726	3.49986	FGD6	FYVE, RhoGEF and PH domain containing 6 [Source:HGNC Symbol;Acc:HGNC:21740]
ENSG00000131746	1.69466e-49	0.285797	3.49899	TNS4	tensin 4 [Source:HGNC Symbol;Acc:HGNC:24352]
ENSG00000137270	0.0478504	0.285812	3.49881	GCM1	glial cells missing homolog 1 [Source:HGNC Symbol;Acc:HGNC:4197]
ENSG00000196230	5.58845e-32	0.286143	3.49476	TUBB	tubulin beta class I [Source:HGNC Symbol;Acc:HGNC:20778]
ENSG00000090861	4.23832e-62	0.286761	3.48722	AARS	alanyl-tRNA synthetase [Source:HGNC Symbol;Acc:HGNC:20]
ENSG00000137310	9.64884e-11	0.286827	3.48642	TCF19	transcription factor 19 [Source:HGNC Symbol;Acc:HGNC:11629]
ENSG00000104205	5.59687e-14	0.286873	3.48587	SGK3	serum/glucocorticoid regulated kinase family member 3 [Source:HGNC Symbol;Acc:HGNC:10812]
ENSG00000147251	6.01481e-24	0.286947	3.48497	DOCK11	dedicator of cytokinesis 11 [Source:HGNC Symbol;Acc:HGNC:23483]
ENSG00000156802	8.26863e-13	0.286984	3.48452	ATAD2	ATPase family, AAA domain containing 2 [Source:HGNC Symbol;Acc:HGNC:30123]
ENSG00000124243	0.036412	0.287573	3.47737	BCAS4	breast carcinoma amplified sequence 4 [Source:HGNC Symbol;Acc:HGNC:14367]
ENSG00000057935	4.85952e-46	0.287592	3.47715	MTA3	metastasis associated 1 family member 3 [Source:HGNC Symbol;Acc:HGNC:23784]
ENSG00000118193	1.847e-11	0.287726	3.47553	KIF14	kinesin family member 14 [Source:HGNC Symbol;Acc:HGNC:19181]
ENSG00000136982	1.7032e-10	0.287866	3.47384	DSCC1	DNA replication and sister chromatid cohesion 1 [Source:HGNC Symbol;Acc:HGNC:24453]
ENSG00000174442	6.7766e-16	0.288137	3.47058	ZWILCH	zwilch kinetochore protein [Source:HGNC Symbol;Acc:HGNC:25468]
ENSG00000171097	4.41533e-08	0.288401	3.46739	KYAT1	kynurenine aminotransferase 1 [Source:HGNC Symbol;Acc:HGNC:1564]
ENSG00000168918	9.4266e-72	0.288483	3.46641	INPP5D	inositol polyphosphate-5-phosphatase D [Source:HGNC Symbol;Acc:HGNC:6079]
ENSG00000103222	7.82108e-63	0.288553	3.46557	ABCC1	ATP binding cassette subfamily C member 1 [Source:HGNC Symbol;Acc:HGNC:51]
ENSG00000039139	0.0186635	0.28872	3.46356	DNAH5	dynein axonemal heavy chain 5 [Source:HGNC Symbol;Acc:HGNC:2950]
ENSG00000187239	2.18844e-46	0.289334	3.45621	FNBP1	formin binding protein 1 [Source:HGNC Symbol;Acc:HGNC:17069]
ENSG00000163655	4.471e-75	0.289614	3.45287	GMPS	guanine monophosphate synthase [Source:HGNC Symbol;Acc:HGNC:4378]
ENSG00000173473	3.95434e-35	0.289735	3.45143	SMARCC1	SWI/SNF related, matrix associated, actin dependent regulator of chromatin subfamily c member 1 [Source:HGNC Symbol;Acc:HGNC:11104]
ENSG00000136830	3.61991e-58	0.289861	3.44993	FAM129B	family with sequence similarity 129 member B [Source:HGNC Symbol;Acc:HGNC:25282]
ENSG00000198793	2.35317e-22	0.28996	3.44875	MTOR	mechanistic target of rapamycin [Source:HGNC Symbol;Acc:HGNC:3942]
ENSG00000145703	1.87236e-24	0.290687	3.44013	IQGAP2	IQ motif containing GTPase activating protein 2 [Source:HGNC Symbol;Acc:HGNC:6111]
ENSG00000114790	0.0119741	0.290811	3.43865	ARHGEF26	Rho guanine nucleotide exchange factor 26 [Source:HGNC Symbol;Acc:HGNC:24490]
ENSG00000134146	7.05657e-15	0.290869	3.43798	DPH6	diphthamine biosynthesis 6 [Source:HGNC Symbol;Acc:HGNC:30543]
ENSG00000138190	5.86764e-28	0.291145	3.43472	EXOC6	exocyst complex component 6 [Source:HGNC Symbol;Acc:HGNC:23196]
ENSG00000165474	9.47603e-44	0.291342	3.43239	GJB2	gap junction protein beta 2 [Source:HGNC Symbol;Acc:HGNC:4284]
ENSG00000111335	1.19199e-06	0.291685	3.42835	OAS2	2'-5'-oligoadenylate synthetase 2 [Source:HGNC Symbol;Acc:HGNC:8087]
ENSG00000138160	4.19828e-12	0.291876	3.42612	KIF11	kinesin family member 11 [Source:HGNC Symbol;Acc:HGNC:6388]
ENSG00000115760	1.32602e-05	0.292554	3.41817	BIRC6	baculoviral IAP repeat containing 6 [Source:HGNC Symbol;Acc:HGNC:13516]
ENSG00000163539	2.3808e-23	0.292727	3.41615	CLASP2	cytoplasmic linker associated protein 2 [Source:HGNC Symbol;Acc:HGNC:17078]
ENSG00000054282	3.19025e-34	0.292746	3.41593	SDCCAG8	serologically defined colon cancer antigen 8 [Source:HGNC Symbol;Acc:HGNC:10671]
ENSG00000079739	5.67075e-13	0.292784	3.41549	PGM1	phosphoglucomutase 1 [Source:HGNC Symbol;Acc:HGNC:8905]
ENSG00000112576	2.62267e-45	0.292934	3.41374	CCND3	cyclin D3 [Source:HGNC Symbol;Acc:HGNC:1585]
ENSG00000138658	1.68507e-14	0.293536	3.40674	ZGRF1	zinc finger GRF-type containing 1 [Source:HGNC Symbol;Acc:HGNC:25654]
ENSG00000066230	1.0794e-16	0.293549	3.40659	SLC9A3	solute carrier family 9 member A3 [Source:HGNC Symbol;Acc:HGNC:11073]
ENSG00000004866	8.31e-53	0.293986	3.40152	ST7	suppression of tumorigenicity 7 [Source:HGNC Symbol;Acc:HGNC:11351]
ENSG00000167513	0.000202504	0.29426	3.39835	CDT1	chromatin licensing and DNA replication factor 1 [Source:HGNC Symbol;Acc:HGNC:24576]
ENSG00000184014	5.5901e-30	0.294793	3.39222	DENND5A	DENN domain containing 5A [Source:HGNC Symbol;Acc:HGNC:19344]
ENSG00000103494	1.32277e-26	0.295399	3.38525	RPGRIP1L	RPGRIP1 like [Source:HGNC Symbol;Acc:HGNC:29168]
ENSG00000166450	0.0446612	0.295869	3.37988	PRTG	protogenin [Source:HGNC Symbol;Acc:HGNC:26373]
ENSG00000267060	1.82123e-05	0.296212	3.37596	PTGES3L	prostaglandin E synthase 3 like [Source:HGNC Symbol;Acc:HGNC:43943]
ENSG00000092853	4.09609e-14	0.296348	3.37441	CLSPN	claspin [Source:HGNC Symbol;Acc:HGNC:19715]
ENSG00000147099	1.47279e-47	0.2964	3.37382	HDAC8	histone deacetylase 8 [Source:HGNC Symbol;Acc:HGNC:13315]
ENSG00000073111	3.45772e-15	0.296654	3.37093	MCM2	minichromosome maintenance complex component 2 [Source:HGNC Symbol;Acc:HGNC:6944]
ENSG00000170832	6.38648e-19	0.297057	3.36636	USP32	ubiquitin specific peptidase 32 [Source:HGNC Symbol;Acc:HGNC:19143]
ENSG00000109927	0.0174365	0.297168	3.3651	TECTA	tectorin alpha [Source:HGNC Symbol;Acc:HGNC:11720]
ENSG00000159259	5.41216e-11	0.297174	3.36504	CHAF1B	chromatin assembly factor 1 subunit B [Source:HGNC Symbol;Acc:HGNC:1911]
ENSG00000105173	3.64441e-24	0.297329	3.36328	CCNE1	cyclin E1 [Source:HGNC Symbol;Acc:HGNC:1589]
ENSG00000143207	2.82877e-27	0.29749	3.36146	RFWD2	ring finger and WD repeat domain 2 [Source:HGNC Symbol;Acc:HGNC:17440]
ENSG00000073417	1.25726e-35	0.297593	3.36029	PDE8A	phosphodiesterase 8A [Source:HGNC Symbol;Acc:HGNC:8793]
ENSG00000102181	3.38644e-46	0.29776	3.35841	CD99L2	CD99 molecule like 2 [Source:HGNC Symbol;Acc:HGNC:18237]
ENSG00000165716	5.32622e-24	0.297866	3.35721	FAM69B	family with sequence similarity 69 member B [Source:HGNC Symbol;Acc:HGNC:28290]
ENSG00000011376	5.66098e-33	0.29793	3.3565	LARS2	leucyl-tRNA synthetase 2, mitochondrial [Source:HGNC Symbol;Acc:HGNC:17095]
ENSG00000005020	2.92018e-35	0.298036	3.3553	SKAP2	src kinase associated phosphoprotein 2 [Source:HGNC Symbol;Acc:HGNC:15687]
ENSG00000054392	6.08459e-12	0.298312	3.35219	HHAT	hedgehog acyltransferase [Source:HGNC Symbol;Acc:HGNC:18270]
ENSG00000204950	0.0123062	0.298415	3.35104	LRRC10B	leucine rich repeat containing 10B [Source:HGNC Symbol;Acc:HGNC:37215]
ENSG00000056998	7.53687e-28	0.298636	3.34856	GYG2	glycogenin 2 [Source:HGNC Symbol;Acc:HGNC:4700]
ENSG00000100150	8.12383e-34	0.298842	3.34625	DEPDC5	DEP domain containing 5 [Source:HGNC Symbol;Acc:HGNC:18423]
ENSG00000092964	2.50954e-41	0.298991	3.34458	DPYSL2	dihydropyrimidinase like 2 [Source:HGNC Symbol;Acc:HGNC:3014]
ENSG00000197563	2.03968e-16	0.299014	3.34432	PIGN	phosphatidylinositol glycan anchor biosynthesis class N [Source:HGNC Symbol;Acc:HGNC:8967]
ENSG00000228716	1.00575e-08	0.299128	3.34305	DHFR	dihydrofolate reductase [Source:HGNC Symbol;Acc:HGNC:2861]
ENSG00000101347	0.0229736	0.299155	3.34275	SAMHD1	SAM and HD domain containing deoxynucleoside triphosphate triphosphohydrolase 1 [Source:HGNC Symbol;Acc:HGNC:15925]
ENSG00000065923	1.81442e-16	0.299279	3.34136	SLC9A7	solute carrier family 9 member A7 [Source:HGNC Symbol;Acc:HGNC:17123]
ENSG00000091128	0.0355149	0.299934	3.33407	LAMB4	laminin subunit beta 4 [Source:HGNC Symbol;Acc:HGNC:6491]
ENSG00000176974	3.35359e-17	0.300076	3.33249	SHMT1	serine hydroxymethyltransferase 1 [Source:HGNC Symbol;Acc:HGNC:10850]
ENSG00000120756	2.67798e-12	0.300308	3.32991	PLS1	plastin 1 [Source:HGNC Symbol;Acc:HGNC:9090]
ENSG00000213096	5.33166e-09	0.300492	3.32788	ZNF254	zinc finger protein 254 [Source:HGNC Symbol;Acc:HGNC:13047]
ENSG00000171840	8.67225e-10	0.300653	3.3261	NINJ2	ninjurin 2 [Source:HGNC Symbol;Acc:HGNC:7825]
ENSG00000139323	6.17305e-26	0.300886	3.32352	POC1B	POC1 centriolar protein B [Source:HGNC Symbol;Acc:HGNC:30836]
ENSG00000102387	0.0423324	0.300965	3.32264	TAF7L	TATA-box binding protein associated factor 7 like [Source:HGNC Symbol;Acc:HGNC:11548]
ENSG00000143344	3.01779e-08	0.301036	3.32186	RGL1	ral guanine nucleotide dissociation stimulator like 1 [Source:HGNC Symbol;Acc:HGNC:30281]
ENSG00000127952	2.09109e-33	0.301475	3.31703	STYXL1	serine/threonine/tyrosine interacting like 1 [Source:HGNC Symbol;Acc:HGNC:18165]
ENSG00000109680	3.30858e-08	0.302048	3.31073	TBC1D19	TBC1 domain family member 19 [Source:HGNC Symbol;Acc:HGNC:25624]
ENSG00000134138	2.02944e-36	0.302228	3.30876	MEIS2	Meis homeobox 2 [Source:HGNC Symbol;Acc:HGNC:7001]
ENSG00000078699	4.4415e-32	0.30268	3.30382	CBFA2T2	CBFA2/RUNX1 translocation partner 2 [Source:HGNC Symbol;Acc:HGNC:1536]
ENSG00000160360	3.51284e-33	0.303618	3.29361	GPSM1	G-protein signaling modulator 1 [Source:HGNC Symbol;Acc:HGNC:17858]
ENSG00000139668	2.08009e-19	0.303728	3.29242	WDFY2	WD repeat and FYVE domain containing 2 [Source:HGNC Symbol;Acc:HGNC:20482]
ENSG00000141556	1.00792e-30	0.303757	3.2921	TBCD	tubulin folding cofactor D [Source:HGNC Symbol;Acc:HGNC:11581]
ENSG00000198521	3.56691e-12	0.303851	3.29109	ZNF43	zinc finger protein 43 [Source:HGNC Symbol;Acc:HGNC:13109]
ENSG00000107669	3.6803e-22	0.304385	3.28531	ATE1	arginyltransferase 1 [Source:HGNC Symbol;Acc:HGNC:782]
ENSG00000187840	9.40077e-18	0.304836	3.28045	EIF4EBP1	eukaryotic translation initiation factor 4E binding protein 1 [Source:HGNC Symbol;Acc:HGNC:3288]
ENSG00000144677	0.00722708	0.304953	3.27919	CTDSPL	CTD small phosphatase like [Source:HGNC Symbol;Acc:HGNC:16890]
ENSG00000154814	5.70881e-38	0.305165	3.27691	OXNAD1	oxidoreductase NAD binding domain containing 1 [Source:HGNC Symbol;Acc:HGNC:25128]
ENSG00000171714	1.67426e-22	0.305443	3.27393	ANO5	anoctamin 5 [Source:HGNC Symbol;Acc:HGNC:27337]
ENSG00000051382	5.39506e-22	0.306031	3.26764	PIK3CB	phosphatidylinositol-4,5-bisphosphate 3-kinase catalytic subunit beta [Source:HGNC Symbol;Acc:HGNC:8976]
ENSG00000011260	1.10999e-22	0.306152	3.26635	UTP18	UTP18, small subunit processome component [Source:HGNC Symbol;Acc:HGNC:24274]
ENSG00000197785	3.3876e-30	0.306214	3.26569	ATAD3A	ATPase family, AAA domain containing 3A [Source:HGNC Symbol;Acc:HGNC:25567]
ENSG00000131016	2.5784e-23	0.306462	3.26305	AKAP12	A-kinase anchoring protein 12 [Source:HGNC Symbol;Acc:HGNC:370]
ENSG00000059691	7.29913e-39	0.306492	3.26273	GATB	glutamyl-tRNA amidotransferase subunit B [Source:HGNC Symbol;Acc:HGNC:8849]
ENSG00000153832	0.000759941	0.306822	3.25922	FBXO36	F-box protein 36 [Source:HGNC Symbol;Acc:HGNC:27020]
ENSG00000183850	0.0247118	0.306998	3.25735	ZNF730	zinc finger protein 730 [Source:HGNC Symbol;Acc:HGNC:32470]
ENSG00000100749	2.33119e-30	0.307031	3.257	VRK1	vaccinia related kinase 1 [Source:HGNC Symbol;Acc:HGNC:12718]
ENSG00000132970	6.33257e-27	0.307197	3.25524	WASF3	WAS protein family member 3 [Source:HGNC Symbol;Acc:HGNC:12734]
ENSG00000136231	5.62843e-26	0.307298	3.25417	IGF2BP3	insulin like growth factor 2 mRNA binding protein 3 [Source:HGNC Symbol;Acc:HGNC:28868]
ENSG00000131591	2.25223e-25	0.307369	3.25342	C1orf159	chromosome 1 open reading frame 159 [Source:HGNC Symbol;Acc:HGNC:26062]
ENSG00000083444	1.02955e-31	0.307535	3.25167	PLOD1	procollagen-lysine,2-oxoglutarate 5-dioxygenase 1 [Source:HGNC Symbol;Acc:HGNC:9081]
ENSG00000123066	4.46975e-11	0.307604	3.25094	MED13L	mediator complex subunit 13 like [Source:HGNC Symbol;Acc:HGNC:22962]
ENSG00000135362	2.17135e-35	0.307613	3.25084	PRR5L	proline rich 5 like [Source:HGNC Symbol;Acc:HGNC:25878]
ENSG00000059377	1.01081e-12	0.30762	3.25076	TBXAS1	thromboxane A synthase 1 [Source:HGNC Symbol;Acc:HGNC:11609]
ENSG00000085741	4.28304e-09	0.307633	3.25063	WNT11	Wnt family member 11 [Source:HGNC Symbol;Acc:HGNC:12776]
ENSG00000129636	4.87825e-30	0.307716	3.24975	ITFG1	integrin alpha FG-GAP repeat containing 1 [Source:HGNC Symbol;Acc:HGNC:30697]
ENSG00000075711	1.95524e-20	0.308015	3.2466	DLG1	discs large MAGUK scaffold protein 1 [Source:HGNC Symbol;Acc:HGNC:2900]
ENSG00000118257	1.0433e-06	0.308084	3.24587	NRP2	neuropilin 2 [Source:HGNC Symbol;Acc:HGNC:8005]
ENSG00000176472	1.36513e-05	0.308463	3.24188	ZNF575	zinc finger protein 575 [Source:HGNC Symbol;Acc:HGNC:27606]
ENSG00000141298	1.40908e-18	0.30856	3.24087	SSH2	slingshot protein phosphatase 2 [Source:HGNC Symbol;Acc:HGNC:30580]
ENSG00000101162	0.0392251	0.308808	3.23826	TUBB1	tubulin beta 1 class VI [Source:HGNC Symbol;Acc:HGNC:16257]
ENSG00000166387	2.53338e-24	0.308926	3.23702	PPFIBP2	PPFIA binding protein 2 [Source:HGNC Symbol;Acc:HGNC:9250]
ENSG00000086288	0.00184967	0.309694	3.22899	NME8	NME/NM23 family member 8 [Source:HGNC Symbol;Acc:HGNC:16473]
ENSG00000137261	0.000448266	0.309846	3.22741	KIAA0319	KIAA0319 [Source:HGNC Symbol;Acc:HGNC:21580]
ENSG00000040275	2.96782e-18	0.309912	3.22672	SPDL1	spindle apparatus coiled-coil protein 1 [Source:HGNC Symbol;Acc:HGNC:26010]
ENSG00000160957	5.29613e-05	0.310083	3.22494	RECQL4	RecQ like helicase 4 [Source:HGNC Symbol;Acc:HGNC:9949]
ENSG00000198826	7.74516e-15	0.310178	3.22396	ARHGAP11A	Rho GTPase activating protein 11A [Source:HGNC Symbol;Acc:HGNC:15783]
ENSG00000100297	1.76433e-10	0.310179	3.22394	MCM5	minichromosome maintenance complex component 5 [Source:HGNC Symbol;Acc:HGNC:6948]
ENSG00000137819	1.01824e-19	0.310369	3.22197	PAQR5	progestin and adipoQ receptor family member 5 [Source:HGNC Symbol;Acc:HGNC:29645]
ENSG00000198795	1.63533e-13	0.310457	3.22106	ZNF521	zinc finger protein 521 [Source:HGNC Symbol;Acc:HGNC:24605]
ENSG00000198598	2.81502e-21	0.310613	3.21944	MMP17	matrix metallopeptidase 17 [Source:HGNC Symbol;Acc:HGNC:7163]
ENSG00000162129	3.03658e-27	0.310839	3.2171	CLPB	ClpB homolog, mitochondrial AAA ATPase chaperonin [Source:HGNC Symbol;Acc:HGNC:30664]
ENSG00000185024	1.10864e-50	0.311303	3.21231	BRF1	BRF1, RNA polymerase III transcription initiation factor subunit [Source:HGNC Symbol;Acc:HGNC:11551]
ENSG00000116133	2.34901e-35	0.3117	3.20821	DHCR24	24-dehydrocholesterol reductase [Source:HGNC Symbol;Acc:HGNC:2859]
ENSG00000158571	0.0365061	0.311748	3.20772	PFKFB1	6-phosphofructo-2-kinase/fructose-2,6-biphosphatase 1 [Source:HGNC Symbol;Acc:HGNC:8872]
ENSG00000197275	7.09334e-06	0.312366	3.20137	RAD54B	RAD54 homolog B (S. cerevisiae) [Source:HGNC Symbol;Acc:HGNC:17228]
ENSG00000155158	3.66874e-20	0.312671	3.19825	TTC39B	tetratricopeptide repeat domain 39B [Source:HGNC Symbol;Acc:HGNC:23704]
ENSG00000112877	1.10475e-13	0.312846	3.19647	CEP72	centrosomal protein 72 [Source:HGNC Symbol;Acc:HGNC:25547]
ENSG00000183010	7.87683e-41	0.312912	3.19579	PYCR1	pyrroline-5-carboxylate reductase 1 [Source:HGNC Symbol;Acc:HGNC:9721]
ENSG00000186815	3.59633e-47	0.31305	3.19438	TPCN1	two pore segment channel 1 [Source:HGNC Symbol;Acc:HGNC:18182]
ENSG00000169683	1.67527e-15	0.313061	3.19427	LRRC45	leucine rich repeat containing 45 [Source:HGNC Symbol;Acc:HGNC:28302]
ENSG00000130939	8.2497e-44	0.31321	3.19274	UBE4B	ubiquitination factor E4B [Source:HGNC Symbol;Acc:HGNC:12500]
ENSG00000032742	1.68951e-25	0.3135	3.18979	IFT88	intraflagellar transport 88 [Source:HGNC Symbol;Acc:HGNC:20606]
ENSG00000115761	1.19817e-47	0.313614	3.18863	NOL10	nucleolar protein 10 [Source:HGNC Symbol;Acc:HGNC:25862]
ENSG00000196584	2.78732e-11	0.313638	3.18839	XRCC2	X-ray repair cross complementing 2 [Source:HGNC Symbol;Acc:HGNC:12829]
ENSG00000112232	0.0267861	0.313796	3.18679	KHDRBS2	KH RNA binding domain containing, signal transduction associated 2 [Source:HGNC Symbol;Acc:HGNC:18114]
ENSG00000077327	5.30923e-06	0.313986	3.18486	SPAG6	sperm associated antigen 6 [Source:HGNC Symbol;Acc:HGNC:11215]
ENSG00000135052	5.93039e-36	0.314058	3.18412	GOLM1	golgi membrane protein 1 [Source:HGNC Symbol;Acc:HGNC:15451]
ENSG00000125787	0.00036351	0.314105	3.18365	GNRH2	gonadotropin releasing hormone 2 [Source:HGNC Symbol;Acc:HGNC:4420]
ENSG00000237452	0.0196704	0.314333	3.18134	BHMG1	basic helix-loop-helix and HMG-box containing 1 [Source:HGNC Symbol;Acc:HGNC:44318]
ENSG00000154917	1.01783e-18	0.314425	3.18041	RAB6B	RAB6B, member RAS oncogene family [Source:HGNC Symbol;Acc:HGNC:14902]
ENSG00000067141	1.52579e-09	0.314548	3.17916	NEO1	neogenin 1 [Source:HGNC Symbol;Acc:HGNC:7754]
ENSG00000138759	0.0399322	0.314693	3.1777	FRAS1	Fraser extracellular matrix complex subunit 1 [Source:HGNC Symbol;Acc:HGNC:19185]
ENSG00000103647	0.00804133	0.315087	3.17373	CORO2B	coronin 2B [Source:HGNC Symbol;Acc:HGNC:2256]
ENSG00000157601	0.027786	0.315136	3.17323	MX1	MX dynamin like GTPase 1 [Source:HGNC Symbol;Acc:HGNC:7532]
ENSG00000130204	1.73666e-46	0.315328	3.1713	TOMM40	translocase of outer mitochondrial membrane 40 [Source:HGNC Symbol;Acc:HGNC:18001]
ENSG00000171943	7.8425e-09	0.315662	3.16794	SRGAP2C	SLIT-ROBO Rho GTPase activating protein 2C [Source:HGNC Symbol;Acc:HGNC:30584]
ENSG00000205208	3.17363e-17	0.31572	3.16737	C4orf46	chromosome 4 open reading frame 46 [Source:HGNC Symbol;Acc:HGNC:27320]
ENSG00000040933	1.94434e-30	0.315751	3.16706	INPP4A	inositol polyphosphate-4-phosphatase type I A [Source:HGNC Symbol;Acc:HGNC:6074]
ENSG00000170873	1.53938e-15	0.315969	3.16487	MTSS1	MTSS1, I-BAR domain containing [Source:HGNC Symbol;Acc:HGNC:20443]
ENSG00000166851	8.27672e-06	0.316094	3.16362	PLK1	polo like kinase 1 [Source:HGNC Symbol;Acc:HGNC:9077]
ENSG00000137877	2.52942e-08	0.31701	3.15447	SPTBN5	spectrin beta, non-erythrocytic 5 [Source:HGNC Symbol;Acc:HGNC:15680]
ENSG00000161133	0.0136211	0.317048	3.15409	USP41	ubiquitin specific peptidase 41 [Source:HGNC Symbol;Acc:HGNC:20070]
ENSG00000188610	3.91499e-09	0.317086	3.15372	FAM72B	family with sequence similarity 72 member B [Source:HGNC Symbol;Acc:HGNC:24805]
ENSG00000118217	4.70762e-41	0.317181	3.15278	ATF6	activating transcription factor 6 [Source:HGNC Symbol;Acc:HGNC:791]
ENSG00000044459	1.6665e-16	0.317226	3.15233	CNTLN	centlein [Source:HGNC Symbol;Acc:HGNC:23432]
ENSG00000164506	5.81249e-23	0.317726	3.14736	STXBP5	syntaxin binding protein 5 [Source:HGNC Symbol;Acc:HGNC:19665]
ENSG00000173064	4.56021e-11	0.317728	3.14735	HECTD4	HECT domain E3 ubiquitin protein ligase 4 [Source:HGNC Symbol;Acc:HGNC:26611]
ENSG00000131504	1.42217e-47	0.31782	3.14644	DIAPH1	diaphanous related formin 1 [Source:HGNC Symbol;Acc:HGNC:2876]
ENSG00000044115	7.02853e-45	0.317981	3.14484	CTNNA1	catenin alpha 1 [Source:HGNC Symbol;Acc:HGNC:2509]
ENSG00000166444	0.00092772	0.318006	3.14459	ST5	suppression of tumorigenicity 5 [Source:HGNC Symbol;Acc:HGNC:11350]
ENSG00000135069	7.86641e-34	0.318021	3.14445	PSAT1	phosphoserine aminotransferase 1 [Source:HGNC Symbol;Acc:HGNC:19129]
ENSG00000128805	7.87372e-27	0.31812	3.14347	ARHGAP22	Rho GTPase activating protein 22 [Source:HGNC Symbol;Acc:HGNC:30320]
ENSG00000155111	6.36489e-28	0.319576	3.12914	CDK19	cyclin dependent kinase 19 [Source:HGNC Symbol;Acc:HGNC:19338]
ENSG00000107295	0.00465865	0.31983	3.12667	SH3GL2	SH3 domain containing GRB2 like 2, endophilin A1 [Source:HGNC Symbol;Acc:HGNC:10831]
ENSG00000140105	3.59358e-27	0.320051	3.1245	WARS	tryptophanyl-tRNA synthetase [Source:HGNC Symbol;Acc:HGNC:12729]
ENSG00000163507	7.46966e-15	0.320447	3.12064	KIAA1524	KIAA1524 [Source:HGNC Symbol;Acc:HGNC:29302]
ENSG00000083720	6.5105e-18	0.320632	3.11884	OXCT1	3-oxoacid CoA-transferase 1 [Source:HGNC Symbol;Acc:HGNC:8527]
ENSG00000085982	5.71415e-33	0.320725	3.11793	USP40	ubiquitin specific peptidase 40 [Source:HGNC Symbol;Acc:HGNC:20069]
ENSG00000198590	0.0459601	0.320959	3.11566	C3orf35	chromosome 3 open reading frame 35 [Source:HGNC Symbol;Acc:HGNC:24082]
ENSG00000181291	0.00219394	0.321189	3.11343	TMEM132E	transmembrane protein 132E [Source:HGNC Symbol;Acc:HGNC:26991]
ENSG00000163808	8.04531e-10	0.321265	3.11269	KIF15	kinesin family member 15 [Source:HGNC Symbol;Acc:HGNC:17273]
ENSG00000063241	5.26614e-22	0.321279	3.11256	ISOC2	isochorismatase domain containing 2 [Source:HGNC Symbol;Acc:HGNC:26278]
ENSG00000102595	8.61348e-21	0.321546	3.10997	UGGT2	UDP-glucose glycoprotein glucosyltransferase 2 [Source:HGNC Symbol;Acc:HGNC:15664]
ENSG00000135541	4.33178e-22	0.321563	3.10981	AHI1	Abelson helper integration site 1 [Source:HGNC Symbol;Acc:HGNC:21575]
ENSG00000140525	2.01415e-10	0.321661	3.10886	FANCI	Fanconi anemia complementation group I [Source:HGNC Symbol;Acc:HGNC:25568]
ENSG00000179364	3.06689e-44	0.321678	3.1087	PACS2	phosphofurin acidic cluster sorting protein 2 [Source:HGNC Symbol;Acc:HGNC:23794]
ENSG00000186314	6.39738e-15	0.321806	3.10747	PRELID2	PRELI domain containing 2 [Source:HGNC Symbol;Acc:HGNC:28306]
ENSG00000214063	1.37243e-21	0.322433	3.10142	TSPAN4	tetraspanin 4 [Source:HGNC Symbol;Acc:HGNC:11859]
ENSG00000106948	1.99486e-30	0.322833	3.09757	AKNA	AT-hook transcription factor [Source:HGNC Symbol;Acc:HGNC:24108]
ENSG00000114473	9.51085e-16	0.32305	3.0955	IQCG	IQ motif containing G [Source:HGNC Symbol;Acc:HGNC:25251]
ENSG00000132792	1.70772e-62	0.323145	3.09458	CTNNBL1	catenin beta like 1 [Source:HGNC Symbol;Acc:HGNC:15879]
ENSG00000165886	2.04289e-06	0.32318	3.09425	UBTD1	ubiquitin domain containing 1 [Source:HGNC Symbol;Acc:HGNC:25683]
ENSG00000076770	2.17276e-13	0.323631	3.08994	MBNL3	muscleblind like splicing regulator 3 [Source:HGNC Symbol;Acc:HGNC:20564]
ENSG00000112159	0.000236165	0.323879	3.08758	MDN1	midasin AAA ATPase 1 [Source:HGNC Symbol;Acc:HGNC:18302]
ENSG00000110497	4.55309e-35	0.324132	3.08517	AMBRA1	autophagy and beclin 1 regulator 1 [Source:HGNC Symbol;Acc:HGNC:25990]
ENSG00000181409	7.70923e-23	0.3244	3.08262	AATK	apoptosis associated tyrosine kinase [Source:HGNC Symbol;Acc:HGNC:21]
ENSG00000215910	0.000318695	0.325353	3.07359	C1orf167	chromosome 1 open reading frame 167 [Source:HGNC Symbol;Acc:HGNC:25262]
ENSG00000170122	0.000427265	0.326027	3.06723	FOXD4	forkhead box D4 [Source:HGNC Symbol;Acc:HGNC:3805]
ENSG00000273749	3.11884e-47	0.326044	3.06707	CYFIP1	cytoplasmic FMR1 interacting protein 1 [Source:HGNC Symbol;Acc:HGNC:13759]
ENSG00000107863	1.83031e-13	0.326074	3.06679	ARHGAP21	Rho GTPase activating protein 21 [Source:HGNC Symbol;Acc:HGNC:23725]
ENSG00000070882	4.09428e-27	0.326191	3.06569	OSBPL3	oxysterol binding protein like 3 [Source:HGNC Symbol;Acc:HGNC:16370]
ENSG00000150637	0.026596	0.326474	3.06303	CD226	CD226 molecule [Source:HGNC Symbol;Acc:HGNC:16961]
ENSG00000169504	7.46206e-32	0.327294	3.05535	CLIC4	chloride intracellular channel 4 [Source:HGNC Symbol;Acc:HGNC:13518]
ENSG00000196369	5.63616e-05	0.327435	3.05404	SRGAP2B	SLIT-ROBO Rho GTPase activating protein 2B [Source:HGNC Symbol;Acc:HGNC:35237]
ENSG00000083642	6.79204e-31	0.32764	3.05213	PDS5B	PDS5 cohesin associated factor B [Source:HGNC Symbol;Acc:HGNC:20418]
ENSG00000248905	0.0153231	0.327887	3.04983	FMN1	formin 1 [Source:HGNC Symbol;Acc:HGNC:3768]
ENSG00000103657	1.73113e-05	0.328124	3.04763	HERC1	HECT and RLD domain containing E3 ubiquitin protein ligase family member 1 [Source:HGNC Symbol;Acc:HGNC:4867]
ENSG00000143190	1.14768e-16	0.328293	3.04606	POU2F1	POU class 2 homeobox 1 [Source:HGNC Symbol;Acc:HGNC:9212]
ENSG00000105662	4.22145e-28	0.328375	3.04529	CRTC1	CREB regulated transcription coactivator 1 [Source:HGNC Symbol;Acc:HGNC:16062]
ENSG00000111247	4.87093e-12	0.328382	3.04523	RAD51AP1	RAD51 associated protein 1 [Source:HGNC Symbol;Acc:HGNC:16956]
ENSG00000130193	1.0677e-38	0.328431	3.04478	THEM6	thioesterase superfamily member 6 [Source:HGNC Symbol;Acc:HGNC:29656]
ENSG00000087842	1.06665e-08	0.328478	3.04435	PIR	pirin [Source:HGNC Symbol;Acc:HGNC:30048]
ENSG00000111817	6.75442e-07	0.32864	3.04284	DSE	dermatan sulfate epimerase [Source:HGNC Symbol;Acc:HGNC:21144]
ENSG00000105963	1.41887e-17	0.328712	3.04218	ADAP1	ArfGAP with dual PH domains 1 [Source:HGNC Symbol;Acc:HGNC:16486]
ENSG00000105357	6.3518e-16	0.32872	3.0421	MYH14	myosin heavy chain 14 [Source:HGNC Symbol;Acc:HGNC:23212]
ENSG00000109089	3.64432e-07	0.328777	3.04157	CDR2L	cerebellar degeneration related protein 2 like [Source:HGNC Symbol;Acc:HGNC:29999]
ENSG00000115159	4.3448e-21	0.328869	3.04073	GPD2	glycerol-3-phosphate dehydrogenase 2 [Source:HGNC Symbol;Acc:HGNC:4456]
ENSG00000215612	2.06503e-06	0.328897	3.04046	HMX1	H6 family homeobox 1 [Source:HGNC Symbol;Acc:HGNC:5017]
ENSG00000197653	1.27884e-09	0.32891	3.04035	DNAH10	dynein axonemal heavy chain 10 [Source:HGNC Symbol;Acc:HGNC:2941]
ENSG00000138346	7.56536e-12	0.329155	3.03808	DNA2	DNA replication helicase/nuclease 2 [Source:HGNC Symbol;Acc:HGNC:2939]
ENSG00000165868	3.43243e-25	0.329296	3.03678	HSPA12A	heat shock protein family A (Hsp70) member 12A [Source:HGNC Symbol;Acc:HGNC:19022]
ENSG00000102900	1.28663e-66	0.329322	3.03654	NUP93	nucleoporin 93 [Source:HGNC Symbol;Acc:HGNC:28958]
ENSG00000156398	1.86694e-13	0.32944	3.03546	SFXN2	sideroflexin 2 [Source:HGNC Symbol;Acc:HGNC:16086]
ENSG00000131848	5.01972e-13	0.329583	3.03413	ZSCAN5A	zinc finger and SCAN domain containing 5A [Source:HGNC Symbol;Acc:HGNC:23710]
ENSG00000011426	2.40607e-08	0.330187	3.02859	ANLN	anillin actin binding protein [Source:HGNC Symbol;Acc:HGNC:14082]
ENSG00000196550	1.54019e-08	0.330471	3.02598	FAM72A	family with sequence similarity 72 member A [Source:HGNC Symbol;Acc:HGNC:24044]
ENSG00000102230	4.6129e-20	0.330892	3.02213	PCYT1B	phosphate cytidylyltransferase 1, choline, beta [Source:HGNC Symbol;Acc:HGNC:8755]
ENSG00000133302	8.11185e-20	0.331197	3.01935	SLF1	SMC5-SMC6 complex localization factor 1 [Source:HGNC Symbol;Acc:HGNC:25408]
ENSG00000182010	6.77462e-08	0.331243	3.01893	RTKN2	rhotekin 2 [Source:HGNC Symbol;Acc:HGNC:19364]
ENSG00000138430	3.60811e-48	0.331522	3.01639	OLA1	Obg like ATPase 1 [Source:HGNC Symbol;Acc:HGNC:28833]
ENSG00000175305	1.03304e-11	0.331878	3.01316	CCNE2	cyclin E2 [Source:HGNC Symbol;Acc:HGNC:1590]
ENSG00000082074	5.8937e-07	0.33204	3.01169	FYB	FYN binding protein [Source:HGNC Symbol;Acc:HGNC:4036]
ENSG00000007376	3.1128e-27	0.332241	3.00986	RPUSD1	RNA pseudouridylate synthase domain containing 1 [Source:HGNC Symbol;Acc:HGNC:14173]
ENSG00000064270	2.12239e-11	0.33234	3.00896	ATP2C2	ATPase secretory pathway Ca2+ transporting 2 [Source:HGNC Symbol;Acc:HGNC:29103]
ENSG00000178921	2.8793e-74	0.332457	3.0079	PFAS	phosphoribosylformylglycinamidine synthase [Source:HGNC Symbol;Acc:HGNC:8863]
ENSG00000102189	2.06901e-12	0.332468	3.00781	EEA1	early endosome antigen 1 [Source:HGNC Symbol;Acc:HGNC:3185]
ENSG00000158815	3.73355e-08	0.332659	3.00608	FGF17	fibroblast growth factor 17 [Source:HGNC Symbol;Acc:HGNC:3673]
ENSG00000069424	0.00025154	0.332876	3.00412	KCNAB2	potassium voltage-gated channel subfamily A regulatory beta subunit 2 [Source:HGNC Symbol;Acc:HGNC:6229]
ENSG00000162062	4.05957e-07	0.333066	3.00241	C16orf59	chromosome 16 open reading frame 59 [Source:HGNC Symbol;Acc:HGNC:25849]
ENSG00000127824	1.20155e-20	0.333081	3.00228	TUBA4A	tubulin alpha 4a [Source:HGNC Symbol;Acc:HGNC:12407]
ENSG00000074706	5.97703e-05	0.3331	3.0021	IPCEF1	interaction protein for cytohesin exchange factors 1 [Source:HGNC Symbol;Acc:HGNC:21204]
ENSG00000162825	0.0010562	0.333247	3.00078	NBPF20	neuroblastoma breakpoint family member 20 [Source:HGNC Symbol;Acc:HGNC:32000]
ENSG00000169710	1.05461e-35	0.333311	3.0002	FASN	fatty acid synthase [Source:HGNC Symbol;Acc:HGNC:3594]
ENSG00000104728	0.0272813	0.333649	2.99716	ARHGEF10	Rho guanine nucleotide exchange factor 10 [Source:HGNC Symbol;Acc:HGNC:14103]
ENSG00000160007	1.49481e-20	0.333658	2.99708	ARHGAP35	Rho GTPase activating protein 35 [Source:HGNC Symbol;Acc:HGNC:4591]
ENSG00000035499	2.47092e-09	0.333711	2.9966	DEPDC1B	DEP domain containing 1B [Source:HGNC Symbol;Acc:HGNC:24902]
ENSG00000075651	4.03033e-22	0.333758	2.99618	PLD1	phospholipase D1 [Source:HGNC Symbol;Acc:HGNC:9067]
ENSG00000235568	0.0137247	0.333951	2.99445	NFAM1	NFAT activating protein with ITAM motif 1 [Source:HGNC Symbol;Acc:HGNC:29872]
ENSG00000137090	0.00259813	0.33419	2.99231	DMRT1	doublesex and mab-3 related transcription factor 1 [Source:HGNC Symbol;Acc:HGNC:2934]
ENSG00000121101	4.61277e-10	0.334217	2.99207	TEX14	testis expressed 14, intercellular bridge forming factor [Source:HGNC Symbol;Acc:HGNC:11737]
ENSG00000182968	0.00603181	0.33444	2.99007	SOX1	SRY-box 1 [Source:HGNC Symbol;Acc:HGNC:11189]
ENSG00000101079	2.99445e-28	0.334547	2.98911	NDRG3	NDRG family member 3 [Source:HGNC Symbol;Acc:HGNC:14462]
ENSG00000109956	1.1217e-60	0.33508	2.98436	B3GAT1	beta-1,3-glucuronyltransferase 1 [Source:HGNC Symbol;Acc:HGNC:921]
ENSG00000025293	2.97258e-33	0.335282	2.98256	PHF20	PHD finger protein 20 [Source:HGNC Symbol;Acc:HGNC:16098]
ENSG00000131323	3.47441e-27	0.335414	2.98139	TRAF3	TNF receptor associated factor 3 [Source:HGNC Symbol;Acc:HGNC:12033]
ENSG00000142002	4.27048e-55	0.335572	2.97998	DPP9	dipeptidyl peptidase 9 [Source:HGNC Symbol;Acc:HGNC:18648]
ENSG00000223573	0.0111722	0.33594	2.97672	TINCR	tissue differentiation-inducing non-protein coding RNA [Source:HGNC Symbol;Acc:HGNC:14607]
ENSG00000134222	4.66037e-11	0.336033	2.9759	PSRC1	proline and serine rich coiled-coil 1 [Source:HGNC Symbol;Acc:HGNC:24472]
ENSG00000112039	2.15099e-10	0.336096	2.97534	FANCE	Fanconi anemia complementation group E [Source:HGNC Symbol;Acc:HGNC:3586]
ENSG00000167202	3.95507e-07	0.336118	2.97515	TBC1D2B	TBC1 domain family member 2B [Source:HGNC Symbol;Acc:HGNC:29183]
ENSG00000132670	5.99305e-52	0.336469	2.97204	PTPRA	protein tyrosine phosphatase, receptor type A [Source:HGNC Symbol;Acc:HGNC:9664]
ENSG00000022567	4.19694e-31	0.3366	2.97089	SLC45A4	solute carrier family 45 member 4 [Source:HGNC Symbol;Acc:HGNC:29196]
ENSG00000138668	5.31129e-43	0.336602	2.97087	HNRNPD	heterogeneous nuclear ribonucleoprotein D [Source:HGNC Symbol;Acc:HGNC:5036]
ENSG00000131941	5.60698e-20	0.336603	2.97086	RHPN2	rhophilin Rho GTPase binding protein 2 [Source:HGNC Symbol;Acc:HGNC:19974]
ENSG00000123191	4.43954e-23	0.336806	2.96907	ATP7B	ATPase copper transporting beta [Source:HGNC Symbol;Acc:HGNC:870]
ENSG00000115687	2.99816e-19	0.336879	2.96843	PASK	PAS domain containing serine/threonine kinase [Source:HGNC Symbol;Acc:HGNC:17270]
ENSG00000054965	2.03521e-24	0.337009	2.96728	FAM168A	family with sequence similarity 168 member A [Source:HGNC Symbol;Acc:HGNC:28999]
ENSG00000111912	2.40063e-23	0.337248	2.96518	NCOA7	nuclear receptor coactivator 7 [Source:HGNC Symbol;Acc:HGNC:21081]
ENSG00000100234	9.86839e-21	0.337296	2.96475	TIMP3	TIMP metallopeptidase inhibitor 3 [Source:HGNC Symbol;Acc:HGNC:11822]
ENSG00000112893	2.28765e-18	0.33733	2.96446	MAN2A1	mannosidase alpha class 2A member 1 [Source:HGNC Symbol;Acc:HGNC:6824]
ENSG00000072571	7.76843e-09	0.337523	2.96276	HMMR	hyaluronan mediated motility receptor [Source:HGNC Symbol;Acc:HGNC:5012]
ENSG00000138134	1.0548e-17	0.33781	2.96024	STAMBPL1	STAM binding protein like 1 [Source:HGNC Symbol;Acc:HGNC:24105]
ENSG00000148158	6.88453e-16	0.338225	2.95661	SNX30	sorting nexin family member 30 [Source:HGNC Symbol;Acc:HGNC:23685]
ENSG00000028277	1.03945e-08	0.338842	2.95123	POU2F2	POU class 2 homeobox 2 [Source:HGNC Symbol;Acc:HGNC:9213]
ENSG00000128881	1.44335e-16	0.338844	2.95121	TTBK2	tau tubulin kinase 2 [Source:HGNC Symbol;Acc:HGNC:19141]
ENSG00000196689	2.81139e-11	0.33898	2.95003	TRPV1	transient receptor potential cation channel subfamily V member 1 [Source:HGNC Symbol;Acc:HGNC:12716]
ENSG00000068831	3.22016e-10	0.33912	2.9488	RASGRP2	RAS guanyl releasing protein 2 [Source:HGNC Symbol;Acc:HGNC:9879]
ENSG00000090889	1.09162e-08	0.339308	2.94717	KIF4A	kinesin family member 4A [Source:HGNC Symbol;Acc:HGNC:13339]
ENSG00000179627	4.1488e-13	0.339474	2.94573	ZBTB42	zinc finger and BTB domain containing 42 [Source:HGNC Symbol;Acc:HGNC:32550]
ENSG00000115840	7.53993e-42	0.339564	2.94495	SLC25A12	solute carrier family 25 member 12 [Source:HGNC Symbol;Acc:HGNC:10982]
ENSG00000043143	9.4589e-17	0.339622	2.94445	JADE2	jade family PHD finger 2 [Source:HGNC Symbol;Acc:HGNC:22984]
ENSG00000132780	1.87039e-35	0.339682	2.94393	NASP	nuclear autoantigenic sperm protein [Source:HGNC Symbol;Acc:HGNC:7644]
ENSG00000178585	3.75972e-12	0.339894	2.9421	CTNNBIP1	catenin beta interacting protein 1 [Source:HGNC Symbol;Acc:HGNC:16913]
ENSG00000101639	7.06931e-19	0.340176	2.93965	CEP192	centrosomal protein 192 [Source:HGNC Symbol;Acc:HGNC:25515]
ENSG00000130347	1.15665e-15	0.340486	2.93698	RTN4IP1	reticulon 4 interacting protein 1 [Source:HGNC Symbol;Acc:HGNC:18647]
ENSG00000172380	2.4485e-14	0.340493	2.93692	GNG12	G protein subunit gamma 12 [Source:HGNC Symbol;Acc:HGNC:19663]
ENSG00000063169	1.04635e-25	0.341387	2.92923	GLTSCR1	glioma tumor suppressor candidate region gene 1 [Source:HGNC Symbol;Acc:HGNC:4332]
ENSG00000156650	1.82527e-10	0.342146	2.92273	KAT6B	lysine acetyltransferase 6B [Source:HGNC Symbol;Acc:HGNC:17582]
ENSG00000149554	2.1126e-10	0.342565	2.91915	CHEK1	checkpoint kinase 1 [Source:HGNC Symbol;Acc:HGNC:1925]
ENSG00000140526	7.09608e-14	0.342766	2.91744	ABHD2	abhydrolase domain containing 2 [Source:HGNC Symbol;Acc:HGNC:18717]
ENSG00000186153	5.25757e-12	0.342842	2.9168	WWOX	WW domain containing oxidoreductase [Source:HGNC Symbol;Acc:HGNC:12799]
ENSG00000172728	1.15983e-15	0.34297	2.91571	FUT10	fucosyltransferase 10 [Source:HGNC Symbol;Acc:HGNC:19234]
ENSG00000131351	8.01246e-11	0.343008	2.91539	HAUS8	HAUS augmin like complex subunit 8 [Source:HGNC Symbol;Acc:HGNC:30532]
ENSG00000112655	0.00474968	0.343188	2.91385	PTK7	protein tyrosine kinase 7 (inactive) [Source:HGNC Symbol;Acc:HGNC:9618]
ENSG00000107738	1.92009e-51	0.343291	2.91298	VSIR	V-set immunoregulatory receptor [Source:HGNC Symbol;Acc:HGNC:30085]
ENSG00000188342	1.40633e-38	0.344032	2.9067	GTF2F2	general transcription factor IIF subunit 2 [Source:HGNC Symbol;Acc:HGNC:4653]
ENSG00000146376	9.71707e-38	0.344511	2.90267	ARHGAP18	Rho GTPase activating protein 18 [Source:HGNC Symbol;Acc:HGNC:21035]
ENSG00000156876	1.45763e-13	0.344602	2.90189	SASS6	SAS-6 centriolar assembly protein [Source:HGNC Symbol;Acc:HGNC:25403]
ENSG00000151208	2.09187e-24	0.344646	2.90153	DLG5	discs large MAGUK scaffold protein 5 [Source:HGNC Symbol;Acc:HGNC:2904]
ENSG00000074966	4.80316e-08	0.344725	2.90086	TXK	TXK tyrosine kinase [Source:HGNC Symbol;Acc:HGNC:12434]
ENSG00000107864	5.8853e-09	0.344911	2.8993	CPEB3	cytoplasmic polyadenylation element binding protein 3 [Source:HGNC Symbol;Acc:HGNC:21746]
ENSG00000118557	0.00800126	0.345233	2.89659	PMFBP1	polyamine modulated factor 1 binding protein 1 [Source:HGNC Symbol;Acc:HGNC:17728]
ENSG00000102755	3.52183e-21	0.345453	2.89475	FLT1	fms related tyrosine kinase 1 [Source:HGNC Symbol;Acc:HGNC:3763]
ENSG00000166803	1.46659e-06	0.345698	2.8927	PCLAF	PCNA clamp associated factor [Source:HGNC Symbol;Acc:HGNC:28961]
ENSG00000044446	1.40085e-36	0.345772	2.89208	PHKA2	phosphorylase kinase regulatory subunit alpha 2 [Source:HGNC Symbol;Acc:HGNC:8926]
ENSG00000167081	2.85428e-26	0.345982	2.89032	PBX3	PBX homeobox 3 [Source:HGNC Symbol;Acc:HGNC:8634]
ENSG00000138780	2.95582e-19	0.346258	2.88802	GSTCD	glutathione S-transferase C-terminal domain containing [Source:HGNC Symbol;Acc:HGNC:25806]
ENSG00000166183	0.0151461	0.346394	2.88689	ASPG	asparaginase [Source:HGNC Symbol;Acc:HGNC:20123]
ENSG00000154978	7.62292e-14	0.346465	2.8863	VOPP1	vesicular, overexpressed in cancer, prosurvival protein 1 [Source:HGNC Symbol;Acc:HGNC:34518]
ENSG00000141542	1.39101e-11	0.346972	2.88207	RAB40B	RAB40B, member RAS oncogene family [Source:HGNC Symbol;Acc:HGNC:18284]
ENSG00000110841	2.80306e-27	0.347053	2.8814	PPFIBP1	PPFIA binding protein 1 [Source:HGNC Symbol;Acc:HGNC:9249]
ENSG00000143179	1.27157e-46	0.34707	2.88126	UCK2	uridine-cytidine kinase 2 [Source:HGNC Symbol;Acc:HGNC:12562]
ENSG00000106868	9.49291e-20	0.347411	2.87843	SUSD1	sushi domain containing 1 [Source:HGNC Symbol;Acc:HGNC:25413]
ENSG00000162959	0.000885625	0.347417	2.87839	MEMO1	mediator of cell motility 1 [Source:HGNC Symbol;Acc:HGNC:14014]
ENSG00000082701	2.34542e-21	0.347741	2.8757	GSK3B	glycogen synthase kinase 3 beta [Source:HGNC Symbol;Acc:HGNC:4617]
ENSG00000115652	2.09781e-29	0.347873	2.87461	UXS1	UDP-glucuronate decarboxylase 1 [Source:HGNC Symbol;Acc:HGNC:17729]
ENSG00000171316	1.70874e-11	0.347991	2.87364	CHD7	chromodomain helicase DNA binding protein 7 [Source:HGNC Symbol;Acc:HGNC:20626]
ENSG00000134247	1.61813e-17	0.348017	2.87343	PTGFRN	prostaglandin F2 receptor inhibitor [Source:HGNC Symbol;Acc:HGNC:9601]
ENSG00000163584	1.8571e-29	0.348191	2.87199	RPL22L1	ribosomal protein L22 like 1 [Source:HGNC Symbol;Acc:HGNC:27610]
ENSG00000105655	0.000154791	0.348369	2.87052	ISYNA1	inositol-3-phosphate synthase 1 [Source:HGNC Symbol;Acc:HGNC:29821]
ENSG00000115977	2.81771e-11	0.348994	2.86538	AAK1	AP2 associated kinase 1 [Source:HGNC Symbol;Acc:HGNC:19679]
ENSG00000185480	3.81309e-15	0.349131	2.86425	PARPBP	PARP1 binding protein [Source:HGNC Symbol;Acc:HGNC:26074]
ENSG00000230124	1.36822e-43	0.349453	2.86162	ACBD6	acyl-CoA binding domain containing 6 [Source:HGNC Symbol;Acc:HGNC:23339]
ENSG00000166508	1.30469e-12	0.349603	2.86038	MCM7	minichromosome maintenance complex component 7 [Source:HGNC Symbol;Acc:HGNC:6950]
ENSG00000187164	1.62414e-14	0.350222	2.85533	SHTN1	shootin 1 [Source:HGNC Symbol;Acc:HGNC:29319]
ENSG00000054277	5.11856e-10	0.350362	2.85419	OPN3	opsin 3 [Source:HGNC Symbol;Acc:HGNC:14007]
ENSG00000116984	1.09781e-16	0.350363	2.85418	MTR	5-methyltetrahydrofolate-homocysteine methyltransferase [Source:HGNC Symbol;Acc:HGNC:7468]
ENSG00000100478	7.05218e-15	0.350546	2.8527	AP4S1	adaptor related protein complex 4 sigma 1 subunit [Source:HGNC Symbol;Acc:HGNC:575]
ENSG00000164171	1.61488e-12	0.350831	2.85037	ITGA2	integrin subunit alpha 2 [Source:HGNC Symbol;Acc:HGNC:6137]
ENSG00000144741	6.73812e-19	0.351031	2.84875	SLC25A26	solute carrier family 25 member 26 [Source:HGNC Symbol;Acc:HGNC:20661]
ENSG00000144791	1.05799e-23	0.351086	2.84831	LIMD1	LIM domains containing 1 [Source:HGNC Symbol;Acc:HGNC:6612]
ENSG00000153046	3.35505e-40	0.351294	2.84662	CDYL	chromodomain Y-like [Source:HGNC Symbol;Acc:HGNC:1811]
ENSG00000048828	2.32493e-45	0.351441	2.84543	FAM120A	family with sequence similarity 120A [Source:HGNC Symbol;Acc:HGNC:13247]
ENSG00000146918	6.6432e-08	0.351573	2.84436	NCAPG2	non-SMC condensin II complex subunit G2 [Source:HGNC Symbol;Acc:HGNC:21904]
ENSG00000213047	2.10757e-12	0.351928	2.84149	DENND1B	DENN domain containing 1B [Source:HGNC Symbol;Acc:HGNC:28404]
ENSG00000181773	3.70316e-15	0.35203	2.84066	GPR3	G protein-coupled receptor 3 [Source:HGNC Symbol;Acc:HGNC:4484]
ENSG00000011275	4.44342e-31	0.352101	2.84009	RNF216	ring finger protein 216 [Source:HGNC Symbol;Acc:HGNC:21698]
ENSG00000247746	0.00426213	0.352409	2.83761	USP51	ubiquitin specific peptidase 51 [Source:HGNC Symbol;Acc:HGNC:23086]
ENSG00000172264	0.00193517	0.352435	2.8374	MACROD2	MACRO domain containing 2 [Source:HGNC Symbol;Acc:HGNC:16126]
ENSG00000175711	1.34688e-17	0.35256	2.8364	B3GNTL1	UDP-GlcNAc:betaGal beta-1,3-N-acetylglucosaminyltransferase-like 1 [Source:HGNC Symbol;Acc:HGNC:21727]
ENSG00000112309	0.0356364	0.352634	2.8358	B3GAT2	beta-1,3-glucuronyltransferase 2 [Source:HGNC Symbol;Acc:HGNC:922]
ENSG00000165240	3.51135e-10	0.352932	2.8334	ATP7A	ATPase copper transporting alpha [Source:HGNC Symbol;Acc:HGNC:869]
ENSG00000065534	7.48555e-16	0.352993	2.83292	MYLK	myosin light chain kinase [Source:HGNC Symbol;Acc:HGNC:7590]
ENSG00000123908	8.90184e-18	0.353079	2.83223	2002-08-01	argonaute 2, RISC catalytic component [Source:HGNC Symbol;Acc:HGNC:3263]
ENSG00000105186	5.26911e-28	0.353322	2.83028	ANKRD27	ankyrin repeat domain 27 [Source:HGNC Symbol;Acc:HGNC:25310]
ENSG00000104147	1.34306e-08	0.353502	2.82884	OIP5	Opa interacting protein 5 [Source:HGNC Symbol;Acc:HGNC:20300]
ENSG00000160326	4.65914e-25	0.353599	2.82806	SLC2A6	solute carrier family 2 member 6 [Source:HGNC Symbol;Acc:HGNC:11011]
ENSG00000130653	5.34978e-33	0.353682	2.8274	PNPLA7	patatin like phospholipase domain containing 7 [Source:HGNC Symbol;Acc:HGNC:24768]
ENSG00000026559	9.04631e-06	0.353807	2.8264	KCNG1	potassium voltage-gated channel modifier subfamily G member 1 [Source:HGNC Symbol;Acc:HGNC:6248]
ENSG00000203666	1.70753e-31	0.353903	2.82563	EFCAB2	EF-hand calcium binding domain 2 [Source:HGNC Symbol;Acc:HGNC:28166]
ENSG00000172009	9.87943e-23	0.354202	2.82325	THOP1	thimet oligopeptidase 1 [Source:HGNC Symbol;Acc:HGNC:11793]
ENSG00000118420	3.23143e-08	0.354404	2.82164	UBE3D	ubiquitin protein ligase E3D [Source:HGNC Symbol;Acc:HGNC:21381]
ENSG00000155066	0.0385488	0.354585	2.82019	PROM2	prominin 2 [Source:HGNC Symbol;Acc:HGNC:20685]
ENSG00000163218	0.0221315	0.354733	2.81902	PGLYRP4	peptidoglycan recognition protein 4 [Source:HGNC Symbol;Acc:HGNC:30015]
ENSG00000165714	3.42537e-17	0.354779	2.81866	BORCS5	BLOC-1 related complex subunit 5 [Source:HGNC Symbol;Acc:HGNC:17950]
ENSG00000163467	0.0226962	0.354906	2.81765	TSACC	TSSK6 activating cochaperone [Source:HGNC Symbol;Acc:HGNC:30636]
ENSG00000013573	3.32362e-13	0.354988	2.81699	DDX11	DEAD/H-box helicase 11 [Source:HGNC Symbol;Acc:HGNC:2736]
ENSG00000112977	1.64681e-38	0.355054	2.81647	DAP	death associated protein [Source:HGNC Symbol;Acc:HGNC:2672]
ENSG00000183955	5.13545e-10	0.355437	2.81344	KMT5A	lysine methyltransferase 5A [Source:HGNC Symbol;Acc:HGNC:29489]
ENSG00000100364	4.15584e-37	0.355482	2.81308	KIAA0930	KIAA0930 [Source:HGNC Symbol;Acc:HGNC:1314]
ENSG00000135476	0.000137555	0.355573	2.81236	ESPL1	extra spindle pole bodies like 1, separase [Source:HGNC Symbol;Acc:HGNC:16856]
ENSG00000127527	4.3742e-35	0.355616	2.81202	EPS15L1	epidermal growth factor receptor pathway substrate 15 like 1 [Source:HGNC Symbol;Acc:HGNC:24634]
ENSG00000177200	1.27469e-09	0.35564	2.81183	CHD9	chromodomain helicase DNA binding protein 9 [Source:HGNC Symbol;Acc:HGNC:25701]
ENSG00000152253	1.09422e-06	0.355741	2.81104	SPC25	SPC25, NDC80 kinetochore complex component [Source:HGNC Symbol;Acc:HGNC:24031]
ENSG00000037280	1.32468e-05	0.355785	2.81069	FLT4	fms related tyrosine kinase 4 [Source:HGNC Symbol;Acc:HGNC:3767]
ENSG00000145990	2.153e-21	0.355973	2.8092	GFOD1	glucose-fructose oxidoreductase domain containing 1 [Source:HGNC Symbol;Acc:HGNC:21096]
ENSG00000262246	8.10475e-20	0.356202	2.8074	CORO7	coronin 7 [Source:HGNC Symbol;Acc:HGNC:26161]
ENSG00000125821	4.6371e-46	0.356208	2.80735	DTD1	D-tyrosyl-tRNA deacylase 1 [Source:HGNC Symbol;Acc:HGNC:16219]
ENSG00000106789	0.00999847	0.356775	2.80289	CORO2A	coronin 2A [Source:HGNC Symbol;Acc:HGNC:2255]
ENSG00000138641	5.07311e-14	0.357138	2.80004	HERC3	HECT and RLD domain containing E3 ubiquitin protein ligase 3 [Source:HGNC Symbol;Acc:HGNC:4876]
ENSG00000111271	1.34217e-25	0.357255	2.79912	ACAD10	acyl-CoA dehydrogenase family member 10 [Source:HGNC Symbol;Acc:HGNC:21597]
ENSG00000100578	7.033e-15	0.357293	2.79883	KIAA0586	KIAA0586 [Source:HGNC Symbol;Acc:HGNC:19960]
ENSG00000181588	2.67736e-19	0.357304	2.79873	MEX3D	mex-3 RNA binding family member D [Source:HGNC Symbol;Acc:HGNC:16734]
ENSG00000206535	0.00165901	0.357386	2.7981	LNP1	leukemia NUP98 fusion partner 1 [Source:HGNC Symbol;Acc:HGNC:28014]
ENSG00000109756	1.81007e-08	0.357537	2.79692	RAPGEF2	Rap guanine nucleotide exchange factor 2 [Source:HGNC Symbol;Acc:HGNC:16854]
ENSG00000185621	1.30889e-14	0.357597	2.79644	LMLN	leishmanolysin like peptidase [Source:HGNC Symbol;Acc:HGNC:15991]
ENSG00000120526	1.18622e-20	0.357723	2.79546	NUDCD1	NudC domain containing 1 [Source:HGNC Symbol;Acc:HGNC:24306]
ENSG00000139572	3.56728e-09	0.358283	2.79109	GPR84	G protein-coupled receptor 84 [Source:HGNC Symbol;Acc:HGNC:4535]
ENSG00000145779	8.09553e-25	0.358322	2.79079	TNFAIP8	TNF alpha induced protein 8 [Source:HGNC Symbol;Acc:HGNC:17260]
ENSG00000116062	9.56479e-38	0.358533	2.78915	MSH6	mutS homolog 6 [Source:HGNC Symbol;Acc:HGNC:7329]
ENSG00000109674	1.28053e-05	0.358615	2.78851	NEIL3	nei like DNA glycosylase 3 [Source:HGNC Symbol;Acc:HGNC:24573]
ENSG00000137198	6.36967e-28	0.35889	2.78637	GMPR	guanosine monophosphate reductase [Source:HGNC Symbol;Acc:HGNC:4376]
ENSG00000168502	2.7421e-06	0.359124	2.78456	MTCL1	microtubule crosslinking factor 1 [Source:HGNC Symbol;Acc:HGNC:29121]
ENSG00000263513	0.0039275	0.359301	2.78318	FAM72C	family with sequence similarity 72 member C [Source:HGNC Symbol;Acc:HGNC:30602]
ENSG00000186197	2.32198e-33	0.359386	2.78253	EDARADD	EDAR associated death domain [Source:HGNC Symbol;Acc:HGNC:14341]
ENSG00000143494	0.00135339	0.359515	2.78153	VASH2	vasohibin 2 [Source:HGNC Symbol;Acc:HGNC:25723]
ENSG00000056736	0.0350801	0.359596	2.7809	IL17RB	interleukin 17 receptor B [Source:HGNC Symbol;Acc:HGNC:18015]
ENSG00000076248	1.708e-22	0.359619	2.78072	UNG	uracil DNA glycosylase [Source:HGNC Symbol;Acc:HGNC:12572]
ENSG00000100219	2.55591e-36	0.359716	2.77997	XBP1	X-box binding protein 1 [Source:HGNC Symbol;Acc:HGNC:12801]
ENSG00000251322	3.86731e-05	0.359894	2.7786	SHANK3	SH3 and multiple ankyrin repeat domains 3 [Source:HGNC Symbol;Acc:HGNC:14294]
ENSG00000154001	3.89464e-36	0.360152	2.77661	PPP2R5E	protein phosphatase 2 regulatory subunit B'epsilon [Source:HGNC Symbol;Acc:HGNC:9313]
ENSG00000186111	1.32911e-50	0.360269	2.7757	PIP5K1C	phosphatidylinositol-4-phosphate 5-kinase type 1 gamma [Source:HGNC Symbol;Acc:HGNC:8996]
ENSG00000071282	5.92039e-05	0.360332	2.77522	LMCD1	LIM and cysteine rich domains 1 [Source:HGNC Symbol;Acc:HGNC:6633]
ENSG00000197081	5.42721e-18	0.360487	2.77402	IGF2R	insulin like growth factor 2 receptor [Source:HGNC Symbol;Acc:HGNC:5467]
ENSG00000129749	0.000196377	0.360515	2.77381	CHRNA10	cholinergic receptor nicotinic alpha 10 subunit [Source:HGNC Symbol;Acc:HGNC:13800]
ENSG00000144711	1.04007e-12	0.360657	2.77272	IQSEC1	IQ motif and Sec7 domain 1 [Source:HGNC Symbol;Acc:HGNC:29112]
ENSG00000030419	4.33404e-12	0.360772	2.77183	IKZF2	IKAROS family zinc finger 2 [Source:HGNC Symbol;Acc:HGNC:13177]
ENSG00000105717	3.13502e-06	0.361091	2.76939	PBX4	PBX homeobox 4 [Source:HGNC Symbol;Acc:HGNC:13403]
ENSG00000169598	3.05699e-28	0.361183	2.76868	DFFB	DNA fragmentation factor subunit beta [Source:HGNC Symbol;Acc:HGNC:2773]
ENSG00000149328	5.90762e-51	0.361209	2.76848	GLB1L2	galactosidase beta 1 like 2 [Source:HGNC Symbol;Acc:HGNC:25129]
ENSG00000115594	0.0233284	0.36136	2.76732	IL1R1	interleukin 1 receptor type 1 [Source:HGNC Symbol;Acc:HGNC:5993]
ENSG00000163520	9.44104e-22	0.361698	2.76474	FBLN2	fibulin 2 [Source:HGNC Symbol;Acc:HGNC:3601]
ENSG00000165480	0.000529724	0.361851	2.76357	SKA3	spindle and kinetochore associated complex subunit 3 [Source:HGNC Symbol;Acc:HGNC:20262]
ENSG00000229676	4.65181e-07	0.362022	2.76226	ZNF492	zinc finger protein 492 [Source:HGNC Symbol;Acc:HGNC:23707]
ENSG00000152413	3.11098e-13	0.362316	2.76002	HOMER1	homer scaffolding protein 1 [Source:HGNC Symbol;Acc:HGNC:17512]
ENSG00000159216	2.14388e-22	0.362658	2.75742	RUNX1	runt related transcription factor 1 [Source:HGNC Symbol;Acc:HGNC:10471]
ENSG00000196684	6.07778e-13	0.363035	2.75456	HSH2D	hematopoietic SH2 domain containing [Source:HGNC Symbol;Acc:HGNC:24920]
ENSG00000047662	0.0342504	0.363128	2.75385	FAM184B	family with sequence similarity 184 member B [Source:HGNC Symbol;Acc:HGNC:29235]
ENSG00000132953	1.50874e-13	0.363131	2.75382	XPO4	exportin 4 [Source:HGNC Symbol;Acc:HGNC:17796]
ENSG00000008083	1.02415e-30	0.363343	2.75222	JARID2	jumonji and AT-rich interaction domain containing 2 [Source:HGNC Symbol;Acc:HGNC:6196]
ENSG00000157470	8.20175e-15	0.36354	2.75073	FAM81A	family with sequence similarity 81 member A [Source:HGNC Symbol;Acc:HGNC:28379]
ENSG00000152404	5.17762e-09	0.364261	2.74528	CWF19L2	CWF19-like 2, cell cycle control (S. pombe) [Source:HGNC Symbol;Acc:HGNC:26508]
ENSG00000135605	3.43053e-21	0.364323	2.74481	TEC	tec protein tyrosine kinase [Source:HGNC Symbol;Acc:HGNC:11719]
ENSG00000144554	4.98699e-08	0.364432	2.744	FANCD2	Fanconi anemia complementation group D2 [Source:HGNC Symbol;Acc:HGNC:3585]
ENSG00000091039	1.47737e-13	0.364795	2.74127	OSBPL8	oxysterol binding protein like 8 [Source:HGNC Symbol;Acc:HGNC:16396]
ENSG00000119737	8.92604e-08	0.364928	2.74027	GPR75	G protein-coupled receptor 75 [Source:HGNC Symbol;Acc:HGNC:4526]
ENSG00000101596	2.68764e-19	0.364933	2.74023	SMCHD1	structural maintenance of chromosomes flexible hinge domain containing 1 [Source:HGNC Symbol;Acc:HGNC:29090]
ENSG00000146950	1.62459e-09	0.364938	2.74019	SHROOM2	shroom family member 2 [Source:HGNC Symbol;Acc:HGNC:630]
ENSG00000198814	3.31095e-09	0.365107	2.73893	GK	glycerol kinase [Source:HGNC Symbol;Acc:HGNC:4289]
ENSG00000007264	2.07368e-28	0.365319	2.73733	MATK	megakaryocyte-associated tyrosine kinase [Source:HGNC Symbol;Acc:HGNC:6906]
ENSG00000179981	2.83152e-24	0.36557	2.73546	TSHZ1	teashirt zinc finger homeobox 1 [Source:HGNC Symbol;Acc:HGNC:10669]
ENSG00000231672	0.0228753	0.365755	2.73407	DIRC3	disrupted in renal carcinoma 3 [Source:HGNC Symbol;Acc:HGNC:17805]
ENSG00000130638	4.41632e-19	0.366692	2.72708	ATXN10	ataxin 10 [Source:HGNC Symbol;Acc:HGNC:10549]
ENSG00000106603	4.68667e-33	0.366859	2.72584	COA1	cytochrome c oxidase assembly factor 1 homolog [Source:HGNC Symbol;Acc:HGNC:21868]
ENSG00000091879	1.26207e-14	0.367109	2.72398	ANGPT2	angiopoietin 2 [Source:HGNC Symbol;Acc:HGNC:485]
ENSG00000144455	9.25535e-22	0.367115	2.72395	SUMF1	sulfatase modifying factor 1 [Source:HGNC Symbol;Acc:HGNC:20376]
ENSG00000072736	6.07228e-24	0.367723	2.71944	NFATC3	nuclear factor of activated T-cells 3 [Source:HGNC Symbol;Acc:HGNC:7777]
ENSG00000175279	0.000112097	0.367939	2.71784	CENPS	centromere protein S [Source:HGNC Symbol;Acc:HGNC:23163]
ENSG00000118276	6.59227e-06	0.368116	2.71653	B4GALT6	beta-1,4-galactosyltransferase 6 [Source:HGNC Symbol;Acc:HGNC:929]
ENSG00000184831	1.76594e-11	0.368278	2.71534	APOO	apolipoprotein O [Source:HGNC Symbol;Acc:HGNC:28727]
ENSG00000214575	6.87737e-07	0.368345	2.71485	CPEB1	cytoplasmic polyadenylation element binding protein 1 [Source:HGNC Symbol;Acc:HGNC:21744]
ENSG00000182378	9.38013e-21	0.368425	2.71426	PLCXD1	phosphatidylinositol specific phospholipase C X domain containing 1 [Source:HGNC Symbol;Acc:HGNC:23148]
ENSG00000186190	0.00812799	0.36873	2.71201	BPIFB3	BPI fold containing family B member 3 [Source:HGNC Symbol;Acc:HGNC:16178]
ENSG00000007314	0.02803	0.368902	2.71075	SCN4A	sodium voltage-gated channel alpha subunit 4 [Source:HGNC Symbol;Acc:HGNC:10591]
ENSG00000168575	6.01485e-40	0.368947	2.71041	SLC20A2	solute carrier family 20 member 2 [Source:HGNC Symbol;Acc:HGNC:10947]
ENSG00000186185	0.00401834	0.368969	2.71025	KIF18B	kinesin family member 18B [Source:HGNC Symbol;Acc:HGNC:27102]
ENSG00000130856	5.65333e-15	0.369122	2.70913	ZNF236	zinc finger protein 236 [Source:HGNC Symbol;Acc:HGNC:13028]
ENSG00000128708	2.45482e-28	0.369264	2.70809	HAT1	histone acetyltransferase 1 [Source:HGNC Symbol;Acc:HGNC:4821]
ENSG00000113739	4.62101e-19	0.369333	2.70758	STC2	stanniocalcin 2 [Source:HGNC Symbol;Acc:HGNC:11374]
ENSG00000170390	0.00538703	0.369349	2.70746	DCLK2	doublecortin like kinase 2 [Source:HGNC Symbol;Acc:HGNC:19002]
ENSG00000102221	1.74996e-16	0.369407	2.70704	JADE3	jade family PHD finger 3 [Source:HGNC Symbol;Acc:HGNC:22982]
ENSG00000146410	2.48682e-13	0.369811	2.70409	MTFR2	mitochondrial fission regulator 2 [Source:HGNC Symbol;Acc:HGNC:21115]
ENSG00000110848	0.000639807	0.369873	2.70363	CD69	CD69 molecule [Source:HGNC Symbol;Acc:HGNC:1694]
ENSG00000167491	3.75382e-41	0.371102	2.69468	GATAD2A	GATA zinc finger domain containing 2A [Source:HGNC Symbol;Acc:HGNC:29989]
ENSG00000135336	1.24232e-20	0.371104	2.69466	ORC3	origin recognition complex subunit 3 [Source:HGNC Symbol;Acc:HGNC:8489]
ENSG00000181544	8.06593e-08	0.371183	2.69409	FANCB	Fanconi anemia complementation group B [Source:HGNC Symbol;Acc:HGNC:3583]
ENSG00000130164	2.05176e-18	0.371269	2.69347	LDLR	low density lipoprotein receptor [Source:HGNC Symbol;Acc:HGNC:6547]
ENSG00000123453	5.05898e-05	0.371417	2.69239	SARDH	sarcosine dehydrogenase [Source:HGNC Symbol;Acc:HGNC:10536]
ENSG00000104432	1.70799e-12	0.371725	2.69016	IL7	interleukin 7 [Source:HGNC Symbol;Acc:HGNC:6023]
ENSG00000119408	7.56309e-13	0.3719	2.6889	NEK6	NIMA related kinase 6 [Source:HGNC Symbol;Acc:HGNC:7749]
ENSG00000147586	2.3528e-07	0.372099	2.68746	MRPS28	mitochondrial ribosomal protein S28 [Source:HGNC Symbol;Acc:HGNC:14513]
ENSG00000140598	4.06522e-23	0.372281	2.68614	EFL1	elongation factor like GTPase 1 [Source:HGNC Symbol;Acc:HGNC:25789]
ENSG00000081760	3.06848e-16	0.372525	2.68439	AACS	acetoacetyl-CoA synthetase [Source:HGNC Symbol;Acc:HGNC:21298]
ENSG00000100526	2.33091e-06	0.372667	2.68336	CDKN3	cyclin dependent kinase inhibitor 3 [Source:HGNC Symbol;Acc:HGNC:1791]
ENSG00000127418	2.66242e-22	0.372899	2.68169	FGFRL1	fibroblast growth factor receptor-like 1 [Source:HGNC Symbol;Acc:HGNC:3693]
ENSG00000244187	2.25933e-07	0.372974	2.68115	TMEM141	transmembrane protein 141 [Source:HGNC Symbol;Acc:HGNC:28211]
ENSG00000184640	7.03808e-28	0.373351	2.67844	SEPT9	septin 9 [Source:HGNC Symbol;Acc:HGNC:7323]
ENSG00000145730	3.88235e-19	0.373439	2.67781	PAM	peptidylglycine alpha-amidating monooxygenase [Source:HGNC Symbol;Acc:HGNC:8596]
ENSG00000135090	7.26836e-34	0.373568	2.67689	TAOK3	TAO kinase 3 [Source:HGNC Symbol;Acc:HGNC:18133]
ENSG00000087301	7.06311e-09	0.373878	2.67467	TXNDC16	thioredoxin domain containing 16 [Source:HGNC Symbol;Acc:HGNC:19965]
ENSG00000147905	4.49787e-21	0.374016	2.67368	ZCCHC7	zinc finger CCHC-type containing 7 [Source:HGNC Symbol;Acc:HGNC:26209]
ENSG00000151348	5.9727e-34	0.37404	2.67351	EXT2	exostosin glycosyltransferase 2 [Source:HGNC Symbol;Acc:HGNC:3513]
ENSG00000111846	5.68643e-08	0.374416	2.67083	GCNT2	glucosaminyl (N-acetyl) transferase 2, I-branching enzyme (I blood group) [Source:HGNC Symbol;Acc:HGNC:4204]
ENSG00000176619	4.85637e-32	0.374565	2.66976	LMNB2	lamin B2 [Source:HGNC Symbol;Acc:HGNC:6638]
ENSG00000170537	0.0263149	0.374676	2.66897	TMC7	transmembrane channel like 7 [Source:HGNC Symbol;Acc:HGNC:23000]
ENSG00000175581	2.63255e-23	0.374683	2.66892	MRPL48	mitochondrial ribosomal protein L48 [Source:HGNC Symbol;Acc:HGNC:16653]
ENSG00000197892	8.03802e-11	0.374713	2.66871	KIF13B	kinesin family member 13B [Source:HGNC Symbol;Acc:HGNC:14405]
ENSG00000167553	2.29156e-20	0.374922	2.66722	TUBA1C	tubulin alpha 1c [Source:HGNC Symbol;Acc:HGNC:20768]
ENSG00000055118	4.99852e-60	0.375111	2.66588	KCNH2	potassium voltage-gated channel subfamily H member 2 [Source:HGNC Symbol;Acc:HGNC:6251]
ENSG00000126883	4.25876e-16	0.375208	2.66518	NUP214	nucleoporin 214 [Source:HGNC Symbol;Acc:HGNC:8064]
ENSG00000158296	6.33646e-12	0.375351	2.66417	SLC13A3	solute carrier family 13 member 3 [Source:HGNC Symbol;Acc:HGNC:14430]
ENSG00000109762	1.09792e-12	0.375389	2.66391	SNX25	sorting nexin 25 [Source:HGNC Symbol;Acc:HGNC:21883]
ENSG00000077152	7.50735e-09	0.376301	2.65745	UBE2T	ubiquitin conjugating enzyme E2 T [Source:HGNC Symbol;Acc:HGNC:25009]
ENSG00000148459	9.25978e-20	0.376314	2.65736	PDSS1	decaprenyl diphosphate synthase subunit 1 [Source:HGNC Symbol;Acc:HGNC:17759]
ENSG00000262814	1.85471e-11	0.376479	2.65619	MRPL12	mitochondrial ribosomal protein L12 [Source:HGNC Symbol;Acc:HGNC:10378]
ENSG00000136052	3.22783e-09	0.376489	2.65612	SLC41A2	solute carrier family 41 member 2 [Source:HGNC Symbol;Acc:HGNC:31045]
ENSG00000087299	4.12869e-16	0.376512	2.65596	L2HGDH	L-2-hydroxyglutarate dehydrogenase [Source:HGNC Symbol;Acc:HGNC:20499]
ENSG00000196218	9.6846e-06	0.376743	2.65433	RYR1	ryanodine receptor 1 [Source:HGNC Symbol;Acc:HGNC:10483]
ENSG00000104714	1.66148e-37	0.37684	2.65365	ERICH1	glutamate rich 1 [Source:HGNC Symbol;Acc:HGNC:27234]
ENSG00000174327	6.38648e-19	0.377076	2.65199	SLC16A13	solute carrier family 16 member 13 [Source:HGNC Symbol;Acc:HGNC:31037]
ENSG00000113790	0.0348212	0.377317	2.65029	EHHADH	enoyl-CoA hydratase and 3-hydroxyacyl CoA dehydrogenase [Source:HGNC Symbol;Acc:HGNC:3247]
ENSG00000133627	2.17588e-12	0.377333	2.65018	ACTR3B	ARP3 actin related protein 3 homolog B [Source:HGNC Symbol;Acc:HGNC:17256]
ENSG00000171757	6.99273e-21	0.377675	2.64778	LRRC34	leucine rich repeat containing 34 [Source:HGNC Symbol;Acc:HGNC:28408]
ENSG00000101493	7.89176e-25	0.378407	2.64265	ZNF516	zinc finger protein 516 [Source:HGNC Symbol;Acc:HGNC:28990]
ENSG00000175866	6.67761e-29	0.378424	2.64254	BAIAP2	BAI1 associated protein 2 [Source:HGNC Symbol;Acc:HGNC:947]
ENSG00000197816	0.00386475	0.378632	2.64108	CCDC180	coiled-coil domain containing 180 [Source:HGNC Symbol;Acc:HGNC:29303]
ENSG00000079335	1.1253e-14	0.378933	2.63899	CDC14A	cell division cycle 14A [Source:HGNC Symbol;Acc:HGNC:1718]
ENSG00000137474	0.0117345	0.378961	2.63879	MYO7A	myosin VIIA [Source:HGNC Symbol;Acc:HGNC:7606]
ENSG00000145050	1.60105e-17	0.379067	2.63806	MANF	mesencephalic astrocyte derived neurotrophic factor [Source:HGNC Symbol;Acc:HGNC:15461]
ENSG00000120800	1.87994e-09	0.379151	2.63747	UTP20	UTP20, small subunit processome component [Source:HGNC Symbol;Acc:HGNC:17897]
ENSG00000138316	8.30356e-13	0.379188	2.63722	ADAMTS14	ADAM metallopeptidase with thrombospondin type 1 motif 14 [Source:HGNC Symbol;Acc:HGNC:14899]
ENSG00000197724	2.75891e-29	0.379235	2.63689	PHF2	PHD finger protein 2 [Source:HGNC Symbol;Acc:HGNC:8920]
ENSG00000019485	1.27971e-13	0.379252	2.63677	PRDM11	PR/SET domain 11 [Source:HGNC Symbol;Acc:HGNC:13996]
ENSG00000167972	2.44739e-12	0.379446	2.63542	ABCA3	ATP binding cassette subfamily A member 3 [Source:HGNC Symbol;Acc:HGNC:33]
ENSG00000174705	8.31685e-13	0.379515	2.63494	SH3PXD2B	SH3 and PX domains 2B [Source:HGNC Symbol;Acc:HGNC:29242]
ENSG00000171121	0.000289704	0.379574	2.63453	KCNMB3	potassium calcium-activated channel subfamily M regulatory beta subunit 3 [Source:HGNC Symbol;Acc:HGNC:6287]
ENSG00000152795	8.99579e-41	0.380215	2.63009	HNRNPDL	heterogeneous nuclear ribonucleoprotein D like [Source:HGNC Symbol;Acc:HGNC:5037]
ENSG00000108306	9.63559e-26	0.380384	2.62892	FBXL20	F-box and leucine rich repeat protein 20 [Source:HGNC Symbol;Acc:HGNC:24679]
ENSG00000075131	1.47137e-21	0.3807	2.62674	TIPIN	TIMELESS interacting protein [Source:HGNC Symbol;Acc:HGNC:30750]
ENSG00000064201	0.000445392	0.380835	2.62581	TSPAN32	tetraspanin 32 [Source:HGNC Symbol;Acc:HGNC:13410]
ENSG00000141858	9.44211e-20	0.380907	2.62531	SAMD1	sterile alpha motif domain containing 1 [Source:HGNC Symbol;Acc:HGNC:17958]
ENSG00000153107	1.46976e-10	0.381037	2.62442	ANAPC1	anaphase promoting complex subunit 1 [Source:HGNC Symbol;Acc:HGNC:19988]
ENSG00000133961	5.17994e-45	0.381156	2.6236	NUMB	NUMB, endocytic adaptor protein [Source:HGNC Symbol;Acc:HGNC:8060]
ENSG00000138698	1.27713e-25	0.381285	2.62271	RAP1GDS1	Rap1 GTPase-GDP dissociation stimulator 1 [Source:HGNC Symbol;Acc:HGNC:9859]
ENSG00000149639	2.43999e-07	0.381571	2.62074	SOGA1	suppressor of glucose, autophagy associated 1 [Source:HGNC Symbol;Acc:HGNC:16111]
ENSG00000164124	2.85072e-08	0.381592	2.6206	TMEM144	transmembrane protein 144 [Source:HGNC Symbol;Acc:HGNC:25633]
ENSG00000254469	0.000398722	0.381655	2.62017	RP11-849H4.2	Putative short transient receptor potential channel 2-like protein [Source:UniProtKB/Swiss-Prot;Acc:Q6ZNB5]
ENSG00000183814	5.9587e-09	0.381676	2.62002	LIN9	lin-9 DREAM MuvB core complex component [Source:HGNC Symbol;Acc:HGNC:30830]
ENSG00000102531	1.99412e-09	0.381793	2.61922	FNDC3A	fibronectin type III domain containing 3A [Source:HGNC Symbol;Acc:HGNC:20296]
ENSG00000137601	6.45983e-15	0.382003	2.61778	NEK1	NIMA related kinase 1 [Source:HGNC Symbol;Acc:HGNC:7744]
ENSG00000138378	4.80458e-06	0.382272	2.61594	STAT4	signal transducer and activator of transcription 4 [Source:HGNC Symbol;Acc:HGNC:11365]
ENSG00000138778	5.90849e-08	0.382357	2.61536	CENPE	centromere protein E [Source:HGNC Symbol;Acc:HGNC:1856]
ENSG00000119946	2.77652e-06	0.383123	2.61013	CNNM1	cyclin and CBS domain divalent metal cation transport mediator 1 [Source:HGNC Symbol;Acc:HGNC:102]
ENSG00000233493	0.0426733	0.383536	2.60732	TMEM238	transmembrane protein 238 [Source:HGNC Symbol;Acc:HGNC:40042]
ENSG00000117399	0.000308998	0.383983	2.60428	CDC20	cell division cycle 20 [Source:HGNC Symbol;Acc:HGNC:1723]
ENSG00000161558	5.56862e-11	0.384036	2.60392	TMEM143	transmembrane protein 143 [Source:HGNC Symbol;Acc:HGNC:25603]
ENSG00000162433	2.7925e-11	0.384045	2.60386	AK4	adenylate kinase 4 [Source:HGNC Symbol;Acc:HGNC:363]
ENSG00000147036	6.70344e-09	0.384064	2.60373	LANCL3	LanC like 3 [Source:HGNC Symbol;Acc:HGNC:24767]
ENSG00000156515	2.37172e-48	0.38407	2.60369	HK1	hexokinase 1 [Source:HGNC Symbol;Acc:HGNC:4922]
ENSG00000145623	0.012773	0.384102	2.60347	OSMR	oncostatin M receptor [Source:HGNC Symbol;Acc:HGNC:8507]
ENSG00000133216	2.41856e-10	0.384211	2.60274	EPHB2	EPH receptor B2 [Source:HGNC Symbol;Acc:HGNC:3393]
ENSG00000186951	7.64243e-09	0.384393	2.60151	PPARA	peroxisome proliferator activated receptor alpha [Source:HGNC Symbol;Acc:HGNC:9232]
ENSG00000260456	0.0224636	0.384562	2.60036	C16orf95	chromosome 16 open reading frame 95 [Source:HGNC Symbol;Acc:HGNC:40033]
ENSG00000142687	1.99066e-39	0.384986	2.5975	KIAA0319L	KIAA0319 like [Source:HGNC Symbol;Acc:HGNC:30071]
ENSG00000118507	1.23757e-07	0.38501	2.59734	AKAP7	A-kinase anchoring protein 7 [Source:HGNC Symbol;Acc:HGNC:377]
ENSG00000110665	0.000131729	0.385272	2.59557	C11orf21	chromosome 11 open reading frame 21 [Source:HGNC Symbol;Acc:HGNC:13231]
ENSG00000169679	1.41655e-09	0.385294	2.59542	BUB1	BUB1 mitotic checkpoint serine/threonine kinase [Source:HGNC Symbol;Acc:HGNC:1148]
ENSG00000107020	7.96143e-19	0.385301	2.59538	PLGRKT	plasminogen receptor with a C-terminal lysine [Source:HGNC Symbol;Acc:HGNC:23633]
ENSG00000088325	3.2336e-08	0.38539	2.59477	TPX2	TPX2, microtubule nucleation factor [Source:HGNC Symbol;Acc:HGNC:1249]
ENSG00000183765	2.97084e-12	0.385743	2.5924	CHEK2	checkpoint kinase 2 [Source:HGNC Symbol;Acc:HGNC:16627]
ENSG00000109084	2.38985e-17	0.385815	2.59191	TMEM97	transmembrane protein 97 [Source:HGNC Symbol;Acc:HGNC:28106]
ENSG00000109689	1.59249e-16	0.38604	2.59041	STIM2	stromal interaction molecule 2 [Source:HGNC Symbol;Acc:HGNC:19205]
ENSG00000068489	0.0013215	0.38606	2.59027	PRR11	proline rich 11 [Source:HGNC Symbol;Acc:HGNC:25619]
ENSG00000164109	2.50758e-12	0.386389	2.58806	MAD2L1	MAD2 mitotic arrest deficient-like 1 (yeast) [Source:HGNC Symbol;Acc:HGNC:6763]
ENSG00000128228	1.2719e-13	0.38659	2.58672	SDF2L1	stromal cell derived factor 2 like 1 [Source:HGNC Symbol;Acc:HGNC:10676]
ENSG00000128908	2.0434e-20	0.386992	2.58403	INO80	INO80 complex subunit [Source:HGNC Symbol;Acc:HGNC:26956]
ENSG00000108106	1.05816e-08	0.387072	2.5835	UBE2S	ubiquitin conjugating enzyme E2 S [Source:HGNC Symbol;Acc:HGNC:17895]
ENSG00000088854	6.91556e-06	0.387136	2.58307	C20orf194	chromosome 20 open reading frame 194 [Source:HGNC Symbol;Acc:HGNC:17721]
ENSG00000114302	2.24931e-19	0.387155	2.58295	PRKAR2A	protein kinase cAMP-dependent type II regulatory subunit alpha [Source:HGNC Symbol;Acc:HGNC:9391]
ENSG00000160712	8.01695e-05	0.387197	2.58267	IL6R	interleukin 6 receptor [Source:HGNC Symbol;Acc:HGNC:6019]
ENSG00000115112	9.5694e-08	0.38772	2.57918	TFCP2L1	transcription factor CP2 like 1 [Source:HGNC Symbol;Acc:HGNC:17925]
ENSG00000086730	6.98835e-23	0.38787	2.57818	LAT2	linker for activation of T-cells family member 2 [Source:HGNC Symbol;Acc:HGNC:12749]
ENSG00000130021	2.96378e-29	0.387873	2.57817	PUDP	pseudouridine 5'-phosphatase [Source:HGNC Symbol;Acc:HGNC:16818]
ENSG00000127472	0.0104629	0.387888	2.57806	PLA2G5	phospholipase A2 group V [Source:HGNC Symbol;Acc:HGNC:9038]
ENSG00000171488	5.36746e-06	0.387913	2.5779	LRRC8C	leucine rich repeat containing 8 family member C [Source:HGNC Symbol;Acc:HGNC:25075]
ENSG00000167100	2.48634e-16	0.388075	2.57682	SAMD14	sterile alpha motif domain containing 14 [Source:HGNC Symbol;Acc:HGNC:27312]
ENSG00000169689	3.90396e-12	0.388343	2.57504	CENPX	centromere protein X [Source:HGNC Symbol;Acc:HGNC:11422]
ENSG00000058453	1.14115e-12	0.388421	2.57453	CROCC	ciliary rootlet coiled-coil, rootletin [Source:HGNC Symbol;Acc:HGNC:21299]
ENSG00000075568	2.85019e-16	0.389058	2.57031	TMEM131	transmembrane protein 131 [Source:HGNC Symbol;Acc:HGNC:30366]
ENSG00000277972	4.54125e-18	0.389588	2.56682	CISD3	CDGSH iron sulfur domain 3 [Source:HGNC Symbol;Acc:HGNC:27578]
ENSG00000100084	1.06703e-19	0.389809	2.56536	HIRA	histone cell cycle regulator [Source:HGNC Symbol;Acc:HGNC:4916]
ENSG00000171853	8.99883e-36	0.389828	2.56523	TRAPPC12	trafficking protein particle complex 12 [Source:HGNC Symbol;Acc:HGNC:24284]
ENSG00000168807	5.87987e-14	0.390235	2.56256	SNTB2	syntrophin beta 2 [Source:HGNC Symbol;Acc:HGNC:11169]
ENSG00000130779	4.4326e-13	0.390901	2.55819	CLIP1	CAP-Gly domain containing linker protein 1 [Source:HGNC Symbol;Acc:HGNC:10461]
ENSG00000198964	4.89813e-18	0.391054	2.55719	SGMS1	sphingomyelin synthase 1 [Source:HGNC Symbol;Acc:HGNC:29799]
ENSG00000103381	6.32843e-27	0.391164	2.55647	CPPED1	calcineurin like phosphoesterase domain containing 1 [Source:HGNC Symbol;Acc:HGNC:25632]
ENSG00000006576	2.46357e-19	0.391199	2.55625	PHTF2	putative homeodomain transcription factor 2 [Source:HGNC Symbol;Acc:HGNC:13411]
ENSG00000118513	2.22661e-33	0.391232	2.55603	MYB	MYB proto-oncogene, transcription factor [Source:HGNC Symbol;Acc:HGNC:7545]
ENSG00000169032	1.70092e-40	0.391311	2.55551	MAP2K1	mitogen-activated protein kinase kinase 1 [Source:HGNC Symbol;Acc:HGNC:6840]
ENSG00000174611	0.0181281	0.391325	2.55542	KY	kyphoscoliosis peptidase [Source:HGNC Symbol;Acc:HGNC:26576]
ENSG00000214776	0.00395819	0.391376	2.55509	RP11-726G1.1
ENSG00000078403	4.947e-26	0.391601	2.55362	MLLT10	myeloid/lymphoid or mixed-lineage leukemia; translocated to, 10 [Source:HGNC Symbol;Acc:HGNC:16063]
ENSG00000280433	0.0136968	0.391816	2.55222	CH507-9B2.9
ENSG00000173852	2.90999e-25	0.392558	2.54739	DPY19L1	dpy-19 like 1 [Source:HGNC Symbol;Acc:HGNC:22205]
ENSG00000099810	6.5969e-24	0.392578	2.54727	MTAP	methylthioadenosine phosphorylase [Source:HGNC Symbol;Acc:HGNC:7413]
ENSG00000135414	1.33693e-16	0.392618	2.547	GDF11	growth differentiation factor 11 [Source:HGNC Symbol;Acc:HGNC:4216]
ENSG00000136068	1.85727e-14	0.392679	2.54661	FLNB	filamin B [Source:HGNC Symbol;Acc:HGNC:3755]
ENSG00000196715	1.2206e-20	0.392805	2.54579	VKORC1L1	vitamin K epoxide reductase complex subunit 1 like 1 [Source:HGNC Symbol;Acc:HGNC:21492]
ENSG00000130669	3.69607e-22	0.392857	2.54545	PAK4	p21 (RAC1) activated kinase 4 [Source:HGNC Symbol;Acc:HGNC:16059]
ENSG00000204410	5.10415e-06	0.392969	2.54473	MSH5	mutS homolog 5 [Source:HGNC Symbol;Acc:HGNC:7328]
ENSG00000158555	1.79873e-12	0.393283	2.5427	GDPD5	glycerophosphodiester phosphodiesterase domain containing 5 [Source:HGNC Symbol;Acc:HGNC:28804]
ENSG00000137845	1.52893e-14	0.39336	2.5422	ADAM10	ADAM metallopeptidase domain 10 [Source:HGNC Symbol;Acc:HGNC:188]
ENSG00000198130	9.89064e-15	0.39338	2.54207	HIBCH	3-hydroxyisobutyryl-CoA hydrolase [Source:HGNC Symbol;Acc:HGNC:4908]
ENSG00000137812	1.14895e-07	0.393381	2.54207	KNL1	kinetochore scaffold 1 [Source:HGNC Symbol;Acc:HGNC:24054]
ENSG00000109586	8.82656e-17	0.393445	2.54165	GALNT7	polypeptide N-acetylgalactosaminyltransferase 7 [Source:HGNC Symbol;Acc:HGNC:4129]
ENSG00000119778	2.3673e-11	0.393564	2.54088	ATAD2B	ATPase family, AAA domain containing 2B [Source:HGNC Symbol;Acc:HGNC:29230]
ENSG00000257365	1.29351e-21	0.394089	2.5375	FNTB	farnesyltransferase, CAAX box, beta [Source:HGNC Symbol;Acc:HGNC:3785]
ENSG00000173821	4.9495e-07	0.394222	2.53664	RNF213	ring finger protein 213 [Source:HGNC Symbol;Acc:HGNC:14539]
ENSG00000085224	1.08231e-08	0.394419	2.53537	ATRX	ATRX, chromatin remodeler [Source:HGNC Symbol;Acc:HGNC:886]
ENSG00000126216	6.34956e-27	0.394427	2.53532	TUBGCP3	tubulin gamma complex associated protein 3 [Source:HGNC Symbol;Acc:HGNC:18598]
ENSG00000134243	9.8076e-22	0.394441	2.53523	SORT1	sortilin 1 [Source:HGNC Symbol;Acc:HGNC:11186]
ENSG00000169750	5.50523e-09	0.394771	2.53311	RAC3	ras-related C3 botulinum toxin substrate 3 (rho family, small GTP binding protein Rac3) [Source:HGNC Symbol;Acc:HGNC:9803]
ENSG00000102098	5.92132e-11	0.394782	2.53304	SCML2	sex comb on midleg-like 2 (Drosophila) [Source:HGNC Symbol;Acc:HGNC:10581]
ENSG00000163596	6.90509e-06	0.395113	2.53092	ICA1L	islet cell autoantigen 1 like [Source:HGNC Symbol;Acc:HGNC:14442]
ENSG00000035664	1.06399e-11	0.395181	2.53048	DAPK2	death associated protein kinase 2 [Source:HGNC Symbol;Acc:HGNC:2675]
ENSG00000163913	3.88487e-14	0.395252	2.53003	IFT122	intraflagellar transport 122 [Source:HGNC Symbol;Acc:HGNC:13556]
ENSG00000186871	5.42992e-06	0.395418	2.52897	ERCC6L	ERCC excision repair 6 like, spindle assembly checkpoint helicase [Source:HGNC Symbol;Acc:HGNC:20794]
ENSG00000069493	0.000122829	0.395522	2.52831	CLEC2D	C-type lectin domain family 2 member D [Source:HGNC Symbol;Acc:HGNC:14351]
ENSG00000137135	2.69627e-06	0.395715	2.52707	ARHGEF39	Rho guanine nucleotide exchange factor 39 [Source:HGNC Symbol;Acc:HGNC:25909]
ENSG00000138080	3.29582e-15	0.395745	2.52688	EMILIN1	elastin microfibril interfacer 1 [Source:HGNC Symbol;Acc:HGNC:19880]
ENSG00000112249	5.42015e-09	0.39576	2.52678	ASCC3	activating signal cointegrator 1 complex subunit 3 [Source:HGNC Symbol;Acc:HGNC:18697]
ENSG00000163006	6.5865e-08	0.395768	2.52673	CCDC138	coiled-coil domain containing 138 [Source:HGNC Symbol;Acc:HGNC:26531]
ENSG00000137834	6.97581e-13	0.395792	2.52658	SMAD6	SMAD family member 6 [Source:HGNC Symbol;Acc:HGNC:6772]
ENSG00000137073	6.57783e-31	0.395845	2.52624	UBAP2	ubiquitin associated protein 2 [Source:HGNC Symbol;Acc:HGNC:14185]
ENSG00000111913	0.000520402	0.395971	2.52543	FAM65B	family with sequence similarity 65 member B [Source:HGNC Symbol;Acc:HGNC:13872]
ENSG00000006607	3.71406e-17	0.396084	2.52472	FARP2	FERM, ARH/RhoGEF and pleckstrin domain protein 2 [Source:HGNC Symbol;Acc:HGNC:16460]
ENSG00000106077	1.58526e-13	0.396149	2.5243	ABHD11	abhydrolase domain containing 11 [Source:HGNC Symbol;Acc:HGNC:16407]
ENSG00000101605	3.69651e-19	0.396293	2.52339	MYOM1	myomesin 1 [Source:HGNC Symbol;Acc:HGNC:7613]
ENSG00000116852	1.10804e-21	0.396431	2.5225	KIF21B	kinesin family member 21B [Source:HGNC Symbol;Acc:HGNC:29442]
ENSG00000160072	3.78925e-18	0.396586	2.52152	ATAD3B	ATPase family, AAA domain containing 3B [Source:HGNC Symbol;Acc:HGNC:24007]
ENSG00000168904	1.14008e-09	0.396854	2.51982	LRRC28	leucine rich repeat containing 28 [Source:HGNC Symbol;Acc:HGNC:28355]
ENSG00000134986	5.30651e-06	0.396899	2.51953	NREP	neuronal regeneration related protein [Source:HGNC Symbol;Acc:HGNC:16834]
ENSG00000140022	1.27594e-07	0.396991	2.51895	STON2	stonin 2 [Source:HGNC Symbol;Acc:HGNC:30652]
ENSG00000149260	4.64636e-06	0.396994	2.51893	CAPN5	calpain 5 [Source:HGNC Symbol;Acc:HGNC:1482]
ENSG00000104731	2.65907e-32	0.397051	2.51857	KLHDC4	kelch domain containing 4 [Source:HGNC Symbol;Acc:HGNC:25272]
ENSG00000089820	2.21866e-16	0.397513	2.51564	ARHGAP4	Rho GTPase activating protein 4 [Source:HGNC Symbol;Acc:HGNC:674]
ENSG00000136478	9.14619e-13	0.39771	2.5144	TEX2	testis expressed 2 [Source:HGNC Symbol;Acc:HGNC:30884]
ENSG00000077549	1.87577e-25	0.397728	2.51428	CAPZB	capping actin protein of muscle Z-line beta subunit [Source:HGNC Symbol;Acc:HGNC:1491]
ENSG00000004478	1.91201e-42	0.397925	2.51304	FKBP4	FK506 binding protein 4 [Source:HGNC Symbol;Acc:HGNC:3720]
ENSG00000164181	2.43359e-06	0.397966	2.51278	ELOVL7	ELOVL fatty acid elongase 7 [Source:HGNC Symbol;Acc:HGNC:26292]
ENSG00000204366	1.10191e-14	0.397971	2.51275	ZBTB12	zinc finger and BTB domain containing 12 [Source:HGNC Symbol;Acc:HGNC:19066]
ENSG00000130402	2.47656e-41	0.3983	2.51067	ACTN4	actinin alpha 4 [Source:HGNC Symbol;Acc:HGNC:166]
ENSG00000109971	3.67917e-23	0.398358	2.5103	HSPA8	heat shock protein family A (Hsp70) member 8 [Source:HGNC Symbol;Acc:HGNC:5241]
ENSG00000071564	5.64141e-31	0.398594	2.50882	TCF3	transcription factor 3 [Source:HGNC Symbol;Acc:HGNC:11633]
ENSG00000090376	1.20921e-10	0.398649	2.50847	IRAK3	interleukin 1 receptor associated kinase 3 [Source:HGNC Symbol;Acc:HGNC:17020]
ENSG00000255587	7.53805e-24	0.398705	2.50812	RAB44	RAB44, member RAS oncogene family [Source:HGNC Symbol;Acc:HGNC:21068]
ENSG00000160284	4.0858e-10	0.398718	2.50804	SPATC1L	spermatogenesis and centriole associated 1 like [Source:HGNC Symbol;Acc:HGNC:1298]
ENSG00000141753	0.00235071	0.399114	2.50555	IGFBP4	insulin like growth factor binding protein 4 [Source:HGNC Symbol;Acc:HGNC:5473]
ENSG00000148288	5.80996e-32	0.39925	2.5047	GBGT1	globoside alpha-1,3-N-acetylgalactosaminyltransferase 1 [Source:HGNC Symbol;Acc:HGNC:20460]
ENSG00000153044	2.46081e-06	0.399404	2.50373	CENPH	centromere protein H [Source:HGNC Symbol;Acc:HGNC:17268]
ENSG00000077044	1.36487e-35	0.39957	2.50269	DGKD	diacylglycerol kinase delta [Source:HGNC Symbol;Acc:HGNC:2851]
ENSG00000102606	5.68605e-20	0.399633	2.5023	ARHGEF7	Rho guanine nucleotide exchange factor 7 [Source:HGNC Symbol;Acc:HGNC:15607]
ENSG00000184207	4.8356e-11	0.399916	2.50053	PGP	phosphoglycolate phosphatase [Source:HGNC Symbol;Acc:HGNC:8909]
ENSG00000140848	0.0175708	0.399936	2.5004	CPNE2	copine 2 [Source:HGNC Symbol;Acc:HGNC:2315]
ENSG00000135250	2.38954e-16	0.400228	2.49857	SRPK2	SRSF protein kinase 2 [Source:HGNC Symbol;Acc:HGNC:11306]
ENSG00000151692	8.11201e-16	0.40056	2.4965	RNF144A	ring finger protein 144A [Source:HGNC Symbol;Acc:HGNC:20457]
ENSG00000171320	3.97908e-06	0.400994	2.49381	ESCO2	establishment of sister chromatid cohesion N-acetyltransferase 2 [Source:HGNC Symbol;Acc:HGNC:27230]
ENSG00000130702	4.79718e-19	0.401032	2.49357	LAMA5	laminin subunit alpha 5 [Source:HGNC Symbol;Acc:HGNC:6485]
ENSG00000089685	0.00223071	0.401099	2.49315	BIRC5	baculoviral IAP repeat containing 5 [Source:HGNC Symbol;Acc:HGNC:593]
ENSG00000064309	9.21436e-10	0.401164	2.49275	CDON	cell adhesion associated, oncogene regulated [Source:HGNC Symbol;Acc:HGNC:17104]
ENSG00000130748	2.74777e-10	0.401166	2.49274	TMEM160	transmembrane protein 160 [Source:HGNC Symbol;Acc:HGNC:26042]
ENSG00000138030	4.15744e-08	0.401198	2.49254	KHK	ketohexokinase [Source:HGNC Symbol;Acc:HGNC:6315]
ENSG00000198901	6.27475e-08	0.401322	2.49176	PRC1	protein regulator of cytokinesis 1 [Source:HGNC Symbol;Acc:HGNC:9341]
ENSG00000118418	9.41805e-13	0.401838	2.48856	HMGN3	high mobility group nucleosomal binding domain 3 [Source:HGNC Symbol;Acc:HGNC:12312]
ENSG00000068885	7.78621e-09	0.40195	2.48787	IFT80	intraflagellar transport 80 [Source:HGNC Symbol;Acc:HGNC:29262]
ENSG00000156049	0.0244929	0.402011	2.4875	GNA14	G protein subunit alpha 14 [Source:HGNC Symbol;Acc:HGNC:4382]
ENSG00000145491	0.000703285	0.402168	2.48652	ROPN1L	rhophilin associated tail protein 1 like [Source:HGNC Symbol;Acc:HGNC:24060]
ENSG00000163681	1.16034e-15	0.402249	2.48602	SLMAP	sarcolemma associated protein [Source:HGNC Symbol;Acc:HGNC:16643]
ENSG00000104812	1.8539e-23	0.402434	2.48488	GYS1	glycogen synthase 1 [Source:HGNC Symbol;Acc:HGNC:4706]
ENSG00000120675	1.45194e-36	0.40244	2.48484	DNAJC15	DnaJ heat shock protein family (Hsp40) member C15 [Source:HGNC Symbol;Acc:HGNC:20325]
ENSG00000152601	6.73328e-17	0.40244	2.48484	MBNL1	muscleblind like splicing regulator 1 [Source:HGNC Symbol;Acc:HGNC:6923]
ENSG00000111452	2.04804e-28	0.402451	2.48477	ADGRD1	adhesion G protein-coupled receptor D1 [Source:HGNC Symbol;Acc:HGNC:19893]
ENSG00000226650	0.00319587	0.402612	2.48378	KIF4B	kinesin family member 4B [Source:HGNC Symbol;Acc:HGNC:6322]
ENSG00000215883	3.73683e-16	0.402678	2.48338	CYB5RL	cytochrome b5 reductase like [Source:HGNC Symbol;Acc:HGNC:32220]
ENSG00000254087	1.50089e-31	0.402755	2.4829	LYN	LYN proto-oncogene, Src family tyrosine kinase [Source:HGNC Symbol;Acc:HGNC:6735]
ENSG00000169379	1.61913e-17	0.403006	2.48135	ARL13B	ADP ribosylation factor like GTPase 13B [Source:HGNC Symbol;Acc:HGNC:25419]
ENSG00000153551	2.84237e-29	0.403025	2.48124	CMTM7	CKLF like MARVEL transmembrane domain containing 7 [Source:HGNC Symbol;Acc:HGNC:19178]
ENSG00000169884	1.25357e-15	0.403137	2.48054	WNT10B	Wnt family member 10B [Source:HGNC Symbol;Acc:HGNC:12775]
ENSG00000143624	2.44054e-25	0.403458	2.47858	INTS3	integrator complex subunit 3 [Source:HGNC Symbol;Acc:HGNC:26153]
ENSG00000104324	1.69438e-11	0.403577	2.47784	CPQ	carboxypeptidase Q [Source:HGNC Symbol;Acc:HGNC:16910]
ENSG00000164818	3.3785e-36	0.403719	2.47697	DNAAF5	dynein axonemal assembly factor 5 [Source:HGNC Symbol;Acc:HGNC:26013]
ENSG00000145604	7.13205e-23	0.403743	2.47682	SKP2	S-phase kinase associated protein 2 [Source:HGNC Symbol;Acc:HGNC:10901]
ENSG00000115107	3.4701e-19	0.403792	2.47653	STEAP3	STEAP3 metalloreductase [Source:HGNC Symbol;Acc:HGNC:24592]
ENSG00000115163	0.00379811	0.403962	2.47548	CENPA	centromere protein A [Source:HGNC Symbol;Acc:HGNC:1851]
ENSG00000130699	1.10551e-33	0.404115	2.47454	TAF4	TATA-box binding protein associated factor 4 [Source:HGNC Symbol;Acc:HGNC:11537]
ENSG00000168569	7.22928e-11	0.404157	2.47429	TMEM223	transmembrane protein 223 [Source:HGNC Symbol;Acc:HGNC:28464]
ENSG00000173702	0.0125068	0.404182	2.47413	MUC13	mucin 13, cell surface associated [Source:HGNC Symbol;Acc:HGNC:7511]
ENSG00000091844	0.000476116	0.404277	2.47355	RGS17	regulator of G-protein signaling 17 [Source:HGNC Symbol;Acc:HGNC:14088]
ENSG00000185347	1.3624e-07	0.405167	2.46812	C14orf80	chromosome 14 open reading frame 80 [Source:HGNC Symbol;Acc:HGNC:20127]
ENSG00000142892	8.70578e-15	0.405754	2.46455	PIGK	phosphatidylinositol glycan anchor biosynthesis class K [Source:HGNC Symbol;Acc:HGNC:8965]
ENSG00000103544	1.24822e-25	0.405779	2.4644	C16orf62	chromosome 16 open reading frame 62 [Source:HGNC Symbol;Acc:HGNC:24641]
ENSG00000232593	0.00271117	0.405874	2.46382	KANTR	KDM5C adjacent non-coding transcript [Source:HGNC Symbol;Acc:HGNC:49510]
ENSG00000083290	1.74027e-16	0.405995	2.46308	ULK2	unc-51 like autophagy activating kinase 2 [Source:HGNC Symbol;Acc:HGNC:13480]
ENSG00000135127	4.05573e-17	0.406002	2.46304	BICDL1	BICD family like cargo adaptor 1 [Source:HGNC Symbol;Acc:HGNC:28095]
ENSG00000131626	2.1801e-22	0.406049	2.46276	PPFIA1	PTPRF interacting protein alpha 1 [Source:HGNC Symbol;Acc:HGNC:9245]
ENSG00000104524	1.04739e-14	0.40636	2.46087	PYCRL	pyrroline-5-carboxylate reductase-like [Source:HGNC Symbol;Acc:HGNC:25846]
ENSG00000182240	2.47171e-24	0.406523	2.45989	BACE2	beta-site APP-cleaving enzyme 2 [Source:HGNC Symbol;Acc:HGNC:934]
ENSG00000129173	4.58626e-05	0.406633	2.45922	E2F8	E2F transcription factor 8 [Source:HGNC Symbol;Acc:HGNC:24727]
ENSG00000145386	1.88592e-06	0.406751	2.45851	CCNA2	cyclin A2 [Source:HGNC Symbol;Acc:HGNC:1578]
ENSG00000149084	8.9889e-20	0.40713	2.45622	HSD17B12	hydroxysteroid 17-beta dehydrogenase 12 [Source:HGNC Symbol;Acc:HGNC:18646]
ENSG00000142459	3.01251e-17	0.407249	2.4555	EVI5L	ecotropic viral integration site 5 like [Source:HGNC Symbol;Acc:HGNC:30464]
ENSG00000103260	9.37771e-16	0.407377	2.45473	METRN	meteorin, glial cell differentiation regulator [Source:HGNC Symbol;Acc:HGNC:14151]
ENSG00000124772	0.000261481	0.407393	2.45463	CPNE5	copine 5 [Source:HGNC Symbol;Acc:HGNC:2318]
ENSG00000105641	6.22215e-05	0.407678	2.45292	SLC5A5	solute carrier family 5 member 5 [Source:HGNC Symbol;Acc:HGNC:11040]
ENSG00000171984	1.4246e-10	0.407876	2.45173	C20orf196	chromosome 20 open reading frame 196 [Source:HGNC Symbol;Acc:HGNC:26318]
ENSG00000157764	1.583e-08	0.408074	2.45054	BRAF	B-Raf proto-oncogene, serine/threonine kinase [Source:HGNC Symbol;Acc:HGNC:1097]
ENSG00000023318	1.85859e-33	0.408185	2.44987	ERP44	endoplasmic reticulum protein 44 [Source:HGNC Symbol;Acc:HGNC:18311]
ENSG00000147316	2.03047e-22	0.408339	2.44894	MCPH1	microcephalin 1 [Source:HGNC Symbol;Acc:HGNC:6954]
ENSG00000146463	4.11005e-13	0.4089	2.44559	ZMYM4	zinc finger MYM-type containing 4 [Source:HGNC Symbol;Acc:HGNC:13055]
ENSG00000116176	3.9204e-11	0.409142	2.44414	TPSG1	tryptase gamma 1 [Source:HGNC Symbol;Acc:HGNC:14134]
ENSG00000136720	4.83022e-40	0.409162	2.44402	HS6ST1	heparan sulfate 6-O-sulfotransferase 1 [Source:HGNC Symbol;Acc:HGNC:5201]
ENSG00000146540	1.48933e-20	0.409396	2.44262	C7orf50	chromosome 7 open reading frame 50 [Source:HGNC Symbol;Acc:HGNC:22421]
ENSG00000276231	7.40109e-39	0.409638	2.44118	PIK3R6	phosphoinositide-3-kinase regulatory subunit 6 [Source:HGNC Symbol;Acc:HGNC:27101]
ENSG00000213160	1.62948e-14	0.40977	2.4404	KLHL23	kelch like family member 23 [Source:HGNC Symbol;Acc:HGNC:27506]
ENSG00000168993	4.83153e-06	0.409873	2.43978	CPLX1	complexin 1 [Source:HGNC Symbol;Acc:HGNC:2309]
ENSG00000105011	0.00570745	0.410094	2.43847	ASF1B	anti-silencing function 1B histone chaperone [Source:HGNC Symbol;Acc:HGNC:20996]
ENSG00000162004	3.07193e-13	0.410287	2.43732	CCDC78	coiled-coil domain containing 78 [Source:HGNC Symbol;Acc:HGNC:14153]
ENSG00000028137	2.24323e-08	0.410478	2.43618	TNFRSF1B	TNF receptor superfamily member 1B [Source:HGNC Symbol;Acc:HGNC:11917]
ENSG00000085377	1.0052e-35	0.41076	2.43451	PREP	prolyl endopeptidase [Source:HGNC Symbol;Acc:HGNC:9358]
ENSG00000092621	0.0383439	0.4108	2.43428	PHGDH	phosphoglycerate dehydrogenase [Source:HGNC Symbol;Acc:HGNC:8923]
ENSG00000119698	0.000780186	0.410838	2.43405	PPP4R4	protein phosphatase 4 regulatory subunit 4 [Source:HGNC Symbol;Acc:HGNC:23788]
ENSG00000181938	1.25182e-18	0.411124	2.43236	GINS3	GINS complex subunit 3 [Source:HGNC Symbol;Acc:HGNC:25851]
ENSG00000185090	2.17318e-23	0.41145	2.43043	MANEAL	mannosidase endo-alpha like [Source:HGNC Symbol;Acc:HGNC:26452]
ENSG00000170325	6.39383e-17	0.411823	2.42823	PRDM10	PR/SET domain 10 [Source:HGNC Symbol;Acc:HGNC:13995]
ENSG00000101040	2.95739e-43	0.412143	2.42634	ZMYND8	zinc finger MYND-type containing 8 [Source:HGNC Symbol;Acc:HGNC:9397]
ENSG00000146426	1.07335e-06	0.412341	2.42518	TIAM2	T-cell lymphoma invasion and metastasis 2 [Source:HGNC Symbol;Acc:HGNC:11806]
ENSG00000183495	3.84428e-11	0.412509	2.42419	EP400	E1A binding protein p400 [Source:HGNC Symbol;Acc:HGNC:11958]
ENSG00000078687	5.12142e-13	0.412744	2.42281	TNRC6C	trinucleotide repeat containing 6C [Source:HGNC Symbol;Acc:HGNC:29318]
ENSG00000169258	5.54073e-14	0.413061	2.42095	GPRIN1	G protein regulated inducer of neurite outgrowth 1 [Source:HGNC Symbol;Acc:HGNC:24835]
ENSG00000138587	0.00010115	0.413288	2.41962	MNS1	meiosis specific nuclear structural 1 [Source:HGNC Symbol;Acc:HGNC:29636]
ENSG00000089472	0.0458663	0.413322	2.41942	HEPH	hephaestin [Source:HGNC Symbol;Acc:HGNC:4866]
ENSG00000177380	2.00269e-23	0.413342	2.4193	PPFIA3	PTPRF interacting protein alpha 3 [Source:HGNC Symbol;Acc:HGNC:9247]
ENSG00000177885	1.38565e-64	0.413637	2.41758	GRB2	growth factor receptor bound protein 2 [Source:HGNC Symbol;Acc:HGNC:4566]
ENSG00000008294	1.58501e-11	0.413883	2.41614	SPAG9	sperm associated antigen 9 [Source:HGNC Symbol;Acc:HGNC:14524]
ENSG00000015171	1.489e-18	0.4139	2.41604	ZMYND11	zinc finger MYND-type containing 11 [Source:HGNC Symbol;Acc:HGNC:16966]
ENSG00000075945	3.21836e-18	0.414148	2.4146	KIFAP3	kinesin associated protein 3 [Source:HGNC Symbol;Acc:HGNC:17060]
ENSG00000111885	5.23654e-13	0.414236	2.41408	MAN1A1	mannosidase alpha class 1A member 1 [Source:HGNC Symbol;Acc:HGNC:6821]
ENSG00000183048	1.33353e-07	0.414693	2.41142	SLC25A10	solute carrier family 25 member 10 [Source:HGNC Symbol;Acc:HGNC:10980]
ENSG00000163492	0.000548327	0.414797	2.41082	CCDC141	coiled-coil domain containing 141 [Source:HGNC Symbol;Acc:HGNC:26821]
ENSG00000145833	8.39172e-21	0.414855	2.41048	DDX46	DEAD-box helicase 46 [Source:HGNC Symbol;Acc:HGNC:18681]
ENSG00000103148	3.36482e-29	0.414939	2.40999	NPRL3	NPR3 like, GATOR1 complex subunit [Source:HGNC Symbol;Acc:HGNC:14124]
ENSG00000172167	6.31477e-08	0.415611	2.4061	MTBP	MDM2 binding protein [Source:HGNC Symbol;Acc:HGNC:7417]
ENSG00000137486	1.28099e-13	0.41565	2.40587	ARRB1	arrestin beta 1 [Source:HGNC Symbol;Acc:HGNC:711]
ENSG00000104885	6.27577e-32	0.415764	2.40521	DOT1L	DOT1 like histone lysine methyltransferase [Source:HGNC Symbol;Acc:HGNC:24948]
ENSG00000149485	4.09372e-13	0.415819	2.40489	FADS1	fatty acid desaturase 1 [Source:HGNC Symbol;Acc:HGNC:3574]
ENSG00000166734	1.64874e-19	0.415937	2.40421	CASC4	cancer susceptibility 4 [Source:HGNC Symbol;Acc:HGNC:24892]
ENSG00000167900	0.0031262	0.415984	2.40394	TK1	thymidine kinase 1 [Source:HGNC Symbol;Acc:HGNC:11830]
ENSG00000117593	1.77263e-24	0.416147	2.40299	DARS2	aspartyl-tRNA synthetase 2, mitochondrial [Source:HGNC Symbol;Acc:HGNC:25538]
ENSG00000250067	2.76448e-05	0.416229	2.40252	YJEFN3	YjeF N-terminal domain containing 3 [Source:HGNC Symbol;Acc:HGNC:24785]
ENSG00000128271	0.02318	0.416411	2.40148	ADORA2A	adenosine A2a receptor [Source:HGNC Symbol;Acc:HGNC:263]
ENSG00000176946	4.95991e-22	0.41649	2.40102	THAP4	THAP domain containing 4 [Source:HGNC Symbol;Acc:HGNC:23187]
ENSG00000144857	0.0254327	0.4167	2.39981	BOC	BOC cell adhesion associated, oncogene regulated [Source:HGNC Symbol;Acc:HGNC:17173]
ENSG00000204291	7.83528e-15	0.416839	2.399	COL15A1	collagen type XV alpha 1 chain [Source:HGNC Symbol;Acc:HGNC:2192]
ENSG00000141577	1.35368e-08	0.416974	2.39823	CEP131	centrosomal protein 131 [Source:HGNC Symbol;Acc:HGNC:29511]
ENSG00000151702	2.21251e-17	0.417443	2.39553	FLI1	Fli-1 proto-oncogene, ETS transcription factor [Source:HGNC Symbol;Acc:HGNC:3749]
ENSG00000111206	0.00783563	0.417778	2.39361	FOXM1	forkhead box M1 [Source:HGNC Symbol;Acc:HGNC:3818]
ENSG00000116396	1.6401e-12	0.417999	2.39235	KCNC4	potassium voltage-gated channel subfamily C member 4 [Source:HGNC Symbol;Acc:HGNC:6236]
ENSG00000116874	1.6231e-14	0.418143	2.39153	WARS2	tryptophanyl tRNA synthetase 2, mitochondrial [Source:HGNC Symbol;Acc:HGNC:12730]
ENSG00000123485	0.00572758	0.418165	2.3914	HJURP	Holliday junction recognition protein [Source:HGNC Symbol;Acc:HGNC:25444]
ENSG00000099957	6.87656e-15	0.41824	2.39097	P2RX6	purinergic receptor P2X 6 [Source:HGNC Symbol;Acc:HGNC:8538]
ENSG00000004838	0.0024733	0.418436	2.38985	ZMYND10	zinc finger MYND-type containing 10 [Source:HGNC Symbol;Acc:HGNC:19412]
ENSG00000115355	6.59686e-13	0.418438	2.38984	CCDC88A	coiled-coil domain containing 88A [Source:HGNC Symbol;Acc:HGNC:25523]
ENSG00000137404	9.27908e-06	0.418722	2.38822	NRM	nurim (nuclear envelope membrane protein) [Source:HGNC Symbol;Acc:HGNC:8003]
ENSG00000186187	2.24506e-21	0.418883	2.3873	ZNRF1	zinc and ring finger 1 [Source:HGNC Symbol;Acc:HGNC:18452]
ENSG00000103740	0.00179361	0.4191	2.38606	ACSBG1	acyl-CoA synthetase bubblegum family member 1 [Source:HGNC Symbol;Acc:HGNC:29567]
ENSG00000125970	4.36411e-21	0.41934	2.3847	RALY	RALY heterogeneous nuclear ribonucleoprotein [Source:HGNC Symbol;Acc:HGNC:15921]
ENSG00000102572	7.88599e-42	0.419396	2.38438	STK24	serine/threonine kinase 24 [Source:HGNC Symbol;Acc:HGNC:11403]
ENSG00000123219	2.03013e-06	0.419658	2.38289	CENPK	centromere protein K [Source:HGNC Symbol;Acc:HGNC:29479]
ENSG00000107929	4.19724e-17	0.420013	2.38088	LARP4B	La ribonucleoprotein domain family member 4B [Source:HGNC Symbol;Acc:HGNC:28987]
ENSG00000136731	8.8528e-15	0.420434	2.3785	UGGT1	UDP-glucose glycoprotein glucosyltransferase 1 [Source:HGNC Symbol;Acc:HGNC:15663]
ENSG00000174137	4.50818e-05	0.420684	2.37708	FAM53A	family with sequence similarity 53 member A [Source:HGNC Symbol;Acc:HGNC:31860]
ENSG00000204217	2.83799e-08	0.420708	2.37695	BMPR2	bone morphogenetic protein receptor type 2 [Source:HGNC Symbol;Acc:HGNC:1078]
ENSG00000166153	0.00200559	0.420746	2.37673	DEPDC4	DEP domain containing 4 [Source:HGNC Symbol;Acc:HGNC:22952]
ENSG00000107742	3.07217e-05	0.420844	2.37618	SPOCK2	SPARC/osteonectin, cwcv and kazal like domains proteoglycan 2 [Source:HGNC Symbol;Acc:HGNC:13564]
ENSG00000115109	2.57091e-10	0.420965	2.3755	EPB41L5	erythrocyte membrane protein band 4.1 like 5 [Source:HGNC Symbol;Acc:HGNC:19819]
ENSG00000174799	9.8798e-10	0.421056	2.37498	CEP135	centrosomal protein 135 [Source:HGNC Symbol;Acc:HGNC:29086]
ENSG00000134070	0.000135652	0.42143	2.37287	IRAK2	interleukin 1 receptor associated kinase 2 [Source:HGNC Symbol;Acc:HGNC:6113]
ENSG00000101773	2.46364e-20	0.421449	2.37277	RBBP8	RB binding protein 8, endonuclease [Source:HGNC Symbol;Acc:HGNC:9891]
ENSG00000140854	4.26704e-18	0.421533	2.37229	KATNB1	katanin regulatory subunit B1 [Source:HGNC Symbol;Acc:HGNC:6217]
ENSG00000163535	1.43651e-09	0.421551	2.37219	SGO2	shugoshin 2 [Source:HGNC Symbol;Acc:HGNC:30812]
ENSG00000110400	1.90855e-13	0.421817	2.3707	NECTIN1	nectin cell adhesion molecule 1 [Source:HGNC Symbol;Acc:HGNC:9706]
ENSG00000096746	1.01484e-27	0.422093	2.36914	HNRNPH3	heterogeneous nuclear ribonucleoprotein H3 [Source:HGNC Symbol;Acc:HGNC:5043]
ENSG00000138002	4.65701e-17	0.422327	2.36784	IFT172	intraflagellar transport 172 [Source:HGNC Symbol;Acc:HGNC:30391]
ENSG00000125844	1.10906e-46	0.422574	2.36645	RRBP1	ribosome binding protein 1 [Source:HGNC Symbol;Acc:HGNC:10448]
ENSG00000197771	1.15189e-33	0.423079	2.36362	MCMBP	minichromosome maintenance complex binding protein [Source:HGNC Symbol;Acc:HGNC:25782]
ENSG00000135617	8.7408e-17	0.423666	2.36035	PRADC1	protease associated domain containing 1 [Source:HGNC Symbol;Acc:HGNC:16047]
ENSG00000197471	2.96803e-27	0.423734	2.35997	SPN	sialophorin [Source:HGNC Symbol;Acc:HGNC:11249]
ENSG00000139438	1.6284e-12	0.423795	2.35963	FAM222A	family with sequence similarity 222 member A [Source:HGNC Symbol;Acc:HGNC:25915]
ENSG00000060237	1.13162e-07	0.424069	2.35811	WNK1	WNK lysine deficient protein kinase 1 [Source:HGNC Symbol;Acc:HGNC:14540]
ENSG00000127603	2.14774e-07	0.424143	2.35769	MACF1	microtubule-actin crosslinking factor 1 [Source:HGNC Symbol;Acc:HGNC:13664]
ENSG00000141027	2.39858e-09	0.424227	2.35723	NCOR1	nuclear receptor corepressor 1 [Source:HGNC Symbol;Acc:HGNC:7672]
ENSG00000277149	0.0109844	0.424443	2.35603	TYW1B	tRNA-yW synthesizing protein 1 homolog B [Source:HGNC Symbol;Acc:HGNC:33908]
ENSG00000114554	9.49926e-28	0.424499	2.35572	PLXNA1	plexin A1 [Source:HGNC Symbol;Acc:HGNC:9099]
ENSG00000105953	1.42897e-45	0.424571	2.35532	OGDH	oxoglutarate dehydrogenase [Source:HGNC Symbol;Acc:HGNC:8124]
ENSG00000033867	2.94071e-11	0.424766	2.35423	SLC4A7	solute carrier family 4 member 7 [Source:HGNC Symbol;Acc:HGNC:11033]
ENSG00000118156	0.00629302	0.424957	2.35318	ZNF541	zinc finger protein 541 [Source:HGNC Symbol;Acc:HGNC:25294]
ENSG00000198908	6.5436e-05	0.425044	2.3527	BHLHB9	basic helix-loop-helix domain containing, class B, 9 [Source:HGNC Symbol;Acc:HGNC:29353]
ENSG00000144426	0.000201427	0.425117	2.35229	NBEAL1	neurobeachin like 1 [Source:HGNC Symbol;Acc:HGNC:20681]
ENSG00000183486	0.0159237	0.425287	2.35135	MX2	MX dynamin like GTPase 2 [Source:HGNC Symbol;Acc:HGNC:7533]
ENSG00000214050	0.00889742	0.425335	2.35109	FBXO16	F-box protein 16 [Source:HGNC Symbol;Acc:HGNC:13618]
ENSG00000165646	3.49779e-16	0.425358	2.35096	SLC18A2	solute carrier family 18 member A2 [Source:HGNC Symbol;Acc:HGNC:10935]
ENSG00000104218	7.9631e-10	0.425371	2.35089	CSPP1	centrosome and spindle pole associated protein 1 [Source:HGNC Symbol;Acc:HGNC:26193]
ENSG00000198055	1.89586e-23	0.425806	2.34849	GRK6	G protein-coupled receptor kinase 6 [Source:HGNC Symbol;Acc:HGNC:4545]
ENSG00000159618	0.030181	0.425916	2.34788	ADGRG5	adhesion G protein-coupled receptor G5 [Source:HGNC Symbol;Acc:HGNC:19010]
ENSG00000186654	1.07837e-12	0.426158	2.34655	PRR5	proline rich 5 [Source:HGNC Symbol;Acc:HGNC:31682]
ENSG00000155561	7.75133e-19	0.426175	2.34645	NUP205	nucleoporin 205 [Source:HGNC Symbol;Acc:HGNC:18658]
ENSG00000185156	4.1834e-06	0.426669	2.34374	MFSD6L	major facilitator superfamily domain containing 6 like [Source:HGNC Symbol;Acc:HGNC:26656]
ENSG00000114631	4.67956e-26	0.42668	2.34368	PODXL2	podocalyxin like 2 [Source:HGNC Symbol;Acc:HGNC:17936]
ENSG00000118263	5.42826e-13	0.4268	2.34302	KLF7	Kruppel like factor 7 [Source:HGNC Symbol;Acc:HGNC:6350]
ENSG00000185813	1.39942e-21	0.426821	2.3429	PCYT2	phosphate cytidylyltransferase 2, ethanolamine [Source:HGNC Symbol;Acc:HGNC:8756]
ENSG00000161692	8.4185e-09	0.426884	2.34256	DBF4B	DBF4 zinc finger B [Source:HGNC Symbol;Acc:HGNC:17883]
ENSG00000139263	0.00102916	0.427084	2.34146	LRIG3	leucine rich repeats and immunoglobulin like domains 3 [Source:HGNC Symbol;Acc:HGNC:30991]
ENSG00000198176	3.97264e-40	0.427438	2.33952	TFDP1	transcription factor Dp-1 [Source:HGNC Symbol;Acc:HGNC:11749]
ENSG00000074621	1.83752e-22	0.427751	2.33781	SLC24A1	solute carrier family 24 member 1 [Source:HGNC Symbol;Acc:HGNC:10975]
ENSG00000087589	8.24107e-12	0.427834	2.33735	CASS4	Cas scaffolding protein family member 4 [Source:HGNC Symbol;Acc:HGNC:15878]
ENSG00000130309	3.90494e-28	0.428067	2.33609	COLGALT1	collagen beta(1-O)galactosyltransferase 1 [Source:HGNC Symbol;Acc:HGNC:26182]
ENSG00000139117	9.42198e-13	0.428097	2.33592	CPNE8	copine 8 [Source:HGNC Symbol;Acc:HGNC:23498]
ENSG00000106477	4.17157e-18	0.428157	2.33559	CEP41	centrosomal protein 41 [Source:HGNC Symbol;Acc:HGNC:12370]
ENSG00000114646	0.00134673	0.428402	2.33426	CSPG5	chondroitin sulfate proteoglycan 5 [Source:HGNC Symbol;Acc:HGNC:2467]
ENSG00000196405	2.96107e-18	0.428478	2.33384	EVL	Enah/Vasp-like [Source:HGNC Symbol;Acc:HGNC:20234]
ENSG00000166986	8.24942e-44	0.428875	2.33168	MARS	methionyl-tRNA synthetase [Source:HGNC Symbol;Acc:HGNC:6898]
ENSG00000172349	1.10475e-13	0.428912	2.33148	IL16	interleukin 16 [Source:HGNC Symbol;Acc:HGNC:5980]
ENSG00000112033	1.48366e-15	0.429039	2.33079	PPARD	peroxisome proliferator activated receptor delta [Source:HGNC Symbol;Acc:HGNC:9235]
ENSG00000085832	6.28879e-17	0.429221	2.3298	EPS15	epidermal growth factor receptor pathway substrate 15 [Source:HGNC Symbol;Acc:HGNC:3419]
ENSG00000110660	1.3948e-14	0.429286	2.32945	SLC35F2	solute carrier family 35 member F2 [Source:HGNC Symbol;Acc:HGNC:23615]
ENSG00000072864	4.39029e-22	0.429693	2.32725	NDE1	nudE neurodevelopment protein 1 [Source:HGNC Symbol;Acc:HGNC:17619]
ENSG00000160185	1.06461e-14	0.429696	2.32723	UBASH3A	ubiquitin associated and SH3 domain containing A [Source:HGNC Symbol;Acc:HGNC:12462]
ENSG00000197603	0.00267948	0.430098	2.32505	C5orf42	chromosome 5 open reading frame 42 [Source:HGNC Symbol;Acc:HGNC:25801]
ENSG00000196535	2.21322e-19	0.430364	2.32361	MYO18A	myosin XVIIIA [Source:HGNC Symbol;Acc:HGNC:31104]
ENSG00000114737	4.5461e-33	0.430546	2.32263	CISH	cytokine inducible SH2 containing protein [Source:HGNC Symbol;Acc:HGNC:1984]
ENSG00000116985	3.10759e-06	0.430897	2.32074	BMP8B	bone morphogenetic protein 8b [Source:HGNC Symbol;Acc:HGNC:1075]
ENSG00000013810	0.00675285	0.430985	2.32027	TACC3	transforming acidic coiled-coil containing protein 3 [Source:HGNC Symbol;Acc:HGNC:11524]
ENSG00000125885	9.1514e-07	0.43125	2.31884	MCM8	minichromosome maintenance 8 homologous recombination repair factor [Source:HGNC Symbol;Acc:HGNC:16147]
ENSG00000167799	5.42276e-06	0.431394	2.31807	NUDT8	nudix hydrolase 8 [Source:HGNC Symbol;Acc:HGNC:8055]
ENSG00000197498	1.99509e-28	0.431734	2.31624	RPF2	ribosome production factor 2 homolog [Source:HGNC Symbol;Acc:HGNC:20870]
ENSG00000141873	9.05416e-17	0.432225	2.31361	SLC39A3	solute carrier family 39 member 3 [Source:HGNC Symbol;Acc:HGNC:17128]
ENSG00000112218	0.000778941	0.432293	2.31325	GPR63	G protein-coupled receptor 63 [Source:HGNC Symbol;Acc:HGNC:13302]
ENSG00000105281	5.10861e-32	0.432843	2.31031	SLC1A5	solute carrier family 1 member 5 [Source:HGNC Symbol;Acc:HGNC:10943]
ENSG00000071073	5.02009e-07	0.43331	2.30782	MGAT4A	mannosyl (alpha-1,3-)-glycoprotein beta-1,4-N-acetylglucosaminyltransferase, isozyme A [Source:HGNC Symbol;Acc:HGNC:7047]
ENSG00000170545	5.14889e-11	0.43357	2.30643	SMAGP	small cell adhesion glycoprotein [Source:HGNC Symbol;Acc:HGNC:26918]
ENSG00000085999	0.00936318	0.433686	2.30582	RAD54L	RAD54-like (S. cerevisiae) [Source:HGNC Symbol;Acc:HGNC:9826]
ENSG00000112029	3.5069e-08	0.433868	2.30485	FBXO5	F-box protein 5 [Source:HGNC Symbol;Acc:HGNC:13584]
ENSG00000071054	9.31656e-12	0.433876	2.30481	MAP4K4	mitogen-activated protein kinase kinase kinase kinase 4 [Source:HGNC Symbol;Acc:HGNC:6866]
ENSG00000116539	1.24347e-07	0.433893	2.30472	ASH1L	ASH1 like histone lysine methyltransferase [Source:HGNC Symbol;Acc:HGNC:19088]
ENSG00000184470	1.02433e-09	0.43419	2.30314	TXNRD2	thioredoxin reductase 2 [Source:HGNC Symbol;Acc:HGNC:18155]
ENSG00000151914	0.000338059	0.434281	2.30266	DST	dystonin [Source:HGNC Symbol;Acc:HGNC:1090]
ENSG00000168411	7.86492e-25	0.434402	2.30202	RFWD3	ring finger and WD repeat domain 3 [Source:HGNC Symbol;Acc:HGNC:25539]
ENSG00000131711	5.92935e-05	0.434997	2.29887	MAP1B	microtubule associated protein 1B [Source:HGNC Symbol;Acc:HGNC:6836]
ENSG00000112624	6.09368e-10	0.435667	2.29533	GLTSCR1L	GLTSCR1 like [Source:HGNC Symbol;Acc:HGNC:21111]
ENSG00000215784	0.00358444	0.435696	2.29518	FAM72D	family with sequence similarity 72 member D [Source:HGNC Symbol;Acc:HGNC:33593]
ENSG00000148429	7.74621e-11	0.435796	2.29465	USP6NL	USP6 N-terminal like [Source:HGNC Symbol;Acc:HGNC:16858]
ENSG00000136643	7.62153e-13	0.43618	2.29263	RPS6KC1	ribosomal protein S6 kinase C1 [Source:HGNC Symbol;Acc:HGNC:10439]
ENSG00000153898	7.63663e-05	0.436196	2.29255	MCOLN2	mucolipin 2 [Source:HGNC Symbol;Acc:HGNC:13357]
ENSG00000172366	2.07462e-12	0.436521	2.29084	MCRIP2	MAPK regulated corepressor interacting protein 2 [Source:HGNC Symbol;Acc:HGNC:14142]
ENSG00000225968	8.89668e-13	0.436523	2.29083	ELFN1	extracellular leucine rich repeat and fibronectin type III domain containing 1 [Source:HGNC Symbol;Acc:HGNC:33154]
ENSG00000006695	1.97179e-25	0.437117	2.28772	COX10	COX10, heme A:farnesyltransferase cytochrome c oxidase assembly factor [Source:HGNC Symbol;Acc:HGNC:2260]
ENSG00000103257	1.7932e-33	0.437467	2.28589	SLC7A5	solute carrier family 7 member 5 [Source:HGNC Symbol;Acc:HGNC:11063]
ENSG00000122642	4.46705e-09	0.437556	2.28542	FKBP9	FK506 binding protein 9 [Source:HGNC Symbol;Acc:HGNC:3725]
ENSG00000213397	0.00145495	0.437574	2.28533	HAUS7	HAUS augmin like complex subunit 7 [Source:HGNC Symbol;Acc:HGNC:32979]
ENSG00000204272	5.06545e-20	0.437914	2.28355	NBDY	negative regulator of P-body association [Source:HGNC Symbol;Acc:HGNC:50713]
ENSG00000137497	3.33498e-13	0.438204	2.28204	NUMA1	nuclear mitotic apparatus protein 1 [Source:HGNC Symbol;Acc:HGNC:8059]
ENSG00000167613	1.70521e-31	0.438213	2.28199	LAIR1	leukocyte associated immunoglobulin like receptor 1 [Source:HGNC Symbol;Acc:HGNC:6477]
ENSG00000130382	9.68504e-36	0.438224	2.28194	MLLT1	MLLT1, super elongation complex subunit [Source:HGNC Symbol;Acc:HGNC:7134]
ENSG00000235162	4.98509e-12	0.438459	2.28072	C12orf75	chromosome 12 open reading frame 75 [Source:HGNC Symbol;Acc:HGNC:35164]
ENSG00000135932	4.88665e-16	0.438793	2.27898	CAB39	calcium binding protein 39 [Source:HGNC Symbol;Acc:HGNC:20292]
ENSG00000110074	3.4443e-10	0.438853	2.27867	FOXRED1	FAD dependent oxidoreductase domain containing 1 [Source:HGNC Symbol;Acc:HGNC:26927]
ENSG00000129493	6.09781e-07	0.438888	2.27848	HEATR5A	HEAT repeat containing 5A [Source:HGNC Symbol;Acc:HGNC:20276]
ENSG00000159399	3.34935e-10	0.439083	2.27747	HK2	hexokinase 2 [Source:HGNC Symbol;Acc:HGNC:4923]
ENSG00000114735	1.21208e-20	0.43918	2.27697	HEMK1	HemK methyltransferase family member 1 [Source:HGNC Symbol;Acc:HGNC:24923]
ENSG00000134905	5.95123e-25	0.439422	2.27571	CARS2	cysteinyl-tRNA synthetase 2, mitochondrial (putative) [Source:HGNC Symbol;Acc:HGNC:25695]
ENSG00000111665	0.0108116	0.439563	2.27499	CDCA3	cell division cycle associated 3 [Source:HGNC Symbol;Acc:HGNC:14624]
ENSG00000066044	4.92737e-32	0.439623	2.27468	ELAVL1	ELAV like RNA binding protein 1 [Source:HGNC Symbol;Acc:HGNC:3312]
ENSG00000010318	7.89016e-11	0.440054	2.27245	PHF7	PHD finger protein 7 [Source:HGNC Symbol;Acc:HGNC:18458]
ENSG00000018280	0.000375241	0.440638	2.26944	SLC11A1	solute carrier family 11 member 1 [Source:HGNC Symbol;Acc:HGNC:10907]
ENSG00000158163	2.5517e-05	0.440651	2.26937	DZIP1L	DAZ interacting zinc finger protein 1 like [Source:HGNC Symbol;Acc:HGNC:26551]
ENSG00000133794	1.28632e-19	0.441038	2.26738	ARNTL	aryl hydrocarbon receptor nuclear translocator like [Source:HGNC Symbol;Acc:HGNC:701]
ENSG00000128513	9.1728e-14	0.441124	2.26693	POT1	protection of telomeres 1 [Source:HGNC Symbol;Acc:HGNC:17284]
ENSG00000154920	5.21864e-05	0.441378	2.26563	EME1	essential meiotic structure-specific endonuclease 1 [Source:HGNC Symbol;Acc:HGNC:24965]
ENSG00000164080	1.02157e-10	0.441471	2.26516	RAD54L2	RAD54-like 2 (S. cerevisiae) [Source:HGNC Symbol;Acc:HGNC:29123]
ENSG00000178385	0.000106838	0.441924	2.26283	PLEKHM3	pleckstrin homology domain containing M3 [Source:HGNC Symbol;Acc:HGNC:34006]
ENSG00000164053	0.0380252	0.442522	2.25978	ATRIP	ATR interacting protein [Source:HGNC Symbol;Acc:HGNC:33499]
ENSG00000151092	9.67256e-26	0.442605	2.25935	NGLY1	N-glycanase 1 [Source:HGNC Symbol;Acc:HGNC:17646]
ENSG00000106526	0.0235258	0.44276	2.25856	ACTR3C	ARP3 actin-related protein 3 homolog C [Source:HGNC Symbol;Acc:HGNC:37282]
ENSG00000089057	7.54121e-11	0.442805	2.25833	SLC23A2	solute carrier family 23 member 2 [Source:HGNC Symbol;Acc:HGNC:10973]
ENSG00000239264	6.31911e-06	0.442862	2.25804	TXNDC5	thioredoxin domain containing 5 [Source:HGNC Symbol;Acc:HGNC:21073]
ENSG00000113532	5.00252e-07	0.443195	2.25634	ST8SIA4	ST8 alpha-N-acetyl-neuraminide alpha-2,8-sialyltransferase 4 [Source:HGNC Symbol;Acc:HGNC:10871]
ENSG00000163002	4.86271e-18	0.443271	2.25596	NUP35	nucleoporin 35 [Source:HGNC Symbol;Acc:HGNC:29797]
ENSG00000178999	0.0229736	0.443407	2.25526	AURKB	aurora kinase B [Source:HGNC Symbol;Acc:HGNC:11390]
ENSG00000166002	0.000111789	0.443499	2.2548	SMCO4	single-pass membrane protein with coiled-coil domains 4 [Source:HGNC Symbol;Acc:HGNC:24810]
ENSG00000134809	1.25922e-13	0.443644	2.25406	TIMM10	translocase of inner mitochondrial membrane 10 [Source:HGNC Symbol;Acc:HGNC:11814]
ENSG00000280789	3.25844e-05	0.443864	2.25294	PAGR1	PAXIP1 associated glutamate rich protein 1 [Source:HGNC Symbol;Acc:HGNC:28707]
ENSG00000085382	2.1701e-07	0.443972	2.25239	HACE1	HECT domain and ankyrin repeat containing E3 ubiquitin protein ligase 1 [Source:HGNC Symbol;Acc:HGNC:21033]
ENSG00000110090	1.26924e-31	0.444047	2.25201	CPT1A	carnitine palmitoyltransferase 1A [Source:HGNC Symbol;Acc:HGNC:2328]
ENSG00000100412	9.79074e-39	0.444475	2.24985	ACO2	aconitase 2 [Source:HGNC Symbol;Acc:HGNC:118]
ENSG00000149571	0.0343222	0.444524	2.2496	KIRREL3	kin of IRRE like 3 (Drosophila) [Source:HGNC Symbol;Acc:HGNC:23204]
ENSG00000137628	3.74893e-05	0.444892	2.24774	DDX60	DExD/H-box helicase 60 [Source:HGNC Symbol;Acc:HGNC:25942]
ENSG00000121892	1.6086e-11	0.445183	2.24627	PDS5A	PDS5 cohesin associated factor A [Source:HGNC Symbol;Acc:HGNC:29088]
ENSG00000123901	0.0231161	0.445923	2.24254	GPR83	G protein-coupled receptor 83 [Source:HGNC Symbol;Acc:HGNC:4523]
ENSG00000137804	0.00466772	0.445924	2.24254	NUSAP1	nucleolar and spindle associated protein 1 [Source:HGNC Symbol;Acc:HGNC:18538]
ENSG00000146205	1.0589e-08	0.446278	2.24076	ANO7	anoctamin 7 [Source:HGNC Symbol;Acc:HGNC:31677]
ENSG00000188419	1.70507e-09	0.446306	2.24062	CHM	CHM, Rab escort protein 1 [Source:HGNC Symbol;Acc:HGNC:1940]
ENSG00000176155	3.53329e-13	0.446678	2.23875	CCDC57	coiled-coil domain containing 57 [Source:HGNC Symbol;Acc:HGNC:27564]
ENSG00000126259	4.42626e-17	0.446941	2.23743	KIRREL2	kin of IRRE like 2 (Drosophila) [Source:HGNC Symbol;Acc:HGNC:18816]
ENSG00000113810	6.97596e-11	0.447182	2.23623	SMC4	structural maintenance of chromosomes 4 [Source:HGNC Symbol;Acc:HGNC:14013]
ENSG00000179889	5.60235e-17	0.447343	2.23542	PDXDC1	pyridoxal dependent decarboxylase domain containing 1 [Source:HGNC Symbol;Acc:HGNC:28995]
ENSG00000122591	2.44257e-11	0.44758	2.23424	FAM126A	family with sequence similarity 126 member A [Source:HGNC Symbol;Acc:HGNC:24587]
ENSG00000177565	2.57562e-18	0.44763	2.23399	TBL1XR1	transducin beta like 1 X-linked receptor 1 [Source:HGNC Symbol;Acc:HGNC:29529]
ENSG00000131778	2.28707e-20	0.447656	2.23386	CHD1L	chromodomain helicase DNA binding protein 1 like [Source:HGNC Symbol;Acc:HGNC:1916]
ENSG00000172244	0.00102866	0.448136	2.23147	C5orf34	chromosome 5 open reading frame 34 [Source:HGNC Symbol;Acc:HGNC:24738]
ENSG00000148660	7.63175e-14	0.448301	2.23064	CAMK2G	calcium/calmodulin dependent protein kinase II gamma [Source:HGNC Symbol;Acc:HGNC:1463]
ENSG00000147852	1.84682e-05	0.448359	2.23036	VLDLR	very low density lipoprotein receptor [Source:HGNC Symbol;Acc:HGNC:12698]
ENSG00000119283	8.33543e-11	0.448457	2.22987	TRIM67	tripartite motif containing 67 [Source:HGNC Symbol;Acc:HGNC:31859]
ENSG00000144749	1.46373e-16	0.448717	2.22858	LRIG1	leucine rich repeats and immunoglobulin like domains 1 [Source:HGNC Symbol;Acc:HGNC:17360]
ENSG00000110721	8.25695e-18	0.448723	2.22854	CHKA	choline kinase alpha [Source:HGNC Symbol;Acc:HGNC:1937]
ENSG00000163013	5.33563e-27	0.448801	2.22816	FBXO41	F-box protein 41 [Source:HGNC Symbol;Acc:HGNC:29409]
ENSG00000165124	2.86e-06	0.448944	2.22745	SVEP1	sushi, von Willebrand factor type A, EGF and pentraxin domain containing 1 [Source:HGNC Symbol;Acc:HGNC:15985]
ENSG00000074755	2.60539e-09	0.448986	2.22724	ZZEF1	zinc finger ZZ-type and EF-hand domain containing 1 [Source:HGNC Symbol;Acc:HGNC:29027]
ENSG00000138735	0.0489105	0.449181	2.22628	PDE5A	phosphodiesterase 5A [Source:HGNC Symbol;Acc:HGNC:8784]
ENSG00000067057	3.77304e-46	0.449311	2.22563	PFKP	phosphofructokinase, platelet [Source:HGNC Symbol;Acc:HGNC:8878]
ENSG00000131409	5.84938e-07	0.449392	2.22523	LRRC4B	leucine rich repeat containing 4B [Source:HGNC Symbol;Acc:HGNC:25042]
ENSG00000131747	6.92179e-07	0.4496	2.2242	TOP2A	topoisomerase (DNA) II alpha [Source:HGNC Symbol;Acc:HGNC:11989]
ENSG00000100731	5.28837e-09	0.449686	2.22377	PCNX1	pecanex homolog 1 (Drosophila) [Source:HGNC Symbol;Acc:HGNC:19740]
ENSG00000157796	5.4308e-13	0.449757	2.22342	WDR19	WD repeat domain 19 [Source:HGNC Symbol;Acc:HGNC:18340]
ENSG00000070814	1.20332e-18	0.449791	2.22325	TCOF1	treacle ribosome biogenesis factor 1 [Source:HGNC Symbol;Acc:HGNC:11654]
ENSG00000106459	1.28073e-18	0.450237	2.22105	NRF1	nuclear respiratory factor 1 [Source:HGNC Symbol;Acc:HGNC:7996]
ENSG00000128973	2.54321e-25	0.450258	2.22095	CLN6	ceroid-lipofuscinosis, neuronal 6, late infantile, variant [Source:HGNC Symbol;Acc:HGNC:2077]
ENSG00000198771	6.20341e-14	0.450456	2.21997	RCSD1	RCSD domain containing 1 [Source:HGNC Symbol;Acc:HGNC:28310]
ENSG00000163497	1.52103e-11	0.450602	2.21925	FEV	FEV, ETS transcription factor [Source:HGNC Symbol;Acc:HGNC:18562]
ENSG00000156968	3.16206e-14	0.450671	2.21891	MPV17L	MPV17 mitochondrial inner membrane protein like [Source:HGNC Symbol;Acc:HGNC:26827]
ENSG00000113504	9.48614e-21	0.450769	2.21843	SLC12A7	solute carrier family 12 member 7 [Source:HGNC Symbol;Acc:HGNC:10915]
ENSG00000198836	2.01087e-14	0.450772	2.21841	OPA1	OPA1, mitochondrial dynamin like GTPase [Source:HGNC Symbol;Acc:HGNC:8140]
ENSG00000089902	2.59896e-12	0.450816	2.2182	RCOR1	REST corepressor 1 [Source:HGNC Symbol;Acc:HGNC:17441]
ENSG00000043462	6.25167e-15	0.450854	2.21802	LCP2	lymphocyte cytosolic protein 2 [Source:HGNC Symbol;Acc:HGNC:6529]
ENSG00000112305	1.90418e-26	0.450915	2.21771	SMAP1	small ArfGAP 1 [Source:HGNC Symbol;Acc:HGNC:19651]
ENSG00000175063	0.0140344	0.451088	2.21686	UBE2C	ubiquitin conjugating enzyme E2 C [Source:HGNC Symbol;Acc:HGNC:15937]
ENSG00000126215	1.84696e-06	0.451158	2.21652	XRCC3	X-ray repair cross complementing 3 [Source:HGNC Symbol;Acc:HGNC:12830]
ENSG00000006530	1.40601e-17	0.451165	2.21648	AGK	acylglycerol kinase [Source:HGNC Symbol;Acc:HGNC:21869]
ENSG00000108239	0.0177804	0.451279	2.21593	TBC1D12	TBC1 domain family member 12 [Source:HGNC Symbol;Acc:HGNC:29082]
ENSG00000155393	1.42062e-21	0.45145	2.21508	HEATR3	HEAT repeat containing 3 [Source:HGNC Symbol;Acc:HGNC:26087]
ENSG00000158423	0.0199665	0.451551	2.21459	RIBC1	RIB43A domain with coiled-coils 1 [Source:HGNC Symbol;Acc:HGNC:26537]
ENSG00000170085	7.15744e-13	0.451566	2.21452	SIMC1	SUMO interacting motifs containing 1 [Source:HGNC Symbol;Acc:HGNC:24779]
ENSG00000106780	8.87049e-09	0.451582	2.21444	MEGF9	multiple EGF like domains 9 [Source:HGNC Symbol;Acc:HGNC:3234]
ENSG00000125450	5.73306e-27	0.451706	2.21383	NUP85	nucleoporin 85 [Source:HGNC Symbol;Acc:HGNC:8734]
ENSG00000119772	1.02343e-14	0.451707	2.21382	DNMT3A	DNA methyltransferase 3 alpha [Source:HGNC Symbol;Acc:HGNC:2978]
ENSG00000103811	6.57874e-09	0.451861	2.21307	CTSH	cathepsin H [Source:HGNC Symbol;Acc:HGNC:2535]
ENSG00000078070	5.96536e-21	0.451965	2.21256	MCCC1	methylcrotonoyl-CoA carboxylase 1 [Source:HGNC Symbol;Acc:HGNC:6936]
ENSG00000187796	4.15069e-15	0.452002	2.21238	CARD9	caspase recruitment domain family member 9 [Source:HGNC Symbol;Acc:HGNC:16391]
ENSG00000102967	3.77715e-17	0.452017	2.21231	DHODH	dihydroorotate dehydrogenase (quinone) [Source:HGNC Symbol;Acc:HGNC:2867]
ENSG00000085511	1.2079e-16	0.452059	2.2121	MAP3K4	mitogen-activated protein kinase kinase kinase 4 [Source:HGNC Symbol;Acc:HGNC:6856]
ENSG00000048028	8.54548e-09	0.45208	2.212	USP28	ubiquitin specific peptidase 28 [Source:HGNC Symbol;Acc:HGNC:12625]
ENSG00000076641	4.60388e-07	0.452284	2.211	PAG1	phosphoprotein membrane anchor with glycosphingolipid microdomains 1 [Source:HGNC Symbol;Acc:HGNC:30043]
ENSG00000165983	3.59831e-14	0.452327	2.21079	PTER	phosphotriesterase related [Source:HGNC Symbol;Acc:HGNC:9590]
ENSG00000134057	1.24888e-06	0.452557	2.20967	CCNB1	cyclin B1 [Source:HGNC Symbol;Acc:HGNC:1579]
ENSG00000206560	2.90925e-12	0.452716	2.20889	ANKRD28	ankyrin repeat domain 28 [Source:HGNC Symbol;Acc:HGNC:29024]
ENSG00000163781	9.135e-17	0.452888	2.20805	TOPBP1	topoisomerase (DNA) II binding protein 1 [Source:HGNC Symbol;Acc:HGNC:17008]
ENSG00000121766	2.02032e-23	0.452963	2.20769	ZCCHC17	zinc finger CCHC-type containing 17 [Source:HGNC Symbol;Acc:HGNC:30246]
ENSG00000164430	1.57252e-15	0.453096	2.20704	MB21D1	Mab-21 domain containing 1 [Source:HGNC Symbol;Acc:HGNC:21367]
ENSG00000124782	5.23807e-12	0.453133	2.20686	RREB1	ras responsive element binding protein 1 [Source:HGNC Symbol;Acc:HGNC:10449]
ENSG00000165475	5.51577e-13	0.453243	2.20632	CRYL1	crystallin lambda 1 [Source:HGNC Symbol;Acc:HGNC:18246]
ENSG00000157152	7.16091e-12	0.453584	2.20466	SYN2	synapsin II [Source:HGNC Symbol;Acc:HGNC:11495]
ENSG00000080503	1.84743e-13	0.453624	2.20447	SMARCA2	SWI/SNF related, matrix associated, actin dependent regulator of chromatin, subfamily a, member 2 [Source:HGNC Symbol;Acc:HGNC:11098]
ENSG00000134684	1.52752e-28	0.45369	2.20415	YARS	tyrosyl-tRNA synthetase [Source:HGNC Symbol;Acc:HGNC:12840]
ENSG00000064932	3.39193e-35	0.453783	2.2037	SBNO2	strawberry notch homolog 2 [Source:HGNC Symbol;Acc:HGNC:29158]
ENSG00000119326	0.00276194	0.453821	2.20351	CTNNAL1	catenin alpha like 1 [Source:HGNC Symbol;Acc:HGNC:2512]
ENSG00000179331	4.61622e-05	0.454174	2.2018	RAB39A	RAB39A, member RAS oncogene family [Source:HGNC Symbol;Acc:HGNC:16521]
ENSG00000130202	2.55105e-11	0.454234	2.20151	NECTIN2	nectin cell adhesion molecule 2 [Source:HGNC Symbol;Acc:HGNC:9707]
ENSG00000174600	0.00350521	0.454263	2.20137	CMKLR1	chemerin chemokine-like receptor 1 [Source:HGNC Symbol;Acc:HGNC:2121]
ENSG00000171735	4.76775e-17	0.454385	2.20078	CAMTA1	calmodulin binding transcription activator 1 [Source:HGNC Symbol;Acc:HGNC:18806]
ENSG00000118961	2.10097e-14	0.454418	2.20062	LDAH	lipid droplet associated hydrolase [Source:HGNC Symbol;Acc:HGNC:26145]
ENSG00000168496	1.24837e-05	0.454697	2.19926	FEN1	flap structure-specific endonuclease 1 [Source:HGNC Symbol;Acc:HGNC:3650]
ENSG00000123136	4.54556e-13	0.45486	2.19848	DDX39A	DExD-box helicase 39A [Source:HGNC Symbol;Acc:HGNC:17821]
ENSG00000108559	2.20582e-19	0.455098	2.19733	NUP88	nucleoporin 88 [Source:HGNC Symbol;Acc:HGNC:8067]
ENSG00000163617	0.000251296	0.455162	2.19702	CCDC191	coiled-coil domain containing 191 [Source:HGNC Symbol;Acc:HGNC:29272]
ENSG00000127191	2.19381e-20	0.455181	2.19693	TRAF2	TNF receptor associated factor 2 [Source:HGNC Symbol;Acc:HGNC:12032]
ENSG00000130829	4.85311e-10	0.455202	2.19683	DUSP9	dual specificity phosphatase 9 [Source:HGNC Symbol;Acc:HGNC:3076]
ENSG00000183763	0.000219957	0.455351	2.19611	TRAIP	TRAF interacting protein [Source:HGNC Symbol;Acc:HGNC:30764]
ENSG00000187605	4.23638e-06	0.455385	2.19594	TET3	tet methylcytosine dioxygenase 3 [Source:HGNC Symbol;Acc:HGNC:28313]
ENSG00000147274	4.03225e-36	0.455546	2.19517	RBMX	RNA binding motif protein, X-linked [Source:HGNC Symbol;Acc:HGNC:9910]
ENSG00000171681	2.24222e-08	0.455582	2.19499	ATF7IP	activating transcription factor 7 interacting protein [Source:HGNC Symbol;Acc:HGNC:20092]
ENSG00000085117	1.5386e-24	0.455593	2.19494	CD82	CD82 molecule [Source:HGNC Symbol;Acc:HGNC:6210]
ENSG00000106351	2.63585e-16	0.455606	2.19488	AGFG2	ArfGAP with FG repeats 2 [Source:HGNC Symbol;Acc:HGNC:5177]
ENSG00000183020	3.86159e-40	0.455607	2.19487	AP2A2	adaptor related protein complex 2 alpha 2 subunit [Source:HGNC Symbol;Acc:HGNC:562]
[truncated: 1,647 more rows]

## Sheet: HMC1.2 AQ1 2 µM vs DMSO
Supplementary File 2, Table 2: Differentially expressed genes (DEGs) in HMC1.2 treated with AQ1 2 µM (compared with DMSO). Adjusted P-value (FDR) < 0.05 (P-value < 0.001).
				LEGEND	DOWNREGULATED GENES
					UPREGULATED GENES
ENSEMBL ID	FDR < 0,05	FC	1/FC	Gene name	Gene description
ENSG00000263264	3.02419e-07	0.0370461	26.9934	CTB-133G6.1
ENSG00000153814	7.95695e-22	0.0386612	25.8657	JAZF1	JAZF zinc finger 1 [Source:HGNC Symbol;Acc:HGNC:28917]
ENSG00000171105	1.80263e-44	0.0465449	21.4846	INSR	insulin receptor [Source:HGNC Symbol;Acc:HGNC:6091]
ENSG00000166833	1.47087e-06	0.0468384	21.35	NAV2	neuron navigator 2 [Source:HGNC Symbol;Acc:HGNC:15997]
ENSG00000074047	5.46316e-16	0.0472703	21.1549	GLI2	GLI family zinc finger 2 [Source:HGNC Symbol;Acc:HGNC:4318]
ENSG00000112319	1.67268e-40	0.0492199	20.317	EYA4	EYA transcriptional coactivator and phosphatase 4 [Source:HGNC Symbol;Acc:HGNC:3522]
ENSG00000144868	3.81473e-41	0.0493918	20.2463	TMEM108	transmembrane protein 108 [Source:HGNC Symbol;Acc:HGNC:28451]
ENSG00000170485	1.38332e-21	0.0494531	20.2212	NPAS2	neuronal PAS domain protein 2 [Source:HGNC Symbol;Acc:HGNC:7895]
ENSG00000145526	7.91209e-22	0.0504526	19.8206	CDH18	cadherin 18 [Source:HGNC Symbol;Acc:HGNC:1757]
ENSG00000120658	7.04091e-13	0.0504773	19.8109	ENOX1	ecto-NOX disulfide-thiol exchanger 1 [Source:HGNC Symbol;Acc:HGNC:25474]
ENSG00000066827	3.47263e-34	0.0505083	19.7987	ZFAT	zinc finger and AT-hook domain containing [Source:HGNC Symbol;Acc:HGNC:19899]
ENSG00000172731	4.56341e-43	0.0514832	19.4238	LRRC20	leucine rich repeat containing 20 [Source:HGNC Symbol;Acc:HGNC:23421]
ENSG00000115183	8.98514e-40	0.0516061	19.3776	TANC1	tetratricopeptide repeat, ankyrin repeat and coiled-coil containing 1 [Source:HGNC Symbol;Acc:HGNC:29364]
ENSG00000160563	2.31008e-44	0.0518136	19.2999	MED27	mediator complex subunit 27 [Source:HGNC Symbol;Acc:HGNC:2377]
ENSG00000157927	1.14182e-22	0.0523034	19.1192	RADIL	Rap associating with DIL domain [Source:HGNC Symbol;Acc:HGNC:22226]
ENSG00000105738	1.10315e-37	0.0526831	18.9814	SIPA1L3	signal induced proliferation associated 1 like 3 [Source:HGNC Symbol;Acc:HGNC:23801]
ENSG00000185305	1.06544e-48	0.0528067	18.937	ARL15	ADP ribosylation factor like GTPase 15 [Source:HGNC Symbol;Acc:HGNC:25945]
ENSG00000109452	3.1288e-39	0.0529959	18.8694	INPP4B	inositol polyphosphate-4-phosphatase type II B [Source:HGNC Symbol;Acc:HGNC:6075]
ENSG00000134215	4.34828e-29	0.0535846	18.6621	VAV3	vav guanine nucleotide exchange factor 3 [Source:HGNC Symbol;Acc:HGNC:12659]
ENSG00000163947	3.26782e-37	0.0537153	18.6167	ARHGEF3	Rho guanine nucleotide exchange factor 3 [Source:HGNC Symbol;Acc:HGNC:683]
ENSG00000160293	3.31223e-51	0.0537513	18.6042	VAV2	vav guanine nucleotide exchange factor 2 [Source:HGNC Symbol;Acc:HGNC:12658]
ENSG00000152818	5.83822e-15	0.0543873	18.3866	UTRN	utrophin [Source:HGNC Symbol;Acc:HGNC:12635]
ENSG00000048471	5.80054e-36	0.0551916	18.1187	SNX29	sorting nexin 29 [Source:HGNC Symbol;Acc:HGNC:30542]
ENSG00000064999	1.65294e-38	0.0556023	17.9849	ANKS1A	ankyrin repeat and sterile alpha motif domain containing 1A [Source:HGNC Symbol;Acc:HGNC:20961]
ENSG00000141564	2.31348e-42	0.0559515	17.8726	RPTOR	regulatory associated protein of MTOR complex 1 [Source:HGNC Symbol;Acc:HGNC:30287]
ENSG00000189337	6.81426e-84	0.0561286	17.8162	KAZN	kazrin, periplakin interacting protein [Source:HGNC Symbol;Acc:HGNC:29173]
ENSG00000178764	5.6718e-25	0.0562354	17.7824	ZHX2	zinc fingers and homeoboxes 2 [Source:HGNC Symbol;Acc:HGNC:18513]
ENSG00000154217	2.23011e-57	0.0562938	17.764	PITPNC1	phosphatidylinositol transfer protein, cytoplasmic 1 [Source:HGNC Symbol;Acc:HGNC:21045]
ENSG00000148200	1.58427e-40	0.0566098	17.6648	NR6A1	nuclear receptor subfamily 6 group A member 1 [Source:HGNC Symbol;Acc:HGNC:7985]
ENSG00000183621	5.93116e-16	0.0566118	17.6642	ZNF438	zinc finger protein 438 [Source:HGNC Symbol;Acc:HGNC:21029]
ENSG00000154928	9.37423e-59	0.0568697	17.584	EPHB1	EPH receptor B1 [Source:HGNC Symbol;Acc:HGNC:3392]
ENSG00000198382	2.16066e-69	0.0570554	17.5268	UVRAG	UV radiation resistance associated [Source:HGNC Symbol;Acc:HGNC:12640]
ENSG00000111880	2.19386e-70	0.0571869	17.4865	RNGTT	RNA guanylyltransferase and 5'-phosphatase [Source:HGNC Symbol;Acc:HGNC:10073]
ENSG00000144535	1.41403e-57	0.0575498	17.3763	DIS3L2	DIS3 like 3'-5' exoribonuclease 2 [Source:HGNC Symbol;Acc:HGNC:28648]
ENSG00000127124	4.43735e-17	0.0576453	17.3475	HIVEP3	human immunodeficiency virus type I enhancer binding protein 3 [Source:HGNC Symbol;Acc:HGNC:13561]
ENSG00000153317	1.18777e-54	0.0577361	17.3202	ASAP1	ArfGAP with SH3 domain, ankyrin repeat and PH domain 1 [Source:HGNC Symbol;Acc:HGNC:2720]
ENSG00000196220	1.44546e-38	0.0583351	17.1423	SRGAP3	SLIT-ROBO Rho GTPase activating protein 3 [Source:HGNC Symbol;Acc:HGNC:19744]
ENSG00000179241	2.71363e-31	0.0584203	17.1173	LDLRAD3	low density lipoprotein receptor class A domain containing 3 [Source:HGNC Symbol;Acc:HGNC:27046]
ENSG00000145555	2.061e-08	0.0586859	17.0399	MYO10	myosin X [Source:HGNC Symbol;Acc:HGNC:7593]
ENSG00000145982	6.29065e-46	0.0588835	16.9827	FARS2	phenylalanyl-tRNA synthetase 2, mitochondrial [Source:HGNC Symbol;Acc:HGNC:21062]
ENSG00000151240	1.27501e-29	0.0592223	16.8855	DIP2C	disco interacting protein 2 homolog C [Source:HGNC Symbol;Acc:HGNC:29150]
ENSG00000164182	3.16866e-41	0.0598485	16.7089	NDUFAF2	NADH:ubiquinone oxidoreductase complex assembly factor 2 [Source:HGNC Symbol;Acc:HGNC:28086]
ENSG00000175175	2.96483e-32	0.0603175	16.5789	PPM1E	protein phosphatase, Mg2+/Mn2+ dependent 1E [Source:HGNC Symbol;Acc:HGNC:19322]
ENSG00000169398	1.66283e-36	0.0603784	16.5622	PTK2	protein tyrosine kinase 2 [Source:HGNC Symbol;Acc:HGNC:9611]
ENSG00000149346	3.38799e-59	0.0604443	16.5441	SLX4IP	SLX4 interacting protein [Source:HGNC Symbol;Acc:HGNC:16225]
ENSG00000157657	4.08394e-48	0.0605088	16.5265	ZNF618	zinc finger protein 618 [Source:HGNC Symbol;Acc:HGNC:29416]
ENSG00000071205	2.6574e-45	0.0607031	16.4736	ARHGAP10	Rho GTPase activating protein 10 [Source:HGNC Symbol;Acc:HGNC:26099]
ENSG00000165675	5.01065e-41	0.0610311	16.3851	ENOX2	ecto-NOX disulfide-thiol exchanger 2 [Source:HGNC Symbol;Acc:HGNC:2259]
ENSG00000088387	7.98463e-22	0.0612609	16.3236	DOCK9	dedicator of cytokinesis 9 [Source:HGNC Symbol;Acc:HGNC:14132]
ENSG00000152127	5.67879e-16	0.061339	16.3029	MGAT5	mannosyl (alpha-1,6-)-glycoprotein beta-1,6-N-acetyl-glucosaminyltransferase [Source:HGNC Symbol;Acc:HGNC:7049]
ENSG00000175471	2.83612e-43	0.0613981	16.2871	MCTP1	multiple C2 and transmembrane domain containing 1 [Source:HGNC Symbol;Acc:HGNC:26183]
ENSG00000205683	1.06313e-14	0.0617465	16.1952	DPF3	double PHD fingers 3 [Source:HGNC Symbol;Acc:HGNC:17427]
ENSG00000116675	7.61507e-21	0.0620577	16.114	DNAJC6	DnaJ heat shock protein family (Hsp40) member C6 [Source:HGNC Symbol;Acc:HGNC:15469]
ENSG00000158169	1.06519e-27	0.0622307	16.0692	FANCC	Fanconi anemia complementation group C [Source:HGNC Symbol;Acc:HGNC:3584]
ENSG00000137478	1.49162e-50	0.0622386	16.0672	FCHSD2	FCH and double SH3 domains 2 [Source:HGNC Symbol;Acc:HGNC:29114]
ENSG00000151276	2.0229e-47	0.0622431	16.066	MAGI1	membrane associated guanylate kinase, WW and PDZ domain containing 1 [Source:HGNC Symbol;Acc:HGNC:946]
ENSG00000068383	4.89684e-42	0.0625185	15.9953	INPP5A	inositol polyphosphate-5-phosphatase A [Source:HGNC Symbol;Acc:HGNC:6076]
ENSG00000117643	7.59094e-41	0.0625248	15.9936	MAN1C1	mannosidase alpha class 1C member 1 [Source:HGNC Symbol;Acc:HGNC:19080]
ENSG00000197321	1.30516e-13	0.0626546	15.9605	SVIL	supervillin [Source:HGNC Symbol;Acc:HGNC:11480]
ENSG00000198879	9.56463e-22	0.0628287	15.9163	SFMBT2	Scm-like with four mbt domains 2 [Source:HGNC Symbol;Acc:HGNC:20256]
ENSG00000106554	5.08123e-60	0.0630701	15.8554	CHCHD3	coiled-coil-helix-coiled-coil-helix domain containing 3 [Source:HGNC Symbol;Acc:HGNC:21906]
ENSG00000176473	4.72442e-30	0.0631284	15.8407	WDR25	WD repeat domain 25 [Source:HGNC Symbol;Acc:HGNC:21064]
ENSG00000176463	1.66805e-17	0.0632979	15.7983	SLCO3A1	solute carrier organic anion transporter family member 3A1 [Source:HGNC Symbol;Acc:HGNC:10952]
ENSG00000157851	8.29069e-18	0.0634001	15.7729	DPYSL5	dihydropyrimidinase like 5 [Source:HGNC Symbol;Acc:HGNC:20637]
ENSG00000118007	4.04674e-36	0.0635829	15.7275	STAG1	stromal antigen 1 [Source:HGNC Symbol;Acc:HGNC:11354]
ENSG00000079482	4.08383e-26	0.0636328	15.7152	OPHN1	oligophrenin 1 [Source:HGNC Symbol;Acc:HGNC:8148]
ENSG00000111110	3.53013e-42	0.0637735	15.6805	PPM1H	protein phosphatase, Mg2+/Mn2+ dependent 1H [Source:HGNC Symbol;Acc:HGNC:18583]
ENSG00000198873	6.49339e-36	0.0638249	15.6679	GRK5	G protein-coupled receptor kinase 5 [Source:HGNC Symbol;Acc:HGNC:4544]
ENSG00000153815	4.18617e-40	0.0638253	15.6678	CMIP	c-Maf inducing protein [Source:HGNC Symbol;Acc:HGNC:24319]
ENSG00000158714	1.5967e-08	0.0639036	15.6486	SLAMF8	SLAM family member 8 [Source:HGNC Symbol;Acc:HGNC:21391]
ENSG00000128656	5.16327e-08	0.0640442	15.6142	CHN1	chimerin 1 [Source:HGNC Symbol;Acc:HGNC:1943]
ENSG00000183826	6.16037e-54	0.0642108	15.5737	BTBD9	BTB domain containing 9 [Source:HGNC Symbol;Acc:HGNC:21228]
ENSG00000183853	5.65019e-23	0.0642922	15.554	KIRREL	kin of IRRE like (Drosophila) [Source:HGNC Symbol;Acc:HGNC:15734]
ENSG00000102384	1.63658e-22	0.0643134	15.5489	CENPI	centromere protein I [Source:HGNC Symbol;Acc:HGNC:3968]
ENSG00000104375	3.36361e-47	0.064585	15.4835	STK3	serine/threonine kinase 3 [Source:HGNC Symbol;Acc:HGNC:11406]
ENSG00000101849	1.2385e-39	0.064683	15.46	TBL1X	transducin beta like 1X-linked [Source:HGNC Symbol;Acc:HGNC:11585]
ENSG00000116667	4.06383e-16	0.0647775	15.4375	C1orf21	chromosome 1 open reading frame 21 [Source:HGNC Symbol;Acc:HGNC:15494]
ENSG00000197077	1.33205e-18	0.0650277	15.3781	KIAA1671	KIAA1671 [Source:HGNC Symbol;Acc:HGNC:29345]
ENSG00000118922	2.10674e-13	0.0651089	15.3589	KLF12	Kruppel like factor 12 [Source:HGNC Symbol;Acc:HGNC:6346]
ENSG00000181090	7.39371e-42	0.0657026	15.2201	EHMT1	euchromatic histone lysine methyltransferase 1 [Source:HGNC Symbol;Acc:HGNC:24650]
ENSG00000145687	6.53159e-70	0.0657254	15.2148	SSBP2	single stranded DNA binding protein 2 [Source:HGNC Symbol;Acc:HGNC:15831]
ENSG00000106069	3.22945e-31	0.0660127	15.1486	CHN2	chimerin 2 [Source:HGNC Symbol;Acc:HGNC:1944]
ENSG00000171723	3.45143e-37	0.066141	15.1192	GPHN	gephyrin [Source:HGNC Symbol;Acc:HGNC:15465]
ENSG00000163638	1.10524e-24	0.0661866	15.1088	ADAMTS9	ADAM metallopeptidase with thrombospondin type 1 motif 9 [Source:HGNC Symbol;Acc:HGNC:13202]
ENSG00000135540	3.25725e-15	0.0664206	15.0556	NHSL1	NHS like 1 [Source:HGNC Symbol;Acc:HGNC:21021]
ENSG00000089177	7.35262e-53	0.0664325	15.0529	KIF16B	kinesin family member 16B [Source:HGNC Symbol;Acc:HGNC:15869]
ENSG00000065675	7.49068e-29	0.0666605	15.0014	PRKCQ	protein kinase C theta [Source:HGNC Symbol;Acc:HGNC:9410]
ENSG00000133812	1.09693e-39	0.0667687	14.9771	SBF2	SET binding factor 2 [Source:HGNC Symbol;Acc:HGNC:2135]
ENSG00000196628	6.45165e-40	0.0673183	14.8548	TCF4	transcription factor 4 [Source:HGNC Symbol;Acc:HGNC:11634]
ENSG00000054611	4.63673e-58	0.0675004	14.8147	TBC1D22A	TBC1 domain family member 22A [Source:HGNC Symbol;Acc:HGNC:1309]
ENSG00000119487	2.71489e-49	0.0675917	14.7947	MAPKAP1	mitogen-activated protein kinase associated protein 1 [Source:HGNC Symbol;Acc:HGNC:18752]
ENSG00000145375	1.91332e-57	0.068005	14.7048	SPATA5	spermatogenesis associated 5 [Source:HGNC Symbol;Acc:HGNC:18119]
ENSG00000033170	6.56487e-45	0.0680776	14.6891	FUT8	fucosyltransferase 8 [Source:HGNC Symbol;Acc:HGNC:4019]
ENSG00000170293	6.41739e-09	0.0681473	14.6741	CMTM8	CKLF like MARVEL transmembrane domain containing 8 [Source:HGNC Symbol;Acc:HGNC:19179]
ENSG00000170011	1.19051e-08	0.0684865	14.6014	MYRIP	myosin VIIA and Rab interacting protein [Source:HGNC Symbol;Acc:HGNC:19156]
ENSG00000101871	2.00571e-06	0.0685966	14.578	MID1	midline 1 [Source:HGNC Symbol;Acc:HGNC:7095]
ENSG00000109436	3.02845e-17	0.0691738	14.4563	TBC1D9	TBC1 domain family member 9 [Source:HGNC Symbol;Acc:HGNC:21710]
ENSG00000160191	1.6741e-38	0.0693414	14.4214	PDE9A	phosphodiesterase 9A [Source:HGNC Symbol;Acc:HGNC:8795]
ENSG00000134030	1.44716e-43	0.0695339	14.3815	CTIF	cap binding complex dependent translation initiation factor [Source:HGNC Symbol;Acc:HGNC:23925]
ENSG00000185104	1.01605e-59	0.06961	14.3658	FAF1	Fas associated factor 1 [Source:HGNC Symbol;Acc:HGNC:3578]
ENSG00000150764	3.77765e-21	0.0696199	14.3637	DIXDC1	DIX domain containing 1 [Source:HGNC Symbol;Acc:HGNC:23695]
ENSG00000119522	2.3079e-50	0.0696533	14.3568	DENND1A	DENN domain containing 1A [Source:HGNC Symbol;Acc:HGNC:29324]
ENSG00000100629	1.55002e-27	0.0697406	14.3389	CEP128	centrosomal protein 128 [Source:HGNC Symbol;Acc:HGNC:20359]
ENSG00000186073	1.03923e-43	0.0703196	14.2208	C15orf41	chromosome 15 open reading frame 41 [Source:HGNC Symbol;Acc:HGNC:26929]
ENSG00000184220	2.90353e-32	0.0703899	14.2066	CMSS1	cms1 ribosomal small subunit homolog (yeast) [Source:HGNC Symbol;Acc:HGNC:28666]
ENSG00000107731	3.47866e-41	0.0704249	14.1995	UNC5B	unc-5 netrin receptor B [Source:HGNC Symbol;Acc:HGNC:12568]
ENSG00000215421	9.85075e-32	0.0706739	14.1495	ZNF407	zinc finger protein 407 [Source:HGNC Symbol;Acc:HGNC:19904]
ENSG00000196284	1.93125e-12	0.0709642	14.0916	SUPT3H	SPT3 homolog, SAGA and STAGA complex component [Source:HGNC Symbol;Acc:HGNC:11466]
ENSG00000103489	3.99271e-46	0.0710264	14.0793	XYLT1	xylosyltransferase 1 [Source:HGNC Symbol;Acc:HGNC:15516]
ENSG00000109911	2.53295e-41	0.0713454	14.0163	ELP4	elongator acetyltransferase complex subunit 4 [Source:HGNC Symbol;Acc:HGNC:1171]
ENSG00000174891	4.83292e-51	0.0713927	14.007	RSRC1	arginine and serine rich coiled-coil 1 [Source:HGNC Symbol;Acc:HGNC:24152]
ENSG00000170537	0.00010612	0.0714046	14.0047	TMC7	transmembrane channel like 7 [Source:HGNC Symbol;Acc:HGNC:23000]
ENSG00000131773	1.90875e-53	0.0717906	13.9294	KHDRBS3	KH RNA binding domain containing, signal transduction associated 3 [Source:HGNC Symbol;Acc:HGNC:18117]
ENSG00000166348	1.36945e-37	0.0718406	13.9197	USP54	ubiquitin specific peptidase 54 [Source:HGNC Symbol;Acc:HGNC:23513]
ENSG00000120162	9.11051e-39	0.0722352	13.8437	MOB3B	MOB kinase activator 3B [Source:HGNC Symbol;Acc:HGNC:23825]
ENSG00000155792	2.55886e-58	0.0722565	13.8396	DEPTOR	DEP domain containing MTOR interacting protein [Source:HGNC Symbol;Acc:HGNC:22953]
ENSG00000172292	6.8596e-37	0.07227	13.837	CERS6	ceramide synthase 6 [Source:HGNC Symbol;Acc:HGNC:23826]
ENSG00000182606	6.09237e-56	0.0723912	13.8138	TRAK1	trafficking kinesin protein 1 [Source:HGNC Symbol;Acc:HGNC:29947]
ENSG00000174306	1.2404e-39	0.07248	13.7969	ZHX3	zinc fingers and homeoboxes 3 [Source:HGNC Symbol;Acc:HGNC:15935]
ENSG00000171310	8.8477e-72	0.0726698	13.7609	CHST11	carbohydrate sulfotransferase 11 [Source:HGNC Symbol;Acc:HGNC:17422]
ENSG00000173950	9.55376e-55	0.0726956	13.756	XXYLT1	xyloside xylosyltransferase 1 [Source:HGNC Symbol;Acc:HGNC:26639]
ENSG00000086015	1.26943e-72	0.0730511	13.689	MAST2	microtubule associated serine/threonine kinase 2 [Source:HGNC Symbol;Acc:HGNC:19035]
ENSG00000183049	4.79108e-11	0.0733874	13.6263	CAMK1D	calcium/calmodulin dependent protein kinase ID [Source:HGNC Symbol;Acc:HGNC:19341]
ENSG00000053254	4.79132e-34	0.0735595	13.5944	FOXN3	forkhead box N3 [Source:HGNC Symbol;Acc:HGNC:1928]
ENSG00000075420	2.37894e-47	0.0736814	13.5719	FNDC3B	fibronectin type III domain containing 3B [Source:HGNC Symbol;Acc:HGNC:24670]
ENSG00000130338	1.036e-33	0.0738161	13.5472	TULP4	tubby like protein 4 [Source:HGNC Symbol;Acc:HGNC:15530]
ENSG00000198648	1.24222e-21	0.0739766	13.5178	STK39	serine/threonine kinase 39 [Source:HGNC Symbol;Acc:HGNC:17717]
ENSG00000176438	2.9226e-22	0.0740529	13.5039	SYNE3	spectrin repeat containing nuclear envelope family member 3 [Source:HGNC Symbol;Acc:HGNC:19861]
ENSG00000183579	6.46575e-22	0.0743443	13.4509	ZNRF3	zinc and ring finger 3 [Source:HGNC Symbol;Acc:HGNC:18126]
ENSG00000120278	7.09744e-06	0.0743799	13.4445	PLEKHG1	pleckstrin homology and RhoGEF domain containing G1 [Source:HGNC Symbol;Acc:HGNC:20884]
ENSG00000164597	1.10394e-47	0.0744746	13.4274	COG5	component of oligomeric golgi complex 5 [Source:HGNC Symbol;Acc:HGNC:14857]
ENSG00000120519	1.1553e-35	0.0745883	13.4069	SLC10A7	solute carrier family 10 member 7 [Source:HGNC Symbol;Acc:HGNC:23088]
ENSG00000169330	1.47598e-11	0.0747361	13.3804	KIAA1024	KIAA1024 [Source:HGNC Symbol;Acc:HGNC:29172]
ENSG00000068650	1.89569e-32	0.0748019	13.3686	ATP11A	ATPase phospholipid transporting 11A [Source:HGNC Symbol;Acc:HGNC:13552]
ENSG00000182185	6.56956e-15	0.0751276	13.3107	RAD51B	RAD51 paralog B [Source:HGNC Symbol;Acc:HGNC:9822]
ENSG00000127946	8.43467e-44	0.0753072	13.2789	HIP1	huntingtin interacting protein 1 [Source:HGNC Symbol;Acc:HGNC:4913]
ENSG00000164494	1.32617e-53	0.0755386	13.2383	PDSS2	decaprenyl diphosphate synthase subunit 2 [Source:HGNC Symbol;Acc:HGNC:23041]
ENSG00000178105	1.10286e-59	0.0756735	13.2147	DDX10	DEAD-box helicase 10 [Source:HGNC Symbol;Acc:HGNC:2735]
ENSG00000038532	4.46768e-47	0.0760748	13.145	CLEC16A	C-type lectin domain family 16 member A [Source:HGNC Symbol;Acc:HGNC:29013]
ENSG00000140396	8.64165e-25	0.0760999	13.1406	NCOA2	nuclear receptor coactivator 2 [Source:HGNC Symbol;Acc:HGNC:7669]
ENSG00000196526	1.68628e-15	0.0764613	13.0785	AFAP1	actin filament associated protein 1 [Source:HGNC Symbol;Acc:HGNC:24017]
ENSG00000140386	9.5943e-32	0.0767779	13.0246	SCAPER	S-phase cyclin A associated protein in the ER [Source:HGNC Symbol;Acc:HGNC:13081]
ENSG00000020426	2.88622e-45	0.0768487	13.0126	MNAT1	MNAT1, CDK activating kinase assembly factor [Source:HGNC Symbol;Acc:HGNC:7181]
ENSG00000182575	5.56073e-19	0.0769436	12.9965	NXPH3	neurexophilin 3 [Source:HGNC Symbol;Acc:HGNC:8077]
ENSG00000140718	9.7638e-12	0.0769467	12.996	FTO	FTO, alpha-ketoglutarate dependent dioxygenase [Source:HGNC Symbol;Acc:HGNC:24678]
ENSG00000159685	3.13745e-29	0.0770274	12.9824	CHCHD6	coiled-coil-helix-coiled-coil-helix domain containing 6 [Source:HGNC Symbol;Acc:HGNC:28184]
ENSG00000071051	1.34065e-42	0.0770837	12.9729	NCK2	NCK adaptor protein 2 [Source:HGNC Symbol;Acc:HGNC:7665]
ENSG00000147202	2.12477e-27	0.0771165	12.9674	DIAPH2	diaphanous related formin 2 [Source:HGNC Symbol;Acc:HGNC:2877]
ENSG00000137764	1.17254e-42	0.0773417	12.9296	MAP2K5	mitogen-activated protein kinase kinase 5 [Source:HGNC Symbol;Acc:HGNC:6845]
ENSG00000027075	3.57896e-21	0.0774073	12.9187	PRKCH	protein kinase C eta [Source:HGNC Symbol;Acc:HGNC:9403]
ENSG00000068024	7.04023e-42	0.0775218	12.8996	HDAC4	histone deacetylase 4 [Source:HGNC Symbol;Acc:HGNC:14063]
ENSG00000105339	1.36211e-37	0.0777214	12.8665	DENND3	DENN domain containing 3 [Source:HGNC Symbol;Acc:HGNC:29134]
ENSG00000106070	3.02331e-16	0.0777481	12.8621	GRB10	growth factor receptor bound protein 10 [Source:HGNC Symbol;Acc:HGNC:4564]
ENSG00000053524	5.0633e-05	0.078064	12.81	MCF2L2	MCF.2 cell line derived transforming sequence-like 2 [Source:HGNC Symbol;Acc:HGNC:30319]
ENSG00000129993	1.35593e-56	0.078114	12.8018	CBFA2T3	CBFA2/RUNX1 translocation partner 3 [Source:HGNC Symbol;Acc:HGNC:1537]
ENSG00000173517	2.40865e-32	0.0781199	12.8008	PEAK1	pseudopodium enriched atypical kinase 1 [Source:HGNC Symbol;Acc:HGNC:29431]
ENSG00000121964	1.49283e-54	0.0783426	12.7645	GTDC1	glycosyltransferase like domain containing 1 [Source:HGNC Symbol;Acc:HGNC:20887]
ENSG00000113391	2.64041e-60	0.0785835	12.7253	FAM172A	family with sequence similarity 172 member A [Source:HGNC Symbol;Acc:HGNC:25365]
ENSG00000148468	1.80859e-69	0.0786688	12.7115	FAM171A1	family with sequence similarity 171 member A1 [Source:HGNC Symbol;Acc:HGNC:23522]
ENSG00000079691	1.46181e-25	0.0786696	12.7114	CARMIL1	capping protein regulator and myosin 1 linker 1 [Source:HGNC Symbol;Acc:HGNC:21581]
ENSG00000084676	7.26339e-41	0.0788342	12.6848	NCOA1	nuclear receptor coactivator 1 [Source:HGNC Symbol;Acc:HGNC:7668]
ENSG00000148737	3.22524e-21	0.0788705	12.679	TCF7L2	transcription factor 7 like 2 [Source:HGNC Symbol;Acc:HGNC:11641]
ENSG00000158560	1.61871e-17	0.078879	12.6776	DYNC1I1	dynein cytoplasmic 1 intermediate chain 1 [Source:HGNC Symbol;Acc:HGNC:2963]
ENSG00000159733	6.91742e-52	0.0789285	12.6697	ZFYVE28	zinc finger FYVE-type containing 28 [Source:HGNC Symbol;Acc:HGNC:29334]
ENSG00000221866	8.4458e-37	0.0790409	12.6517	PLXNA4	plexin A4 [Source:HGNC Symbol;Acc:HGNC:9102]
ENSG00000120756	7.19402e-20	0.0790609	12.6485	PLS1	plastin 1 [Source:HGNC Symbol;Acc:HGNC:9090]
ENSG00000188352	7.10302e-43	0.0791223	12.6387	FOCAD	focadhesin [Source:HGNC Symbol;Acc:HGNC:23377]
ENSG00000163697	2.29975e-16	0.0792728	12.6147	APBB2	amyloid beta precursor protein binding family B member 2 [Source:HGNC Symbol;Acc:HGNC:582]
ENSG00000080839	7.35092e-52	0.0796536	12.5544	RBL1	RB transcriptional corepressor like 1 [Source:HGNC Symbol;Acc:HGNC:9893]
ENSG00000108557	5.17745e-54	0.0796611	12.5532	RAI1	retinoic acid induced 1 [Source:HGNC Symbol;Acc:HGNC:9834]
ENSG00000065413	9.73649e-07	0.0798982	12.5159	ANKRD44	ankyrin repeat domain 44 [Source:HGNC Symbol;Acc:HGNC:25259]
ENSG00000154127	2.65424e-44	0.0799784	12.5034	UBASH3B	ubiquitin associated and SH3 domain containing B [Source:HGNC Symbol;Acc:HGNC:29884]
ENSG00000151422	9.72463e-25	0.080303	12.4528	FER	FER tyrosine kinase [Source:HGNC Symbol;Acc:HGNC:3655]
ENSG00000140694	1.647e-67	0.0803513	12.4453	PARN	poly(A)-specific ribonuclease [Source:HGNC Symbol;Acc:HGNC:8609]
ENSG00000139734	2.51749e-25	0.0804367	12.4321	DIAPH3	diaphanous related formin 3 [Source:HGNC Symbol;Acc:HGNC:15480]
ENSG00000140443	1.97026e-38	0.0805122	12.4205	IGF1R	insulin like growth factor 1 receptor [Source:HGNC Symbol;Acc:HGNC:5465]
ENSG00000082805	2.82658e-24	0.0808317	12.3714	ERC1	ELKS/RAB6-interacting/CAST family member 1 [Source:HGNC Symbol;Acc:HGNC:17072]
ENSG00000105810	1.38553e-18	0.0808411	12.37	CDK6	cyclin dependent kinase 6 [Source:HGNC Symbol;Acc:HGNC:1777]
ENSG00000107242	4.48353e-25	0.0809753	12.3495	PIP5K1B	phosphatidylinositol-4-phosphate 5-kinase type 1 beta [Source:HGNC Symbol;Acc:HGNC:8995]
ENSG00000166527	7.23569e-14	0.0812543	12.307	CLEC4D	C-type lectin domain family 4 member D [Source:HGNC Symbol;Acc:HGNC:14554]
ENSG00000090975	4.15126e-31	0.081334	12.295	PITPNM2	phosphatidylinositol transfer protein membrane associated 2 [Source:HGNC Symbol;Acc:HGNC:21044]
ENSG00000087258	3.84344e-26	0.081421	12.2819	GNAO1	G protein subunit alpha o1 [Source:HGNC Symbol;Acc:HGNC:4389]
ENSG00000186716	8.96217e-53	0.0814417	12.2787	BCR	BCR, RhoGEF and GTPase activating protein [Source:HGNC Symbol;Acc:HGNC:1014]
ENSG00000152422	1.51135e-42	0.0817097	12.2385	XRCC4	X-ray repair cross complementing 4 [Source:HGNC Symbol;Acc:HGNC:12831]
ENSG00000157985	1.16969e-54	0.0818887	12.2117	AGAP1	ArfGAP with GTPase domain, ankyrin repeat and PH domain 1 [Source:HGNC Symbol;Acc:HGNC:16922]
ENSG00000145864	8.91718e-05	0.0820686	12.1849	GABRB2	gamma-aminobutyric acid type A receptor beta2 subunit [Source:HGNC Symbol;Acc:HGNC:4082]
ENSG00000187079	3.19415e-42	0.0820907	12.1816	TEAD1	TEA domain transcription factor 1 [Source:HGNC Symbol;Acc:HGNC:11714]
ENSG00000162946	2.40414e-15	0.0820972	12.1807	DISC1	disrupted in schizophrenia 1 [Source:HGNC Symbol;Acc:HGNC:2888]
ENSG00000182247	2.37237e-79	0.0821964	12.166	UBE2E2	ubiquitin conjugating enzyme E2 E2 [Source:HGNC Symbol;Acc:HGNC:12478]
ENSG00000087495	5.50451e-09	0.0823179	12.148	PHACTR3	phosphatase and actin regulator 3 [Source:HGNC Symbol;Acc:HGNC:15833]
ENSG00000145012	1.18144e-25	0.0830875	12.0355	LPP	LIM domain containing preferred translocation partner in lipoma [Source:HGNC Symbol;Acc:HGNC:6679]
ENSG00000075539	5.64652e-30	0.08352	11.9732	FRYL	FRY like transcription coactivator [Source:HGNC Symbol;Acc:HGNC:29127]
ENSG00000158813	3.29302e-10	0.0836404	11.9559	EDA	ectodysplasin A [Source:HGNC Symbol;Acc:HGNC:3157]
ENSG00000168675	4.31537e-22	0.0836649	11.9524	LDLRAD4	low density lipoprotein receptor class A domain containing 4 [Source:HGNC Symbol;Acc:HGNC:1224]
ENSG00000132394	4.62191e-36	0.0837975	11.9335	EEFSEC	eukaryotic elongation factor, selenocysteine-tRNA specific [Source:HGNC Symbol;Acc:HGNC:24614]
ENSG00000154229	6.43421e-15	0.0839119	11.9173	PRKCA	protein kinase C alpha [Source:HGNC Symbol;Acc:HGNC:9393]
ENSG00000147799	5.46155e-18	0.084166	11.8813	ARHGAP39	Rho GTPase activating protein 39 [Source:HGNC Symbol;Acc:HGNC:29351]
ENSG00000145362	2.53961e-06	0.0842248	11.873	ANK2	ankyrin 2 [Source:HGNC Symbol;Acc:HGNC:493]
ENSG00000067208	5.2622e-34	0.0845903	11.8217	EVI5	ecotropic viral integration site 5 [Source:HGNC Symbol;Acc:HGNC:3501]
ENSG00000128266	8.01783e-35	0.0846267	11.8166	GNAZ	G protein subunit alpha z [Source:HGNC Symbol;Acc:HGNC:4395]
ENSG00000069869	4.7423e-29	0.0847621	11.7977	NEDD4	neural precursor cell expressed, developmentally down-regulated 4, E3 ubiquitin protein ligase [Source:HGNC Symbol;Acc:HGNC:7727]
ENSG00000117298	6.0722e-46	0.0849001	11.7786	ECE1	endothelin converting enzyme 1 [Source:HGNC Symbol;Acc:HGNC:3146]
ENSG00000165914	1.59941e-78	0.0851309	11.7466	TTC7B	tetratricopeptide repeat domain 7B [Source:HGNC Symbol;Acc:HGNC:19858]
ENSG00000145284	5.27236e-14	0.0852321	11.7327	SCD5	stearoyl-CoA desaturase 5 [Source:HGNC Symbol;Acc:HGNC:21088]
ENSG00000127663	4.95097e-87	0.0853313	11.719	KDM4B	lysine demethylase 4B [Source:HGNC Symbol;Acc:HGNC:29136]
ENSG00000144283	8.93206e-45	0.0854128	11.7079	PKP4	plakophilin 4 [Source:HGNC Symbol;Acc:HGNC:9026]
ENSG00000198373	1.45459e-41	0.0854133	11.7078	WWP2	WW domain containing E3 ubiquitin protein ligase 2 [Source:HGNC Symbol;Acc:HGNC:16804]
ENSG00000117020	4.11365e-37	0.0854472	11.7031	AKT3	AKT serine/threonine kinase 3 [Source:HGNC Symbol;Acc:HGNC:393]
ENSG00000197905	1.9298e-27	0.0855288	11.692	TEAD4	TEA domain transcription factor 4 [Source:HGNC Symbol;Acc:HGNC:11717]
ENSG00000129295	2.48777e-11	0.0855574	11.6881	LRRC6	leucine rich repeat containing 6 [Source:HGNC Symbol;Acc:HGNC:16725]
ENSG00000197183	2.10309e-23	0.0855699	11.6864	NOL4L	nucleolar protein 4 like [Source:HGNC Symbol;Acc:HGNC:16106]
ENSG00000266028	3.17413e-62	0.0856892	11.6701	SRGAP2	SLIT-ROBO Rho GTPase activating protein 2 [Source:HGNC Symbol;Acc:HGNC:19751]
ENSG00000181031	4.27817e-16	0.0859137	11.6396	RPH3AL	rabphilin 3A-like (without C2 domains) [Source:HGNC Symbol;Acc:HGNC:10296]
ENSG00000198874	6.45076e-44	0.0859406	11.6359	TYW1	tRNA-yW synthesizing protein 1 homolog [Source:HGNC Symbol;Acc:HGNC:25598]
ENSG00000091157	2.73793e-42	0.0864553	11.5667	WDR7	WD repeat domain 7 [Source:HGNC Symbol;Acc:HGNC:13490]
ENSG00000134278	2.52962e-35	0.0869373	11.5025	SPIRE1	spire type actin nucleation factor 1 [Source:HGNC Symbol;Acc:HGNC:30622]
ENSG00000146143	1.13023e-30	0.086996	11.4948	PRIM2	primase (DNA) subunit 2 [Source:HGNC Symbol;Acc:HGNC:9370]
ENSG00000038382	4.66533e-33	0.0870079	11.4932	TRIO	trio Rho guanine nucleotide exchange factor [Source:HGNC Symbol;Acc:HGNC:12303]
ENSG00000141905	1.16169e-56	0.0870342	11.4897	NFIC	nuclear factor I C [Source:HGNC Symbol;Acc:HGNC:7786]
ENSG00000011105	1.24177e-46	0.0871541	11.4739	TSPAN9	tetraspanin 9 [Source:HGNC Symbol;Acc:HGNC:21640]
ENSG00000100320	1.01961e-22	0.0871878	11.4695	RBFOX2	RNA binding protein, fox-1 homolog 2 [Source:HGNC Symbol;Acc:HGNC:9906]
ENSG00000100784	4.3782e-57	0.0871944	11.4686	RPS6KA5	ribosomal protein S6 kinase A5 [Source:HGNC Symbol;Acc:HGNC:10434]
ENSG00000184792	1.28967e-36	0.0873811	11.4441	OSBP2	oxysterol binding protein 2 [Source:HGNC Symbol;Acc:HGNC:8504]
ENSG00000010818	2.05889e-24	0.087431	11.4376	HIVEP2	human immunodeficiency virus type I enhancer binding protein 2 [Source:HGNC Symbol;Acc:HGNC:4921]
ENSG00000180357	1.22555e-29	0.0874598	11.4338	ZNF609	zinc finger protein 609 [Source:HGNC Symbol;Acc:HGNC:29003]
ENSG00000112309	0.000157813	0.0876762	11.4056	B3GAT2	beta-1,3-glucuronyltransferase 2 [Source:HGNC Symbol;Acc:HGNC:922]
ENSG00000153904	8.50913e-39	0.0877739	11.3929	DDAH1	dimethylarginine dimethylaminohydrolase 1 [Source:HGNC Symbol;Acc:HGNC:2715]
ENSG00000151320	0.000606086	0.0878086	11.3884	AKAP6	A-kinase anchoring protein 6 [Source:HGNC Symbol;Acc:HGNC:376]
ENSG00000123106	5.27683e-35	0.0878404	11.3843	CCDC91	coiled-coil domain containing 91 [Source:HGNC Symbol;Acc:HGNC:24855]
ENSG00000133816	1.27334e-54	0.0878587	11.3819	MICAL2	microtubule associated monooxygenase, calponin and LIM domain containing 2 [Source:HGNC Symbol;Acc:HGNC:24693]
ENSG00000067606	8.60933e-49	0.0879267	11.3731	PRKCZ	protein kinase C zeta [Source:HGNC Symbol;Acc:HGNC:9412]
ENSG00000154678	1.50702e-32	0.0879874	11.3653	PDE1C	phosphodiesterase 1C [Source:HGNC Symbol;Acc:HGNC:8776]
ENSG00000139173	1.4172e-25	0.0881787	11.3406	TMEM117	transmembrane protein 117 [Source:HGNC Symbol;Acc:HGNC:25308]
ENSG00000142197	9.84132e-40	0.0881945	11.3386	DOPEY2	dopey family member 2 [Source:HGNC Symbol;Acc:HGNC:1291]
ENSG00000119771	8.40072e-44	0.0883341	11.3207	KLHL29	kelch like family member 29 [Source:HGNC Symbol;Acc:HGNC:29404]
ENSG00000073331	1.13409e-11	0.0883712	11.3159	ALPK1	alpha kinase 1 [Source:HGNC Symbol;Acc:HGNC:20917]
ENSG00000121210	9.21029e-11	0.0886814	11.2763	KIAA0922	KIAA0922 [Source:HGNC Symbol;Acc:HGNC:29146]
ENSG00000086200	6.03394e-38	0.0887093	11.2728	IPO11	importin 11 [Source:HGNC Symbol;Acc:HGNC:20628]
ENSG00000148655	3.89645e-23	0.0887279	11.2704	C10orf11	chromosome 10 open reading frame 11 [Source:HGNC Symbol;Acc:HGNC:23405]
ENSG00000172954	1.1801e-41	0.088743	11.2685	LCLAT1	lysocardiolipin acyltransferase 1 [Source:HGNC Symbol;Acc:HGNC:26756]
ENSG00000155846	5.47762e-34	0.088871	11.2523	PPARGC1B	PPARG coactivator 1 beta [Source:HGNC Symbol;Acc:HGNC:30022]
ENSG00000214940	9.02643e-07	0.0892391	11.2059	NPIPA8	nuclear pore complex interacting protein family member A8 [Source:HGNC Symbol;Acc:HGNC:41983]
ENSG00000066933	4.47516e-20	0.0892536	11.204	MYO9A	myosin IXA [Source:HGNC Symbol;Acc:HGNC:7608]
ENSG00000101464	4.39462e-54	0.0895398	11.1682	PIGU	phosphatidylinositol glycan anchor biosynthesis class U [Source:HGNC Symbol;Acc:HGNC:15791]
ENSG00000121988	6.09046e-20	0.0895835	11.1628	ZRANB3	zinc finger RANBP2-type containing 3 [Source:HGNC Symbol;Acc:HGNC:25249]
ENSG00000165304	2.1476e-43	0.0896514	11.1543	MELK	maternal embryonic leucine zipper kinase [Source:HGNC Symbol;Acc:HGNC:16870]
ENSG00000188559	3.1532e-20	0.089716	11.1463	RALGAPA2	Ral GTPase activating protein catalytic alpha subunit 2 [Source:HGNC Symbol;Acc:HGNC:16207]
ENSG00000214960	1.52341e-11	0.0898397	11.1309	ISPD	isoprenoid synthase domain containing [Source:HGNC Symbol;Acc:HGNC:37276]
ENSG00000276043	1.07471e-13	0.0899124	11.1219	UHRF1	ubiquitin like with PHD and ring finger domains 1 [Source:HGNC Symbol;Acc:HGNC:12556]
ENSG00000049618	5.54752e-28	0.0900012	11.111	ARID1B	AT-rich interaction domain 1B [Source:HGNC Symbol;Acc:HGNC:18040]
ENSG00000186260	2.3497e-20	0.0900885	11.1002	MKL2	MKL1/myocardin like 2 [Source:HGNC Symbol;Acc:HGNC:29819]
ENSG00000099985	5.50973e-53	0.0902649	11.0785	OSM	oncostatin M [Source:HGNC Symbol;Acc:HGNC:8506]
ENSG00000106789	0.000151632	0.090304	11.0737	CORO2A	coronin 2A [Source:HGNC Symbol;Acc:HGNC:2255]
ENSG00000115756	2.31436e-58	0.0906669	11.0294	HPCAL1	hippocalcin like 1 [Source:HGNC Symbol;Acc:HGNC:5145]
ENSG00000156052	8.97063e-55	0.0908547	11.0066	GNAQ	G protein subunit alpha q [Source:HGNC Symbol;Acc:HGNC:4390]
ENSG00000113318	6.31673e-41	0.0911417	10.9719	MSH3	mutS homolog 3 [Source:HGNC Symbol;Acc:HGNC:7326]
ENSG00000152128	2.83257e-14	0.0912538	10.9584	TMEM163	transmembrane protein 163 [Source:HGNC Symbol;Acc:HGNC:25380]
ENSG00000018699	1.13719e-72	0.0912694	10.9566	TTC27	tetratricopeptide repeat domain 27 [Source:HGNC Symbol;Acc:HGNC:25986]
ENSG00000169570	3.50174e-34	0.0917076	10.9042	DTWD2	DTW domain containing 2 [Source:HGNC Symbol;Acc:HGNC:19334]
ENSG00000156639	2.05993e-42	0.0920988	10.8579	ZFAND3	zinc finger AN1-type containing 3 [Source:HGNC Symbol;Acc:HGNC:18019]
ENSG00000142655	1.12001e-76	0.0922426	10.841	PEX14	peroxisomal biogenesis factor 14 [Source:HGNC Symbol;Acc:HGNC:8856]
ENSG00000166897	7.92519e-13	0.0932211	10.7272	ELFN2	extracellular leucine rich repeat and fibronectin type III domain containing 2 [Source:HGNC Symbol;Acc:HGNC:29396]
ENSG00000140262	1.06296e-27	0.0932394	10.7251	TCF12	transcription factor 12 [Source:HGNC Symbol;Acc:HGNC:11623]
ENSG00000040341	1.85728e-36	0.0932659	10.722	STAU2	staufen double-stranded RNA binding protein 2 [Source:HGNC Symbol;Acc:HGNC:11371]
ENSG00000137513	9.36962e-43	0.0935282	10.692	NARS2	asparaginyl-tRNA synthetase 2, mitochondrial (putative) [Source:HGNC Symbol;Acc:HGNC:26274]
ENSG00000136492	4.62649e-24	0.093661	10.6768	BRIP1	BRCA1 interacting protein C-terminal helicase 1 [Source:HGNC Symbol;Acc:HGNC:20473]
ENSG00000104205	7.44851e-26	0.0937213	10.6699	SGK3	serum/glucocorticoid regulated kinase family member 3 [Source:HGNC Symbol;Acc:HGNC:10812]
ENSG00000162599	7.93284e-25	0.093783	10.6629	NFIA	nuclear factor I A [Source:HGNC Symbol;Acc:HGNC:7784]
ENSG00000143919	2.22191e-31	0.0941014	10.6268	CAMKMT	calmodulin-lysine N-methyltransferase [Source:HGNC Symbol;Acc:HGNC:26276]
ENSG00000106665	4.33182e-54	0.0941195	10.6248	CLIP2	CAP-Gly domain containing linker protein 2 [Source:HGNC Symbol;Acc:HGNC:2586]
ENSG00000152894	3.06952e-14	0.0943858	10.5948	PTPRK	protein tyrosine phosphatase, receptor type K [Source:HGNC Symbol;Acc:HGNC:9674]
ENSG00000101445	8.15763e-56	0.0945458	10.5769	PPP1R16B	protein phosphatase 1 regulatory subunit 16B [Source:HGNC Symbol;Acc:HGNC:15850]
ENSG00000108175	6.47356e-42	0.0948228	10.546	ZMIZ1	zinc finger MIZ-type containing 1 [Source:HGNC Symbol;Acc:HGNC:16493]
ENSG00000243156	1.44715e-28	0.0950387	10.522	MICAL3	microtubule associated monooxygenase, calponin and LIM domain containing 3 [Source:HGNC Symbol;Acc:HGNC:24694]
ENSG00000170522	5.65938e-53	0.0950443	10.5214	ELOVL6	ELOVL fatty acid elongase 6 [Source:HGNC Symbol;Acc:HGNC:15829]
ENSG00000185052	6.97409e-22	0.0950645	10.5192	SLC24A3	solute carrier family 24 member 3 [Source:HGNC Symbol;Acc:HGNC:10977]
ENSG00000219545	4.69375e-22	0.0951354	10.5113	UMAD1	UBAP1-MVB12-associated (UMA) domain containing 1 [Source:HGNC Symbol;Acc:HGNC:48955]
ENSG00000188312	5.68548e-44	0.0956406	10.4558	CENPP	centromere protein P [Source:HGNC Symbol;Acc:HGNC:32933]
ENSG00000171132	1.06075e-26	0.096053	10.4109	PRKCE	protein kinase C epsilon [Source:HGNC Symbol;Acc:HGNC:9401]
ENSG00000122507	7.92242e-14	0.0963703	10.3766	BBS9	Bardet-Biedl syndrome 9 [Source:HGNC Symbol;Acc:HGNC:30000]
ENSG00000144036	1.63514e-09	0.0963785	10.3758	EXOC6B	exocyst complex component 6B [Source:HGNC Symbol;Acc:HGNC:17085]
ENSG00000154310	5.225e-29	0.0967338	10.3376	TNIK	TRAF2 and NCK interacting kinase [Source:HGNC Symbol;Acc:HGNC:30765]
ENSG00000136828	1.82601e-18	0.0967753	10.3332	RALGPS1	Ral GEF with PH domain and SH3 binding motif 1 [Source:HGNC Symbol;Acc:HGNC:16851]
ENSG00000004864	1.6289e-57	0.0969554	10.314	SLC25A13	solute carrier family 25 member 13 [Source:HGNC Symbol;Acc:HGNC:10983]
ENSG00000138814	1.42088e-63	0.0970813	10.3007	PPP3CA	protein phosphatase 3 catalytic subunit alpha [Source:HGNC Symbol;Acc:HGNC:9314]
ENSG00000168952	3.82808e-23	0.0971732	10.2909	STXBP6	syntaxin binding protein 6 [Source:HGNC Symbol;Acc:HGNC:19666]
ENSG00000150760	9.87743e-39	0.0973359	10.2737	DOCK1	dedicator of cytokinesis 1 [Source:HGNC Symbol;Acc:HGNC:2987]
ENSG00000188981	0.000367431	0.0974155	10.2653	MSANTD1	Myb/SANT DNA binding domain containing 1 [Source:HGNC Symbol;Acc:HGNC:33741]
ENSG00000066084	7.9234e-33	0.0975543	10.2507	DIP2B	disco interacting protein 2 homolog B [Source:HGNC Symbol;Acc:HGNC:29284]
ENSG00000156970	2.11214e-34	0.097652	10.2404	BUB1B	BUB1 mitotic checkpoint serine/threonine kinase B [Source:HGNC Symbol;Acc:HGNC:1149]
ENSG00000165238	3.19435e-63	0.098007	10.2034	WNK2	WNK lysine deficient protein kinase 2 [Source:HGNC Symbol;Acc:HGNC:14542]
ENSG00000123636	3.91796e-21	0.0981894	10.1844	BAZ2B	bromodomain adjacent to zinc finger domain 2B [Source:HGNC Symbol;Acc:HGNC:963]
ENSG00000124191	1.63363e-38	0.0982116	10.1821	TOX2	TOX high mobility group box family member 2 [Source:HGNC Symbol;Acc:HGNC:16095]
ENSG00000111249	4.54149e-06	0.0982215	10.1811	CUX2	cut like homeobox 2 [Source:HGNC Symbol;Acc:HGNC:19347]
ENSG00000135525	1.30487e-23	0.0983347	10.1693	MAP7	microtubule associated protein 7 [Source:HGNC Symbol;Acc:HGNC:6869]
ENSG00000142185	2.1088e-69	0.0985079	10.1515	TRPM2	transient receptor potential cation channel subfamily M member 2 [Source:HGNC Symbol;Acc:HGNC:12339]
ENSG00000161267	1.23688e-41	0.0985795	10.1441	BDH1	3-hydroxybutyrate dehydrogenase 1 [Source:HGNC Symbol;Acc:HGNC:1027]
ENSG00000157483	2.22915e-36	0.0986146	10.1405	MYO1E	myosin IE [Source:HGNC Symbol;Acc:HGNC:7599]
ENSG00000149548	2.11411e-19	0.0987486	10.1267	CCDC15	coiled-coil domain containing 15 [Source:HGNC Symbol;Acc:HGNC:25798]
ENSG00000095637	3.70454e-11	0.0990536	10.0955	SORBS1	sorbin and SH3 domain containing 1 [Source:HGNC Symbol;Acc:HGNC:14565]
ENSG00000158467	9.67066e-36	0.0991813	10.0825	AHCYL2	adenosylhomocysteinase like 2 [Source:HGNC Symbol;Acc:HGNC:22204]
ENSG00000184445	1.08294e-39	0.0992008	10.0806	KNTC1	kinetochore associated 1 [Source:HGNC Symbol;Acc:HGNC:17255]
ENSG00000197548	1.38714e-25	0.0992369	10.0769	ATG7	autophagy related 7 [Source:HGNC Symbol;Acc:HGNC:16935]
ENSG00000147082	0.000381173	0.0997233	10.0277	CCNB3	cyclin B3 [Source:HGNC Symbol;Acc:HGNC:18709]
ENSG00000082068	6.82228e-49	0.0997249	10.0276	WDR70	WD repeat domain 70 [Source:HGNC Symbol;Acc:HGNC:25495]
ENSG00000172915	2.61305e-07	0.0997563	10.0244	NBEA	neurobeachin [Source:HGNC Symbol;Acc:HGNC:7648]
ENSG00000119685	1.15157e-42	0.0999869	10.0013	TTLL5	tubulin tyrosine ligase like 5 [Source:HGNC Symbol;Acc:HGNC:19963]
ENSG00000158987	1.29245e-33	0.100046	9.9954	RAPGEF6	Rap guanine nucleotide exchange factor 6 [Source:HGNC Symbol;Acc:HGNC:20655]
ENSG00000198722	1.21076e-10	0.100056	9.99442	UNC13B	unc-13 homolog B [Source:HGNC Symbol;Acc:HGNC:12566]
ENSG00000135842	5.55173e-22	0.100353	9.96481	FAM129A	family with sequence similarity 129 member A [Source:HGNC Symbol;Acc:HGNC:16784]
ENSG00000167323	9.65076e-36	0.100415	9.9587	STIM1	stromal interaction molecule 1 [Source:HGNC Symbol;Acc:HGNC:11386]
ENSG00000134369	7.064e-09	0.10042	9.95816	NAV1	neuron navigator 1 [Source:HGNC Symbol;Acc:HGNC:15989]
ENSG00000135537	2.97679e-19	0.100445	9.95575	LACE1	lactation elevated 1 [Source:HGNC Symbol;Acc:HGNC:16411]
ENSG00000114439	1.76523e-11	0.100446	9.95557	BBX	BBX, HMG-box containing [Source:HGNC Symbol;Acc:HGNC:14422]
ENSG00000103647	0.000427122	0.100666	9.93386	CORO2B	coronin 2B [Source:HGNC Symbol;Acc:HGNC:2256]
ENSG00000007237	3.10988e-40	0.10081	9.91968	GAS7	growth arrest specific 7 [Source:HGNC Symbol;Acc:HGNC:4169]
ENSG00000164061	3.65465e-18	0.100894	9.91135	BSN	bassoon presynaptic cytomatrix protein [Source:HGNC Symbol;Acc:HGNC:1117]
ENSG00000039560	3.82547e-37	0.100929	9.90792	RAI14	retinoic acid induced 14 [Source:HGNC Symbol;Acc:HGNC:14873]
ENSG00000278540	4.88402e-25	0.100946	9.90629	ACACA	acetyl-CoA carboxylase alpha [Source:HGNC Symbol;Acc:HGNC:84]
ENSG00000173638	5.16397e-50	0.101224	9.87906	SLC19A1	solute carrier family 19 member 1 [Source:HGNC Symbol;Acc:HGNC:10937]
ENSG00000151413	1.00214e-28	0.101796	9.82357	NUBPL	nucleotide binding protein like [Source:HGNC Symbol;Acc:HGNC:20278]
ENSG00000082196	0.000137394	0.10188	9.8155	C1QTNF3	C1q and tumor necrosis factor related protein 3 [Source:HGNC Symbol;Acc:HGNC:14326]
ENSG00000122778	2.94143e-17	0.101958	9.80792	KIAA1549	KIAA1549 [Source:HGNC Symbol;Acc:HGNC:22219]
ENSG00000197555	9.65045e-42	0.102009	9.80304	SIPA1L1	signal induced proliferation associated 1 like 1 [Source:HGNC Symbol;Acc:HGNC:20284]
ENSG00000143156	2.66694e-26	0.102203	9.78446	NME7	NME/NM23 family member 7 [Source:HGNC Symbol;Acc:HGNC:20461]
ENSG00000073417	4.22176e-36	0.10225	9.77995	PDE8A	phosphodiesterase 8A [Source:HGNC Symbol;Acc:HGNC:8793]
ENSG00000148411	3.1419e-64	0.10234	9.77138	NACC2	NACC family member 2 [Source:HGNC Symbol;Acc:HGNC:23846]
ENSG00000167522	7.56474e-39	0.102446	9.76129	ANKRD11	ankyrin repeat domain 11 [Source:HGNC Symbol;Acc:HGNC:21316]
ENSG00000101187	7.8758e-44	0.102491	9.75699	SLCO4A1	solute carrier organic anion transporter family member 4A1 [Source:HGNC Symbol;Acc:HGNC:10953]
ENSG00000206530	2.66738e-12	0.10253	9.75325	CFAP44	cilia and flagella associated protein 44 [Source:HGNC Symbol;Acc:HGNC:25631]
ENSG00000003096	1.17186e-20	0.102697	9.73734	KLHL13	kelch like family member 13 [Source:HGNC Symbol;Acc:HGNC:22931]
ENSG00000156026	1.8947e-63	0.102839	9.72395	MCU	mitochondrial calcium uniporter [Source:HGNC Symbol;Acc:HGNC:23526]
ENSG00000163625	3.37703e-22	0.102848	9.7231	WDFY3	WD repeat and FYVE domain containing 3 [Source:HGNC Symbol;Acc:HGNC:20751]
ENSG00000149403	8.26388e-05	0.102855	9.72244	GRIK4	glutamate ionotropic receptor kainate type subunit 4 [Source:HGNC Symbol;Acc:HGNC:4582]
ENSG00000108984	2.47156e-06	0.103021	9.70678	MAP2K6	mitogen-activated protein kinase kinase 6 [Source:HGNC Symbol;Acc:HGNC:6846]
ENSG00000103047	6.30188e-41	0.103127	9.69674	TANGO6	transport and golgi organization 6 homolog [Source:HGNC Symbol;Acc:HGNC:25749]
ENSG00000196730	2.98827e-25	0.103437	9.66773	DAPK1	death associated protein kinase 1 [Source:HGNC Symbol;Acc:HGNC:2674]
ENSG00000134490	1.33536e-21	0.103594	9.65302	TMEM241	transmembrane protein 241 [Source:HGNC Symbol;Acc:HGNC:31723]
ENSG00000173988	5.21466e-07	0.103993	9.61601	LRRC63	leucine rich repeat containing 63 [Source:HGNC Symbol;Acc:HGNC:34296]
ENSG00000100605	6.94219e-48	0.104037	9.61196	ITPK1	inositol-tetrakisphosphate 1-kinase [Source:HGNC Symbol;Acc:HGNC:6177]
ENSG00000143776	3.85807e-21	0.104055	9.61034	CDC42BPA	CDC42 binding protein kinase alpha [Source:HGNC Symbol;Acc:HGNC:1737]
ENSG00000141376	7.74204e-29	0.104091	9.60702	BCAS3	BCAS3, microtubule associated cell migration factor [Source:HGNC Symbol;Acc:HGNC:14347]
ENSG00000156299	4.53818e-10	0.104342	9.58386	TIAM1	T-cell lymphoma invasion and metastasis 1 [Source:HGNC Symbol;Acc:HGNC:11805]
ENSG00000167291	2.10139e-33	0.104371	9.58122	TBC1D16	TBC1 domain family member 16 [Source:HGNC Symbol;Acc:HGNC:28356]
ENSG00000156831	1.12947e-36	0.104548	9.56495	NSMCE2	NSE2/MMS21 homolog, SMC5-SMC6 complex SUMO ligase [Source:HGNC Symbol;Acc:HGNC:26513]
ENSG00000155849	9.61125e-62	0.10494	9.52928	ELMO1	engulfment and cell motility 1 [Source:HGNC Symbol;Acc:HGNC:16286]
ENSG00000137177	2.83612e-43	0.105156	9.50964	KIF13A	kinesin family member 13A [Source:HGNC Symbol;Acc:HGNC:14566]
ENSG00000107099	1.90702e-24	0.105163	9.50904	DOCK8	dedicator of cytokinesis 8 [Source:HGNC Symbol;Acc:HGNC:19191]
ENSG00000144468	1.41828e-43	0.105323	9.49459	RHBDD1	rhomboid domain containing 1 [Source:HGNC Symbol;Acc:HGNC:23081]
ENSG00000154380	6.78668e-37	0.105333	9.49374	ENAH	enabled homolog (Drosophila) [Source:HGNC Symbol;Acc:HGNC:18271]
ENSG00000182621	2.09753e-17	0.105371	9.49031	PLCB1	phospholipase C beta 1 [Source:HGNC Symbol;Acc:HGNC:15917]
ENSG00000107882	1.13641e-47	0.105492	9.47936	SUFU	SUFU negative regulator of hedgehog signaling [Source:HGNC Symbol;Acc:HGNC:16466]
ENSG00000187098	1.48088e-53	0.10559	9.47063	MITF	melanogenesis associated transcription factor [Source:HGNC Symbol;Acc:HGNC:7105]
ENSG00000109265	1.15231e-06	0.105685	9.46212	KIAA1211	KIAA1211 [Source:HGNC Symbol;Acc:HGNC:29219]
ENSG00000058866	4.42732e-36	0.105691	9.46154	DGKG	diacylglycerol kinase gamma [Source:HGNC Symbol;Acc:HGNC:2853]
ENSG00000108100	5.43191e-57	0.106321	9.4055	CCNY	cyclin Y [Source:HGNC Symbol;Acc:HGNC:23354]
ENSG00000143476	2.09305e-26	0.106324	9.40525	DTL	denticleless E3 ubiquitin protein ligase homolog [Source:HGNC Symbol;Acc:HGNC:30288]
ENSG00000107077	1.80178e-32	0.106855	9.35848	KDM4C	lysine demethylase 4C [Source:HGNC Symbol;Acc:HGNC:17071]
ENSG00000173702	7.93062e-05	0.106971	9.34833	MUC13	mucin 13, cell surface associated [Source:HGNC Symbol;Acc:HGNC:7511]
ENSG00000112182	1.57196e-12	0.107004	9.34544	BACH2	BTB domain and CNC homolog 2 [Source:HGNC Symbol;Acc:HGNC:14078]
ENSG00000126217	0.000254724	0.10713	9.33446	MCF2L	MCF.2 cell line derived transforming sequence like [Source:HGNC Symbol;Acc:HGNC:14576]
ENSG00000148219	1.33587e-22	0.107223	9.32639	ASTN2	astrotactin 2 [Source:HGNC Symbol;Acc:HGNC:17021]
ENSG00000153162	2.62537e-93	0.107369	9.31364	BMP6	bone morphogenetic protein 6 [Source:HGNC Symbol;Acc:HGNC:1073]
ENSG00000012048	1.21531e-33	0.107455	9.30623	BRCA1	BRCA1, DNA repair associated [Source:HGNC Symbol;Acc:HGNC:1100]
ENSG00000153936	2.05335e-52	0.107469	9.30498	HS2ST1	heparan sulfate 2-O-sulfotransferase 1 [Source:HGNC Symbol;Acc:HGNC:5193]
ENSG00000013503	6.85396e-28	0.107559	9.29726	POLR3B	RNA polymerase III subunit B [Source:HGNC Symbol;Acc:HGNC:30348]
ENSG00000051382	5.76425e-44	0.107669	9.28774	PIK3CB	phosphatidylinositol-4,5-bisphosphate 3-kinase catalytic subunit beta [Source:HGNC Symbol;Acc:HGNC:8976]
ENSG00000134775	5.79848e-08	0.107717	9.28355	FHOD3	formin homology 2 domain containing 3 [Source:HGNC Symbol;Acc:HGNC:26178]
ENSG00000006704	0.000731852	0.107772	9.27884	GTF2IRD1	GTF2I repeat domain containing 1 [Source:HGNC Symbol;Acc:HGNC:4661]
ENSG00000139514	2.51913e-46	0.107823	9.27449	SLC7A1	solute carrier family 7 member 1 [Source:HGNC Symbol;Acc:HGNC:11057]
ENSG00000152061	6.68173e-33	0.107866	9.27078	RABGAP1L	RAB GTPase activating protein 1 like [Source:HGNC Symbol;Acc:HGNC:24663]
ENSG00000128731	5.12283e-47	0.108024	9.25723	HERC2	HECT and RLD domain containing E3 ubiquitin protein ligase 2 [Source:HGNC Symbol;Acc:HGNC:4868]
ENSG00000174628	1.98857e-15	0.108122	9.24885	IQCK	IQ motif containing K [Source:HGNC Symbol;Acc:HGNC:28556]
ENSG00000185838	1.10773e-10	0.108224	9.24011	GNB1L	G protein subunit beta 1 like [Source:HGNC Symbol;Acc:HGNC:4397]
ENSG00000140563	8.95013e-46	0.108631	9.20545	MCTP2	multiple C2 and transmembrane domain containing 2 [Source:HGNC Symbol;Acc:HGNC:25636]
ENSG00000162104	1.03591e-43	0.108733	9.19686	ADCY9	adenylate cyclase 9 [Source:HGNC Symbol;Acc:HGNC:240]
ENSG00000165730	3.3223e-27	0.108991	9.17508	STOX1	storkhead box 1 [Source:HGNC Symbol;Acc:HGNC:23508]
ENSG00000164087	1.58907e-27	0.109254	9.15299	POC1A	POC1 centriolar protein A [Source:HGNC Symbol;Acc:HGNC:24488]
ENSG00000125386	3.90666e-30	0.109255	9.15286	FAM193A	family with sequence similarity 193 member A [Source:HGNC Symbol;Acc:HGNC:16822]
ENSG00000138031	6.07275e-54	0.109482	9.13395	ADCY3	adenylate cyclase 3 [Source:HGNC Symbol;Acc:HGNC:234]
ENSG00000100599	5.83278e-94	0.110352	9.06193	RIN3	Ras and Rab interactor 3 [Source:HGNC Symbol;Acc:HGNC:18751]
ENSG00000149179	4.33338e-42	0.110377	9.05983	C11orf49	chromosome 11 open reading frame 49 [Source:HGNC Symbol;Acc:HGNC:28720]
ENSG00000102349	0.00213964	0.110427	9.05578	KLF8	Kruppel like factor 8 [Source:HGNC Symbol;Acc:HGNC:6351]
ENSG00000160584	1.15086e-39	0.110443	9.05445	SIK3	SIK family kinase 3 [Source:HGNC Symbol;Acc:HGNC:29165]
ENSG00000099282	6.2486e-09	0.110472	9.05209	TSPAN15	tetraspanin 15 [Source:HGNC Symbol;Acc:HGNC:23298]
ENSG00000170832	1.14845e-36	0.110795	9.02569	USP32	ubiquitin specific peptidase 32 [Source:HGNC Symbol;Acc:HGNC:19143]
ENSG00000125046	3.96995e-06	0.110957	9.0125	SSUH2	ssu-2 homolog (C. elegans) [Source:HGNC Symbol;Acc:HGNC:24809]
ENSG00000111859	3.1676e-37	0.111178	8.99461	NEDD9	neural precursor cell expressed, developmentally down-regulated 9 [Source:HGNC Symbol;Acc:HGNC:7733]
ENSG00000083535	2.41208e-29	0.111422	8.97486	PIBF1	progesterone immunomodulatory binding factor 1 [Source:HGNC Symbol;Acc:HGNC:23352]
ENSG00000072786	9.92549e-57	0.111445	8.97306	STK10	serine/threonine kinase 10 [Source:HGNC Symbol;Acc:HGNC:11388]
ENSG00000171914	7.17076e-26	0.111514	8.96749	TLN2	talin 2 [Source:HGNC Symbol;Acc:HGNC:15447]
ENSG00000182389	5.55921e-10	0.111677	8.95436	CACNB4	calcium voltage-gated channel auxiliary subunit beta 4 [Source:HGNC Symbol;Acc:HGNC:1404]
ENSG00000161405	2.36985e-06	0.111909	8.93581	IKZF3	IKAROS family zinc finger 3 [Source:HGNC Symbol;Acc:HGNC:13178]
ENSG00000136040	2.97139e-06	0.11224	8.9095	PLXNC1	plexin C1 [Source:HGNC Symbol;Acc:HGNC:9106]
ENSG00000184992	6.25248e-78	0.11231	8.90389	BRI3BP	BRI3 binding protein [Source:HGNC Symbol;Acc:HGNC:14251]
ENSG00000175662	3.41982e-48	0.112316	8.90345	TOM1L2	target of myb1 like 2 membrane trafficking protein [Source:HGNC Symbol;Acc:HGNC:11984]
ENSG00000115616	1.96582e-14	0.11236	8.89996	SLC9A2	solute carrier family 9 member A2 [Source:HGNC Symbol;Acc:HGNC:11072]
ENSG00000081148	5.93165e-05	0.112411	8.89592	IMPG2	interphotoreceptor matrix proteoglycan 2 [Source:HGNC Symbol;Acc:HGNC:18362]
ENSG00000151532	6.03331e-42	0.112426	8.89475	VTI1A	vesicle transport through interaction with t-SNAREs 1A [Source:HGNC Symbol;Acc:HGNC:17792]
ENSG00000074410	2.03438e-06	0.112524	8.88698	CA12	carbonic anhydrase 12 [Source:HGNC Symbol;Acc:HGNC:1371]
ENSG00000178425	1.21327e-05	0.112878	8.85912	NT5DC1	5'-nucleotidase domain containing 1 [Source:HGNC Symbol;Acc:HGNC:21556]
ENSG00000107669	1.12751e-26	0.113006	8.84908	ATE1	arginyltransferase 1 [Source:HGNC Symbol;Acc:HGNC:782]
ENSG00000132549	1.60983e-07	0.113111	8.84091	VPS13B	vacuolar protein sorting 13 homolog B [Source:HGNC Symbol;Acc:HGNC:2183]
ENSG00000131697	2.6269e-45	0.113155	8.83743	NPHP4	nephrocystin 4 [Source:HGNC Symbol;Acc:HGNC:19104]
ENSG00000157570	1.86292e-05	0.113212	8.83295	TSPAN18	tetraspanin 18 [Source:HGNC Symbol;Acc:HGNC:20660]
ENSG00000155629	3.24435e-14	0.113246	8.83032	PIK3AP1	phosphoinositide-3-kinase adaptor protein 1 [Source:HGNC Symbol;Acc:HGNC:30034]
ENSG00000101306	0.00234516	0.113409	8.81765	MYLK2	myosin light chain kinase 2 [Source:HGNC Symbol;Acc:HGNC:16243]
ENSG00000168461	3.01913e-55	0.113681	8.79652	RAB31	RAB31, member RAS oncogene family [Source:HGNC Symbol;Acc:HGNC:9771]
ENSG00000196083	1.51036e-44	0.113768	8.78982	IL1RAP	interleukin 1 receptor accessory protein [Source:HGNC Symbol;Acc:HGNC:5995]
ENSG00000136861	1.39037e-47	0.114069	8.76666	CDK5RAP2	CDK5 regulatory subunit associated protein 2 [Source:HGNC Symbol;Acc:HGNC:18672]
ENSG00000135119	1.28367e-57	0.114413	8.74024	RNFT2	ring finger protein, transmembrane 2 [Source:HGNC Symbol;Acc:HGNC:25905]
ENSG00000154237	8.11592e-33	0.114426	8.73924	LRRK1	leucine rich repeat kinase 1 [Source:HGNC Symbol;Acc:HGNC:18608]
ENSG00000162337	2.84964e-55	0.114472	8.73574	LRP5	LDL receptor related protein 5 [Source:HGNC Symbol;Acc:HGNC:6697]
ENSG00000151718	2.53867e-47	0.114539	8.73068	WWC2	WW and C2 domain containing 2 [Source:HGNC Symbol;Acc:HGNC:24148]
ENSG00000112320	2.32044e-17	0.114586	8.72707	SOBP	sine oculis binding protein homolog [Source:HGNC Symbol;Acc:HGNC:29256]
ENSG00000134882	5.78794e-69	0.114976	8.69747	UBAC2	UBA domain containing 2 [Source:HGNC Symbol;Acc:HGNC:20486]
ENSG00000075240	8.82133e-50	0.11498	8.69718	GRAMD4	GRAM domain containing 4 [Source:HGNC Symbol;Acc:HGNC:29113]
ENSG00000134146	2.09071e-20	0.115231	8.67819	DPH6	diphthamine biosynthesis 6 [Source:HGNC Symbol;Acc:HGNC:30543]
ENSG00000175564	2.75038e-07	0.115403	8.66528	UCP3	uncoupling protein 3 [Source:HGNC Symbol;Acc:HGNC:12519]
ENSG00000164574	2.39551e-43	0.115403	8.66528	GALNT10	polypeptide N-acetylgalactosaminyltransferase 10 [Source:HGNC Symbol;Acc:HGNC:19873]
ENSG00000136231	2.21972e-49	0.115486	8.65906	IGF2BP3	insulin like growth factor 2 mRNA binding protein 3 [Source:HGNC Symbol;Acc:HGNC:28868]
ENSG00000196814	1.65902e-18	0.115502	8.65785	MVB12B	multivesicular body subunit 12B [Source:HGNC Symbol;Acc:HGNC:23368]
ENSG00000169084	6.50455e-18	0.115598	8.65064	DHRSX	dehydrogenase/reductase X-linked [Source:HGNC Symbol;Acc:HGNC:18399]
ENSG00000213096	2.6956e-11	0.115628	8.64842	ZNF254	zinc finger protein 254 [Source:HGNC Symbol;Acc:HGNC:13047]
ENSG00000120029	2.33498e-60	0.115862	8.63092	C10orf76	chromosome 10 open reading frame 76 [Source:HGNC Symbol;Acc:HGNC:25788]
ENSG00000143324	1.98702e-47	0.115986	8.62176	XPR1	xenotropic and polytropic retrovirus receptor 1 [Source:HGNC Symbol;Acc:HGNC:12827]
ENSG00000196712	5.89002e-25	0.116304	8.59815	NF1	neurofibromin 1 [Source:HGNC Symbol;Acc:HGNC:7765]
ENSG00000171843	8.20076e-40	0.116358	8.5942	MLLT3	MLLT3, super elongation complex subunit [Source:HGNC Symbol;Acc:HGNC:7136]
ENSG00000073711	9.55009e-17	0.11655	8.58	PPP2R3A	protein phosphatase 2 regulatory subunit B''alpha [Source:HGNC Symbol;Acc:HGNC:9307]
ENSG00000076555	1.64242e-10	0.116675	8.57083	ACACB	acetyl-CoA carboxylase beta [Source:HGNC Symbol;Acc:HGNC:85]
ENSG00000100154	2.21362e-09	0.117101	8.53963	TTC28	tetratricopeptide repeat domain 28 [Source:HGNC Symbol;Acc:HGNC:29179]
ENSG00000104299	3.01637e-41	0.11718	8.5339	INTS9	integrator complex subunit 9 [Source:HGNC Symbol;Acc:HGNC:25592]
ENSG00000166167	5.68209e-41	0.117189	8.53322	BTRC	beta-transducin repeat containing E3 ubiquitin protein ligase [Source:HGNC Symbol;Acc:HGNC:1144]
ENSG00000171365	7.44085e-27	0.117357	8.52101	CLCN5	chloride voltage-gated channel 5 [Source:HGNC Symbol;Acc:HGNC:2023]
ENSG00000196935	0.000529371	0.117533	8.50825	SRGAP1	SLIT-ROBO Rho GTPase activating protein 1 [Source:HGNC Symbol;Acc:HGNC:17382]
ENSG00000070366	4.36759e-47	0.117677	8.49784	SMG6	SMG6, nonsense mediated mRNA decay factor [Source:HGNC Symbol;Acc:HGNC:17809]
ENSG00000141401	0.000435919	0.117803	8.48872	IMPA2	inositol monophosphatase 2 [Source:HGNC Symbol;Acc:HGNC:6051]
ENSG00000110080	1.05813e-67	0.11789	8.4825	ST3GAL4	ST3 beta-galactoside alpha-2,3-sialyltransferase 4 [Source:HGNC Symbol;Acc:HGNC:10864]
ENSG00000165209	5.44879e-54	0.117996	8.47488	STRBP	spermatid perinuclear RNA binding protein [Source:HGNC Symbol;Acc:HGNC:16462]
ENSG00000153721	1.6214e-42	0.118326	8.45119	CNKSR3	CNKSR family member 3 [Source:HGNC Symbol;Acc:HGNC:23034]
ENSG00000140807	2.62817e-21	0.118761	8.42027	NKD1	naked cuticle homolog 1 [Source:HGNC Symbol;Acc:HGNC:17045]
ENSG00000119509	4.34503e-30	0.118896	8.41075	INVS	inversin [Source:HGNC Symbol;Acc:HGNC:17870]
ENSG00000140025	1.84476e-26	0.119008	8.40279	EFCAB11	EF-hand calcium binding domain 11 [Source:HGNC Symbol;Acc:HGNC:20357]
ENSG00000155966	6.07426e-19	0.11904	8.40053	AFF2	AF4/FMR2 family member 2 [Source:HGNC Symbol;Acc:HGNC:3776]
ENSG00000197959	2.36169e-09	0.119116	8.39518	DNM3	dynamin 3 [Source:HGNC Symbol;Acc:HGNC:29125]
ENSG00000115970	6.47049e-58	0.119155	8.39245	THADA	THADA, armadillo repeat containing [Source:HGNC Symbol;Acc:HGNC:19217]
ENSG00000102221	2.17594e-33	0.119157	8.3923	JADE3	jade family PHD finger 3 [Source:HGNC Symbol;Acc:HGNC:22982]
ENSG00000120254	5.91905e-35	0.119378	8.37675	MTHFD1L	methylenetetrahydrofolate dehydrogenase (NADP+ dependent) 1-like [Source:HGNC Symbol;Acc:HGNC:21055]
ENSG00000006468	1.8475e-07	0.119437	8.37264	ETV1	ETS variant 1 [Source:HGNC Symbol;Acc:HGNC:3490]
ENSG00000099331	2.89106e-57	0.119634	8.35886	MYO9B	myosin IXB [Source:HGNC Symbol;Acc:HGNC:7609]
ENSG00000156110	4.15483e-21	0.119694	8.35466	ADK	adenosine kinase [Source:HGNC Symbol;Acc:HGNC:257]
ENSG00000180914	2.47192e-07	0.119725	8.3525	OXTR	oxytocin receptor [Source:HGNC Symbol;Acc:HGNC:8529]
ENSG00000160216	1.54949e-57	0.119889	8.34104	AGPAT3	1-acylglycerol-3-phosphate O-acyltransferase 3 [Source:HGNC Symbol;Acc:HGNC:326]
ENSG00000110497	3.05888e-97	0.119929	8.33827	AMBRA1	autophagy and beclin 1 regulator 1 [Source:HGNC Symbol;Acc:HGNC:25990]
ENSG00000064393	8.05291e-22	0.119932	8.33805	HIPK2	homeodomain interacting protein kinase 2 [Source:HGNC Symbol;Acc:HGNC:14402]
ENSG00000068784	5.39501e-35	0.120322	8.31105	SRBD1	S1 RNA binding domain 1 [Source:HGNC Symbol;Acc:HGNC:25521]
ENSG00000123104	1.71653e-26	0.120325	8.31082	ITPR2	inositol 1,4,5-trisphosphate receptor type 2 [Source:HGNC Symbol;Acc:HGNC:6181]
ENSG00000184178	1.08465e-49	0.120668	8.28721	SCFD2	sec1 family domain containing 2 [Source:HGNC Symbol;Acc:HGNC:30676]
ENSG00000124302	0.000165125	0.12074	8.28225	CHST8	carbohydrate sulfotransferase 8 [Source:HGNC Symbol;Acc:HGNC:15993]
ENSG00000092470	3.36769e-23	0.121103	8.25742	WDR76	WD repeat domain 76 [Source:HGNC Symbol;Acc:HGNC:25773]
ENSG00000159023	6.86826e-35	0.121388	8.23807	EPB41	erythrocyte membrane protein band 4.1 [Source:HGNC Symbol;Acc:HGNC:3377]
ENSG00000176533	3.40711e-16	0.121602	8.22357	GNG7	G protein subunit gamma 7 [Source:HGNC Symbol;Acc:HGNC:4410]
ENSG00000163362	9.17066e-08	0.121914	8.20247	C1orf106	chromosome 1 open reading frame 106 [Source:HGNC Symbol;Acc:HGNC:25599]
ENSG00000042088	4.49704e-39	0.121984	8.19777	TDP1	tyrosyl-DNA phosphodiesterase 1 [Source:HGNC Symbol;Acc:HGNC:18884]
ENSG00000196376	0.00346673	0.122393	8.1704	SLC35F1	solute carrier family 35 member F1 [Source:HGNC Symbol;Acc:HGNC:21483]
ENSG00000107957	2.68282e-30	0.122472	8.16511	SH3PXD2A	SH3 and PX domains 2A [Source:HGNC Symbol;Acc:HGNC:23664]
ENSG00000139946	1.1173e-25	0.122563	8.15906	PELI2	pellino E3 ubiquitin protein ligase family member 2 [Source:HGNC Symbol;Acc:HGNC:8828]
ENSG00000143207	3.66123e-59	0.122622	8.15512	RFWD2	ring finger and WD repeat domain 2 [Source:HGNC Symbol;Acc:HGNC:17440]
ENSG00000162542	7.91267e-48	0.12266	8.15259	TMCO4	transmembrane and coiled-coil domains 4 [Source:HGNC Symbol;Acc:HGNC:27393]
ENSG00000136770	1.44391e-41	0.122815	8.1423	DNAJC1	DnaJ heat shock protein family (Hsp40) member C1 [Source:HGNC Symbol;Acc:HGNC:20090]
ENSG00000189319	1.54271e-54	0.123227	8.11514	FAM53B	family with sequence similarity 53 member B [Source:HGNC Symbol;Acc:HGNC:28968]
ENSG00000055609	4.1925e-09	0.123252	8.11344	KMT2C	lysine methyltransferase 2C [Source:HGNC Symbol;Acc:HGNC:13726]
ENSG00000111879	6.01154e-09	0.123442	8.10095	FAM184A	family with sequence similarity 184 member A [Source:HGNC Symbol;Acc:HGNC:20991]
ENSG00000206190	3.65542e-05	0.123494	8.09756	ATP10A	ATPase phospholipid transporting 10A (putative) [Source:HGNC Symbol;Acc:HGNC:13542]
ENSG00000100592	5.67676e-27	0.123651	8.08726	DAAM1	dishevelled associated activator of morphogenesis 1 [Source:HGNC Symbol;Acc:HGNC:18142]
ENSG00000115761	4.76966e-60	0.123696	8.08436	NOL10	nucleolar protein 10 [Source:HGNC Symbol;Acc:HGNC:25862]
ENSG00000112304	2.18808e-43	0.123763	8.07998	ACOT13	acyl-CoA thioesterase 13 [Source:HGNC Symbol;Acc:HGNC:20999]
ENSG00000070785	3.04869e-38	0.123787	8.07837	EIF2B3	eukaryotic translation initiation factor 2B subunit gamma [Source:HGNC Symbol;Acc:HGNC:3259]
ENSG00000150995	6.10034e-37	0.123851	8.07419	ITPR1	inositol 1,4,5-trisphosphate receptor type 1 [Source:HGNC Symbol;Acc:HGNC:6180]
ENSG00000133030	3.72993e-32	0.12393	8.06907	MPRIP	myosin phosphatase Rho interacting protein [Source:HGNC Symbol;Acc:HGNC:30321]
ENSG00000047230	2.73789e-23	0.123969	8.0665	CTPS2	CTP synthase 2 [Source:HGNC Symbol;Acc:HGNC:2520]
ENSG00000157554	8.59588e-27	0.124399	8.03867	ERG	ERG, ETS transcription factor [Source:HGNC Symbol;Acc:HGNC:3446]
ENSG00000213047	1.00447e-27	0.124456	8.03494	DENND1B	DENN domain containing 1B [Source:HGNC Symbol;Acc:HGNC:28404]
ENSG00000134460	2.73434e-25	0.124604	8.02545	IL2RA	interleukin 2 receptor subunit alpha [Source:HGNC Symbol;Acc:HGNC:6008]
ENSG00000071242	1.90749e-07	0.124725	8.01765	RPS6KA2	ribosomal protein S6 kinase A2 [Source:HGNC Symbol;Acc:HGNC:10431]
ENSG00000198589	5.01046e-19	0.12487	8.00832	LRBA	LPS responsive beige-like anchor protein [Source:HGNC Symbol;Acc:HGNC:1742]
ENSG00000078699	5.65188e-52	0.124953	8.003	CBFA2T2	CBFA2/RUNX1 translocation partner 2 [Source:HGNC Symbol;Acc:HGNC:1536]
ENSG00000146263	3.48118e-43	0.125093	7.99404	MMS22L	MMS22 like, DNA repair protein [Source:HGNC Symbol;Acc:HGNC:21475]
ENSG00000101974	3.09932e-35	0.125193	7.98766	ATP11C	ATPase phospholipid transporting 11C [Source:HGNC Symbol;Acc:HGNC:13554]
ENSG00000146535	9.1922e-79	0.125201	7.98716	GNA12	G protein subunit alpha 12 [Source:HGNC Symbol;Acc:HGNC:4380]
ENSG00000144218	2.74242e-07	0.125397	7.97467	AFF3	AF4/FMR2 family member 3 [Source:HGNC Symbol;Acc:HGNC:6473]
ENSG00000079308	7.90855e-20	0.12541	7.97386	TNS1	tensin 1 [Source:HGNC Symbol;Acc:HGNC:11973]
ENSG00000133121	7.38679e-22	0.125478	7.96951	STARD13	StAR related lipid transfer domain containing 13 [Source:HGNC Symbol;Acc:HGNC:19164]
ENSG00000150867	1.67894e-60	0.125632	7.95975	PIP4K2A	phosphatidylinositol-5-phosphate 4-kinase type 2 alpha [Source:HGNC Symbol;Acc:HGNC:8997]
ENSG00000150477	2.13719e-13	0.125704	7.95522	KIAA1328	KIAA1328 [Source:HGNC Symbol;Acc:HGNC:29248]
ENSG00000138468	3.30471e-22	0.125772	7.95091	SENP7	SUMO1/sentrin specific peptidase 7 [Source:HGNC Symbol;Acc:HGNC:30402]
ENSG00000159267	2.0246e-31	0.125841	7.94653	HLCS	holocarboxylase synthetase [Source:HGNC Symbol;Acc:HGNC:4976]
ENSG00000159842	1.61794e-32	0.125902	7.94271	ABR	active BCR-related [Source:HGNC Symbol;Acc:HGNC:81]
ENSG00000160007	1.22291e-37	0.125983	7.93761	ARHGAP35	Rho GTPase activating protein 35 [Source:HGNC Symbol;Acc:HGNC:4591]
ENSG00000082701	1.71106e-40	0.126011	7.93585	GSK3B	glycogen synthase kinase 3 beta [Source:HGNC Symbol;Acc:HGNC:4617]
ENSG00000163590	1.6023e-15	0.126127	7.92854	PPM1L	protein phosphatase, Mg2+/Mn2+ dependent 1L [Source:HGNC Symbol;Acc:HGNC:16381]
ENSG00000107263	4.84715e-46	0.126367	7.91346	RAPGEF1	Rap guanine nucleotide exchange factor 1 [Source:HGNC Symbol;Acc:HGNC:4568]
ENSG00000025293	7.26744e-63	0.126396	7.91162	PHF20	PHD finger protein 20 [Source:HGNC Symbol;Acc:HGNC:16098]
ENSG00000095002	1.01783e-39	0.126412	7.91065	MSH2	mutS homolog 2 [Source:HGNC Symbol;Acc:HGNC:7325]
ENSG00000117586	0.00465784	0.126564	7.90113	TNFSF4	tumor necrosis factor superfamily member 4 [Source:HGNC Symbol;Acc:HGNC:11934]
ENSG00000162105	6.38932e-06	0.126645	7.89608	SHANK2	SH3 and multiple ankyrin repeat domains 2 [Source:HGNC Symbol;Acc:HGNC:14295]
ENSG00000073849	1.34194e-45	0.126693	7.89309	ST6GAL1	ST6 beta-galactoside alpha-2,6-sialyltransferase 1 [Source:HGNC Symbol;Acc:HGNC:10860]
ENSG00000135049	2.41055e-22	0.126714	7.89178	AGTPBP1	ATP/GTP binding protein 1 [Source:HGNC Symbol;Acc:HGNC:17258]
ENSG00000104043	1.89569e-32	0.126974	7.8756	ATP8B4	ATPase phospholipid transporting 8B4 (putative) [Source:HGNC Symbol;Acc:HGNC:13536]
ENSG00000083642	9.1739e-47	0.127194	7.86201	PDS5B	PDS5 cohesin associated factor B [Source:HGNC Symbol;Acc:HGNC:20418]
ENSG00000061337	1.52865e-25	0.127211	7.86095	LZTS1	leucine zipper tumor suppressor 1 [Source:HGNC Symbol;Acc:HGNC:13861]
ENSG00000131941	5.52795e-23	0.127326	7.85387	RHPN2	rhophilin Rho GTPase binding protein 2 [Source:HGNC Symbol;Acc:HGNC:19974]
ENSG00000053918	1.35002e-36	0.127469	7.84502	KCNQ1	potassium voltage-gated channel subfamily Q member 1 [Source:HGNC Symbol;Acc:HGNC:6294]
ENSG00000100351	1.35054e-54	0.127632	7.83502	GRAP2	GRB2-related adaptor protein 2 [Source:HGNC Symbol;Acc:HGNC:4563]
ENSG00000171984	9.28196e-20	0.12767	7.8327	C20orf196	chromosome 20 open reading frame 196 [Source:HGNC Symbol;Acc:HGNC:26318]
ENSG00000149177	3.16746e-30	0.127707	7.83041	PTPRJ	protein tyrosine phosphatase, receptor type J [Source:HGNC Symbol;Acc:HGNC:9673]
ENSG00000100014	2.48804e-32	0.12786	7.82104	SPECC1L	sperm antigen with calponin homology and coiled-coil domains 1 like [Source:HGNC Symbol;Acc:HGNC:29022]
ENSG00000157110	2.11951e-49	0.127899	7.81866	RBPMS	RNA binding protein with multiple splicing [Source:HGNC Symbol;Acc:HGNC:19097]
ENSG00000048707	2.32472e-26	0.127946	7.81582	VPS13D	vacuolar protein sorting 13 homolog D [Source:HGNC Symbol;Acc:HGNC:23595]
ENSG00000171791	6.28865e-39	0.128539	7.77971	BCL2	BCL2, apoptosis regulator [Source:HGNC Symbol;Acc:HGNC:990]
ENSG00000112118	1.70968e-34	0.128594	7.77641	MCM3	minichromosome maintenance complex component 3 [Source:HGNC Symbol;Acc:HGNC:6945]
ENSG00000032389	2.05769e-23	0.128623	7.77467	TSSC1	tumor suppressing subtransferable candidate 1 [Source:HGNC Symbol;Acc:HGNC:12383]
ENSG00000151466	2.75955e-36	0.128893	7.75836	SCLT1	sodium channel and clathrin linker 1 [Source:HGNC Symbol;Acc:HGNC:26406]
ENSG00000165240	1.67174e-20	0.12924	7.73756	ATP7A	ATPase copper transporting alpha [Source:HGNC Symbol;Acc:HGNC:869]
ENSG00000186638	1.65478e-25	0.129412	7.72723	KIF24	kinesin family member 24 [Source:HGNC Symbol;Acc:HGNC:19916]
ENSG00000138376	8.6541e-27	0.129438	7.72571	BARD1	BRCA1 associated RING domain 1 [Source:HGNC Symbol;Acc:HGNC:952]
ENSG00000100479	1.6728e-23	0.129631	7.71418	POLE2	DNA polymerase epsilon 2, accessory subunit [Source:HGNC Symbol;Acc:HGNC:9178]
ENSG00000138134	3.29614e-18	0.129894	7.6986	STAMBPL1	STAM binding protein like 1 [Source:HGNC Symbol;Acc:HGNC:24105]
ENSG00000144357	3.44874e-30	0.130603	7.65679	UBR3	ubiquitin protein ligase E3 component n-recognin 3 (putative) [Source:HGNC Symbol;Acc:HGNC:30467]
ENSG00000137821	8.82234e-09	0.13061	7.65641	LRRC49	leucine rich repeat containing 49 [Source:HGNC Symbol;Acc:HGNC:25965]
ENSG00000066629	0.000284149	0.130709	7.65056	EML1	echinoderm microtubule associated protein like 1 [Source:HGNC Symbol;Acc:HGNC:3330]
ENSG00000181291	9.19827e-05	0.13085	7.64231	TMEM132E	transmembrane protein 132E [Source:HGNC Symbol;Acc:HGNC:26991]
ENSG00000151779	5.72268e-19	0.131072	7.6294	NBAS	neuroblastoma amplified sequence [Source:HGNC Symbol;Acc:HGNC:15625]
ENSG00000072110	1.26804e-26	0.131348	7.61336	ACTN1	actinin alpha 1 [Source:HGNC Symbol;Acc:HGNC:163]
ENSG00000005810	4.76896e-20	0.131774	7.58876	MYCBP2	MYC binding protein 2, E3 ubiquitin protein ligase [Source:HGNC Symbol;Acc:HGNC:23386]
ENSG00000173611	2.94689e-18	0.131804	7.58704	SCAI	suppressor of cancer cell invasion [Source:HGNC Symbol;Acc:HGNC:26709]
ENSG00000157423	8.83737e-18	0.13183	7.58552	HYDIN	HYDIN, axonemal central pair apparatus protein [Source:HGNC Symbol;Acc:HGNC:19368]
ENSG00000113569	2.13373e-40	0.131923	7.5802	NUP155	nucleoporin 155 [Source:HGNC Symbol;Acc:HGNC:8063]
ENSG00000101004	0.00534787	0.132068	7.57184	NINL	ninein like [Source:HGNC Symbol;Acc:HGNC:29163]
ENSG00000151693	1.19162e-07	0.13219	7.56488	ASAP2	ArfGAP with SH3 domain, ankyrin repeat and PH domain 2 [Source:HGNC Symbol;Acc:HGNC:2721]
ENSG00000088179	3.2511e-24	0.132337	7.55649	PTPN4	protein tyrosine phosphatase, non-receptor type 4 [Source:HGNC Symbol;Acc:HGNC:9656]
ENSG00000101096	1.24001e-24	0.132391	7.55336	NFATC2	nuclear factor of activated T-cells 2 [Source:HGNC Symbol;Acc:HGNC:7776]
ENSG00000102893	2.75149e-30	0.132455	7.54975	PHKB	phosphorylase kinase regulatory subunit beta [Source:HGNC Symbol;Acc:HGNC:8927]
ENSG00000088305	1.00214e-28	0.132606	7.54114	DNMT3B	DNA methyltransferase 3 beta [Source:HGNC Symbol;Acc:HGNC:2979]
ENSG00000105926	7.37276e-24	0.132867	7.52633	MPP6	membrane palmitoylated protein 6 [Source:HGNC Symbol;Acc:HGNC:18167]
ENSG00000102547	4.39349e-10	0.132886	7.52525	CAB39L	calcium binding protein 39 like [Source:HGNC Symbol;Acc:HGNC:20290]
ENSG00000078124	4.97021e-42	0.132899	7.52449	ACER3	alkaline ceramidase 3 [Source:HGNC Symbol;Acc:HGNC:16066]
ENSG00000106125	3.45568e-05	0.132951	7.52156	MINDY4	MINDY lysine 48 deubiquitinase 4 [Source:HGNC Symbol;Acc:HGNC:21916]
ENSG00000134070	1.14409e-09	0.133209	7.50702	IRAK2	interleukin 1 receptor associated kinase 2 [Source:HGNC Symbol;Acc:HGNC:6113]
ENSG00000141384	7.41551e-31	0.133214	7.50672	TAF4B	TATA-box binding protein associated factor 4b [Source:HGNC Symbol;Acc:HGNC:11538]
ENSG00000124177	2.67558e-18	0.133315	7.50101	CHD6	chromodomain helicase DNA binding protein 6 [Source:HGNC Symbol;Acc:HGNC:19057]
ENSG00000198947	2.29975e-16	0.133331	7.50011	DMD	dystrophin [Source:HGNC Symbol;Acc:HGNC:2928]
ENSG00000087903	3.52799e-79	0.13336	7.49852	RFX2	regulatory factor X2 [Source:HGNC Symbol;Acc:HGNC:9983]
ENSG00000164808	1.65708e-46	0.133467	7.49249	SPIDR	scaffolding protein involved in DNA repair [Source:HGNC Symbol;Acc:HGNC:28971]
ENSG00000163935	4.46451e-25	0.133996	7.4629	SFMBT1	Scm-like with four mbt domains 1 [Source:HGNC Symbol;Acc:HGNC:20255]
ENSG00000171714	1.70453e-45	0.134059	7.45942	ANO5	anoctamin 5 [Source:HGNC Symbol;Acc:HGNC:27337]
ENSG00000122966	5.77687e-24	0.134184	7.45245	CIT	citron rho-interacting serine/threonine kinase [Source:HGNC Symbol;Acc:HGNC:1985]
ENSG00000106772	2.21445e-06	0.134385	7.44129	PRUNE2	prune homolog 2 [Source:HGNC Symbol;Acc:HGNC:25209]
ENSG00000185811	3.87758e-40	0.134409	7.43998	IKZF1	IKAROS family zinc finger 1 [Source:HGNC Symbol;Acc:HGNC:13176]
ENSG00000123066	1.13446e-19	0.134512	7.43427	MED13L	mediator complex subunit 13 like [Source:HGNC Symbol;Acc:HGNC:22962]
ENSG00000102763	3.83429e-19	0.134671	7.4255	VWA8	von Willebrand factor A domain containing 8 [Source:HGNC Symbol;Acc:HGNC:29071]
ENSG00000165185	9.81738e-20	0.134709	7.42341	KIAA1958	KIAA1958 [Source:HGNC Symbol;Acc:HGNC:23427]
ENSG00000131378	3.53566e-30	0.134916	7.41203	RFTN1	raftlin, lipid raft linker 1 [Source:HGNC Symbol;Acc:HGNC:30278]
ENSG00000138190	2.21185e-43	0.134924	7.41156	EXOC6	exocyst complex component 6 [Source:HGNC Symbol;Acc:HGNC:23196]
ENSG00000176049	1.61462e-26	0.135232	7.39468	JAKMIP2	janus kinase and microtubule interacting protein 2 [Source:HGNC Symbol;Acc:HGNC:29067]
ENSG00000131746	5.39371e-28	0.135241	7.39423	TNS4	tensin 4 [Source:HGNC Symbol;Acc:HGNC:24352]
ENSG00000063761	4.75601e-19	0.135877	7.35959	ADCK1	aarF domain containing kinase 1 [Source:HGNC Symbol;Acc:HGNC:19038]
ENSG00000153395	4.45968e-58	0.135903	7.35817	LPCAT1	lysophosphatidylcholine acyltransferase 1 [Source:HGNC Symbol;Acc:HGNC:25718]
ENSG00000139793	3.88981e-28	0.135922	7.35715	MBNL2	muscleblind like splicing regulator 2 [Source:HGNC Symbol;Acc:HGNC:16746]
ENSG00000139269	1.67119e-13	0.136029	7.35138	INHBE	inhibin beta E subunit [Source:HGNC Symbol;Acc:HGNC:24029]
ENSG00000172380	2.47407e-20	0.136061	7.34963	GNG12	G protein subunit gamma 12 [Source:HGNC Symbol;Acc:HGNC:19663]
ENSG00000145703	6.15918e-34	0.136189	7.34275	IQGAP2	IQ motif containing GTPase activating protein 2 [Source:HGNC Symbol;Acc:HGNC:6111]
ENSG00000116641	1.18147e-18	0.136213	7.34146	DOCK7	dedicator of cytokinesis 7 [Source:HGNC Symbol;Acc:HGNC:19190]
ENSG00000021762	1.27577e-30	0.13642	7.33032	OSBPL5	oxysterol binding protein like 5 [Source:HGNC Symbol;Acc:HGNC:16392]
ENSG00000137266	3.46063e-06	0.136515	7.32522	SLC22A23	solute carrier family 22 member 23 [Source:HGNC Symbol;Acc:HGNC:21106]
ENSG00000176635	3.47484e-27	0.136599	7.3207	HORMAD2	HORMA domain containing 2 [Source:HGNC Symbol;Acc:HGNC:28383]
ENSG00000122547	9.35527e-15	0.136631	7.31897	EEPD1	endonuclease/exonuclease/phosphatase family domain containing 1 [Source:HGNC Symbol;Acc:HGNC:22223]
ENSG00000163491	0.000638414	0.136687	7.31599	NEK10	NIMA related kinase 10 [Source:HGNC Symbol;Acc:HGNC:18592]
ENSG00000141576	7.26058e-24	0.136693	7.31568	RNF157	ring finger protein 157 [Source:HGNC Symbol;Acc:HGNC:29402]
ENSG00000143554	6.57261e-30	0.136696	7.31549	SLC27A3	solute carrier family 27 member 3 [Source:HGNC Symbol;Acc:HGNC:10997]
ENSG00000162733	0.00171274	0.136705	7.31502	DDR2	discoidin domain receptor tyrosine kinase 2 [Source:HGNC Symbol;Acc:HGNC:2731]
ENSG00000144893	1.57358e-23	0.136746	7.31281	MED12L	mediator complex subunit 12 like [Source:HGNC Symbol;Acc:HGNC:16050]
ENSG00000153015	2.23011e-57	0.136955	7.30165	CWC27	CWC27 spliceosome associated protein homolog [Source:HGNC Symbol;Acc:HGNC:10664]
ENSG00000131374	1.08338e-18	0.137223	7.28742	TBC1D5	TBC1 domain family member 5 [Source:HGNC Symbol;Acc:HGNC:19166]
ENSG00000198056	5.2819e-26	0.137396	7.27825	PRIM1	primase (DNA) subunit 1 [Source:HGNC Symbol;Acc:HGNC:9369]
ENSG00000151229	1.11872e-18	0.137501	7.27266	SLC2A13	solute carrier family 2 member 13 [Source:HGNC Symbol;Acc:HGNC:15956]
ENSG00000008083	5.13074e-36	0.137706	7.26187	JARID2	jumonji and AT-rich interaction domain containing 2 [Source:HGNC Symbol;Acc:HGNC:6196]
ENSG00000146733	1.06109e-50	0.137944	7.24932	PSPH	phosphoserine phosphatase [Source:HGNC Symbol;Acc:HGNC:9577]
ENSG00000119737	1.68446e-12	0.137964	7.24829	GPR75	G protein-coupled receptor 75 [Source:HGNC Symbol;Acc:HGNC:4526]
ENSG00000254087	2.6445e-66	0.138101	7.24108	LYN	LYN proto-oncogene, Src family tyrosine kinase [Source:HGNC Symbol;Acc:HGNC:6735]
ENSG00000033327	1.78246e-16	0.138103	7.24095	GAB2	GRB2 associated binding protein 2 [Source:HGNC Symbol;Acc:HGNC:14458]
ENSG00000129158	9.82493e-17	0.138911	7.19886	SERGEF	secretion regulating guanine nucleotide exchange factor [Source:HGNC Symbol;Acc:HGNC:17499]
ENSG00000186310	0.00406987	0.139067	7.19076	NAP1L3	nucleosome assembly protein 1 like 3 [Source:HGNC Symbol;Acc:HGNC:7639]
ENSG00000154001	1.75302e-55	0.139075	7.19035	PPP2R5E	protein phosphatase 2 regulatory subunit B'epsilon [Source:HGNC Symbol;Acc:HGNC:9313]
ENSG00000177119	2.61035e-29	0.139217	7.18303	ANO6	anoctamin 6 [Source:HGNC Symbol;Acc:HGNC:25240]
ENSG00000134138	1.59761e-51	0.139261	7.18076	MEIS2	Meis homeobox 2 [Source:HGNC Symbol;Acc:HGNC:7001]
ENSG00000143797	9.48173e-29	0.139277	7.17994	MBOAT2	membrane bound O-acyltransferase domain containing 2 [Source:HGNC Symbol;Acc:HGNC:25193]
ENSG00000174236	7.09802e-05	0.139283	7.17963	REP15	RAB15 effector protein [Source:HGNC Symbol;Acc:HGNC:33748]
ENSG00000132932	4.50933e-09	0.139377	7.17477	ATP8A2	ATPase phospholipid transporting 8A2 [Source:HGNC Symbol;Acc:HGNC:13533]
ENSG00000091436	2.06304e-33	0.139403	7.17343	MAP3K20	mitogen-activated protein kinase kinase kinase 20 [Source:HGNC Symbol;Acc:HGNC:17797]
ENSG00000080298	2.65954e-19	0.139512	7.16784	RFX3	regulatory factor X3 [Source:HGNC Symbol;Acc:HGNC:9984]
ENSG00000147099	2.58735e-75	0.139527	7.16707	HDAC8	histone deacetylase 8 [Source:HGNC Symbol;Acc:HGNC:13315]
ENSG00000175029	1.43787e-38	0.139584	7.16413	CTBP2	C-terminal binding protein 2 [Source:HGNC Symbol;Acc:HGNC:2495]
ENSG00000183690	2.39191e-30	0.139849	7.15059	EFHC2	EF-hand domain containing 2 [Source:HGNC Symbol;Acc:HGNC:26233]
ENSG00000115760	2.68907e-17	0.139911	7.14741	BIRC6	baculoviral IAP repeat containing 6 [Source:HGNC Symbol;Acc:HGNC:13516]
ENSG00000087589	4.10893e-41	0.140166	7.13439	CASS4	Cas scaffolding protein family member 4 [Source:HGNC Symbol;Acc:HGNC:15878]
ENSG00000004866	6.84056e-78	0.140731	7.10578	ST7	suppression of tumorigenicity 7 [Source:HGNC Symbol;Acc:HGNC:11351]
ENSG00000166263	1.8107e-14	0.140841	7.10022	STXBP4	syntaxin binding protein 4 [Source:HGNC Symbol;Acc:HGNC:19694]
ENSG00000113368	2.55094e-28	0.140911	7.0967	LMNB1	lamin B1 [Source:HGNC Symbol;Acc:HGNC:6637]
ENSG00000169519	4.96012e-18	0.14108	7.0882	METTL15	methyltransferase like 15 [Source:HGNC Symbol;Acc:HGNC:26606]
ENSG00000163539	2.29394e-35	0.141343	7.07496	CLASP2	cytoplasmic linker associated protein 2 [Source:HGNC Symbol;Acc:HGNC:17078]
ENSG00000153046	6.44833e-55	0.141661	7.0591	CDYL	chromodomain Y-like [Source:HGNC Symbol;Acc:HGNC:1811]
ENSG00000074054	1.82953e-28	0.141724	7.05598	CLASP1	cytoplasmic linker associated protein 1 [Source:HGNC Symbol;Acc:HGNC:17088]
ENSG00000133195	9.77465e-98	0.141873	7.04857	SLC39A11	solute carrier family 39 member 11 [Source:HGNC Symbol;Acc:HGNC:14463]
ENSG00000126091	4.67651e-31	0.141916	7.0464	ST3GAL3	ST3 beta-galactoside alpha-2,3-sialyltransferase 3 [Source:HGNC Symbol;Acc:HGNC:10866]
ENSG00000134780	2.24587e-10	0.141962	7.04416	DAGLA	diacylglycerol lipase alpha [Source:HGNC Symbol;Acc:HGNC:1165]
ENSG00000146376	2.76052e-56	0.142002	7.04216	ARHGAP18	Rho GTPase activating protein 18 [Source:HGNC Symbol;Acc:HGNC:21035]
ENSG00000157303	2.04086e-13	0.142116	7.03653	SUSD3	sushi domain containing 3 [Source:HGNC Symbol;Acc:HGNC:28391]
ENSG00000101868	3.55553e-26	0.142162	7.03421	POLA1	DNA polymerase alpha 1, catalytic subunit [Source:HGNC Symbol;Acc:HGNC:9173]
ENSG00000147324	7.25821e-24	0.1423	7.02742	MFHAS1	malignant fibrous histiocytoma amplified sequence 1 [Source:HGNC Symbol;Acc:HGNC:16982]
ENSG00000135090	8.73119e-58	0.142464	7.01931	TAOK3	TAO kinase 3 [Source:HGNC Symbol;Acc:HGNC:18133]
ENSG00000163655	8.06228e-39	0.142483	7.01838	GMPS	guanine monophosphate synthase [Source:HGNC Symbol;Acc:HGNC:4378]
ENSG00000196367	2.36111e-29	0.143176	6.98443	TRRAP	transformation/transcription domain associated protein [Source:HGNC Symbol;Acc:HGNC:12347]
ENSG00000116127	4.57945e-22	0.143227	6.98193	ALMS1	ALMS1, centrosome and basal body associated protein [Source:HGNC Symbol;Acc:HGNC:428]
ENSG00000166575	3.5334e-21	0.143244	6.98109	TMEM135	transmembrane protein 135 [Source:HGNC Symbol;Acc:HGNC:26167]
ENSG00000197580	0.00989734	0.1434	6.97351	BCO2	beta-carotene oxygenase 2 [Source:HGNC Symbol;Acc:HGNC:18503]
ENSG00000112159	9.54059e-20	0.143587	6.96441	MDN1	midasin AAA ATPase 1 [Source:HGNC Symbol;Acc:HGNC:18302]
ENSG00000179912	3.19604e-56	0.143595	6.96402	R3HDM2	R3H domain containing 2 [Source:HGNC Symbol;Acc:HGNC:29167]
ENSG00000115840	1.32692e-31	0.143692	6.95933	SLC25A12	solute carrier family 25 member 12 [Source:HGNC Symbol;Acc:HGNC:10982]
ENSG00000130294	1.662e-06	0.143711	6.95841	KIF1A	kinesin family member 1A [Source:HGNC Symbol;Acc:HGNC:888]
ENSG00000196782	2.40722e-27	0.143729	6.95754	MAML3	mastermind like transcriptional coactivator 3 [Source:HGNC Symbol;Acc:HGNC:16272]
ENSG00000173068	0.000173615	0.143859	6.95126	BNC2	basonuclin 2 [Source:HGNC Symbol;Acc:HGNC:30988]
ENSG00000185024	3.90195e-88	0.14392	6.94831	BRF1	BRF1, RNA polymerase III transcription initiation factor subunit [Source:HGNC Symbol;Acc:HGNC:11551]
ENSG00000103657	1.2306e-18	0.144082	6.94051	HERC1	HECT and RLD domain containing E3 ubiquitin protein ligase family member 1 [Source:HGNC Symbol;Acc:HGNC:4867]
ENSG00000136895	3.48602e-07	0.144349	6.92765	GARNL3	GTPase activating Rap/RanGAP domain like 3 [Source:HGNC Symbol;Acc:HGNC:25425]
ENSG00000179930	7.07942e-36	0.144439	6.92335	ZNF648	zinc finger protein 648 [Source:HGNC Symbol;Acc:HGNC:18190]
ENSG00000249242	0.0022319	0.144668	6.9124	TMEM150C	transmembrane protein 150C [Source:HGNC Symbol;Acc:HGNC:37263]
ENSG00000146950	1.27491e-19	0.144825	6.90487	SHROOM2	shroom family member 2 [Source:HGNC Symbol;Acc:HGNC:630]
ENSG00000040933	1.04426e-40	0.144883	6.90211	INPP4A	inositol polyphosphate-4-phosphatase type I A [Source:HGNC Symbol;Acc:HGNC:6074]
ENSG00000145996	4.17899e-35	0.145225	6.88588	CDKAL1	CDK5 regulatory subunit associated protein 1 like 1 [Source:HGNC Symbol;Acc:HGNC:21050]
ENSG00000135299	1.25977e-06	0.145332	6.88081	ANKRD6	ankyrin repeat domain 6 [Source:HGNC Symbol;Acc:HGNC:17280]
ENSG00000136944	8.25392e-44	0.145643	6.86612	LMX1B	LIM homeobox transcription factor 1 beta [Source:HGNC Symbol;Acc:HGNC:6654]
ENSG00000147251	1.35414e-27	0.145827	6.85745	DOCK11	dedicator of cytokinesis 11 [Source:HGNC Symbol;Acc:HGNC:23483]
ENSG00000198846	7.45596e-07	0.145979	6.85031	TOX	thymocyte selection associated high mobility group box [Source:HGNC Symbol;Acc:HGNC:18988]
ENSG00000088538	1.77292e-16	0.146002	6.84921	DOCK3	dedicator of cytokinesis 3 [Source:HGNC Symbol;Acc:HGNC:2989]
ENSG00000115594	0.00226927	0.146027	6.84803	IL1R1	interleukin 1 receptor type 1 [Source:HGNC Symbol;Acc:HGNC:5993]
ENSG00000057935	1.1076e-30	0.146161	6.84177	MTA3	metastasis associated 1 family member 3 [Source:HGNC Symbol;Acc:HGNC:23784]
ENSG00000056998	7.07749e-20	0.146184	6.8407	GYG2	glycogenin 2 [Source:HGNC Symbol;Acc:HGNC:4700]
ENSG00000198793	4.67529e-29	0.146392	6.83098	MTOR	mechanistic target of rapamycin [Source:HGNC Symbol;Acc:HGNC:3942]
ENSG00000167670	4.74879e-27	0.146531	6.8245	CHAF1A	chromatin assembly factor 1 subunit A [Source:HGNC Symbol;Acc:HGNC:1910]
ENSG00000138160	1.16114e-22	0.146579	6.82225	KIF11	kinesin family member 11 [Source:HGNC Symbol;Acc:HGNC:6388]
ENSG00000109667	2.09093e-14	0.146743	6.81465	SLC2A9	solute carrier family 2 member 9 [Source:HGNC Symbol;Acc:HGNC:13446]
ENSG00000196498	1.38852e-39	0.146813	6.81138	NCOR2	nuclear receptor corepressor 2 [Source:HGNC Symbol;Acc:HGNC:7673]
ENSG00000070882	3.09576e-42	0.146827	6.81075	OSBPL3	oxysterol binding protein like 3 [Source:HGNC Symbol;Acc:HGNC:16370]
ENSG00000172339	2.28592e-09	0.146911	6.80683	ALG14	ALG14, UDP-N-acetylglucosaminyltransferase subunit [Source:HGNC Symbol;Acc:HGNC:28287]
ENSG00000143190	1.30318e-30	0.146986	6.80337	POU2F1	POU class 2 homeobox 1 [Source:HGNC Symbol;Acc:HGNC:9212]
ENSG00000123352	2.45563e-58	0.146993	6.80306	SPATS2	spermatogenesis associated serine rich 2 [Source:HGNC Symbol;Acc:HGNC:18650]
ENSG00000160299	3.3559e-26	0.147222	6.79247	PCNT	pericentrin [Source:HGNC Symbol;Acc:HGNC:16068]
ENSG00000185630	8.33684e-29	0.14741	6.7838	PBX1	PBX homeobox 1 [Source:HGNC Symbol;Acc:HGNC:8632]
ENSG00000140600	0.0118421	0.14741	6.78378	SH3GL3	SH3 domain containing GRB2 like 3, endophilin A3 [Source:HGNC Symbol;Acc:HGNC:10832]
ENSG00000169891	0.000529161	0.147616	6.77434	REPS2	RALBP1 associated Eps domain containing 2 [Source:HGNC Symbol;Acc:HGNC:9963]
ENSG00000156958	1.51718e-16	0.147999	6.75679	GALK2	galactokinase 2 [Source:HGNC Symbol;Acc:HGNC:4119]
ENSG00000081913	2.73297e-21	0.148015	6.75609	PHLPP1	PH domain and leucine rich repeat protein phosphatase 1 [Source:HGNC Symbol;Acc:HGNC:20610]
ENSG00000166387	2.50921e-31	0.148148	6.74999	PPFIBP2	PPFIA binding protein 2 [Source:HGNC Symbol;Acc:HGNC:9250]
ENSG00000073910	4.41948e-06	0.148279	6.74405	FRY	FRY microtubule binding protein [Source:HGNC Symbol;Acc:HGNC:20367]
ENSG00000002822	3.1166e-51	0.148321	6.74213	MAD1L1	MAD1 mitotic arrest deficient like 1 [Source:HGNC Symbol;Acc:HGNC:6762]
ENSG00000141293	2.64487e-22	0.148337	6.74139	SKAP1	src kinase associated phosphoprotein 1 [Source:HGNC Symbol;Acc:HGNC:15605]
ENSG00000096060	4.94741e-27	0.148363	6.74021	FKBP5	FK506 binding protein 5 [Source:HGNC Symbol;Acc:HGNC:3721]
ENSG00000147044	1.58937e-12	0.14839	6.73899	CASK	calcium/calmodulin dependent serine protein kinase [Source:HGNC Symbol;Acc:HGNC:1497]
ENSG00000168243	1.78585e-21	0.148409	6.73812	GNG4	G protein subunit gamma 4 [Source:HGNC Symbol;Acc:HGNC:4407]
ENSG00000105928	2.79956e-08	0.148555	6.73151	DFNA5	DFNA5, deafness associated tumor suppressor [Source:HGNC Symbol;Acc:HGNC:2810]
ENSG00000100304	6.47049e-58	0.14858	6.73039	TTLL12	tubulin tyrosine ligase like 12 [Source:HGNC Symbol;Acc:HGNC:28974]
ENSG00000151623	0.00282919	0.148663	6.72662	NR3C2	nuclear receptor subfamily 3 group C member 2 [Source:HGNC Symbol;Acc:HGNC:7979]
ENSG00000051341	6.45345e-16	0.148666	6.72647	POLQ	DNA polymerase theta [Source:HGNC Symbol;Acc:HGNC:9186]
ENSG00000124496	2.52593e-37	0.148846	6.71834	TRERF1	transcriptional regulating factor 1 [Source:HGNC Symbol;Acc:HGNC:18273]
ENSG00000075711	5.27971e-33	0.148908	6.71556	DLG1	discs large MAGUK scaffold protein 1 [Source:HGNC Symbol;Acc:HGNC:2900]
ENSG00000197971	6.9379e-54	0.149154	6.70448	MBP	myelin basic protein [Source:HGNC Symbol;Acc:HGNC:6925]
ENSG00000182010	1.48782e-12	0.149245	6.70039	RTKN2	rhotekin 2 [Source:HGNC Symbol;Acc:HGNC:19364]
ENSG00000182197	6.428e-36	0.149261	6.69966	EXT1	exostosin glycosyltransferase 1 [Source:HGNC Symbol;Acc:HGNC:3512]
ENSG00000173706	3.6803e-23	0.149291	6.69834	HEG1	heart development protein with EGF like domains 1 [Source:HGNC Symbol;Acc:HGNC:29227]
ENSG00000110841	2.53676e-46	0.14939	6.6939	PPFIBP1	PPFIA binding protein 1 [Source:HGNC Symbol;Acc:HGNC:9249]
ENSG00000197299	4.37088e-25	0.149508	6.68858	BLM	Bloom syndrome RecQ like helicase [Source:HGNC Symbol;Acc:HGNC:1058]
ENSG00000145087	4.48688e-14	0.149519	6.6881	STXBP5L	syntaxin binding protein 5 like [Source:HGNC Symbol;Acc:HGNC:30757]
ENSG00000135250	6.39889e-49	0.149658	6.6819	SRPK2	SRSF protein kinase 2 [Source:HGNC Symbol;Acc:HGNC:11306]
ENSG00000129595	1.65902e-17	0.149689	6.68053	EPB41L4A	erythrocyte membrane protein band 4.1 like 4A [Source:HGNC Symbol;Acc:HGNC:13278]
ENSG00000078487	3.06043e-08	0.149724	6.67896	ZCWPW1	zinc finger CW-type and PWWP domain containing 1 [Source:HGNC Symbol;Acc:HGNC:23486]
ENSG00000124126	5.14808e-16	0.149775	6.6767	PREX1	phosphatidylinositol-3,4,5-trisphosphate dependent Rac exchange factor 1 [Source:HGNC Symbol;Acc:HGNC:32594]
ENSG00000172572	0.00589273	0.149847	6.67346	PDE3A	phosphodiesterase 3A [Source:HGNC Symbol;Acc:HGNC:8778]
ENSG00000089123	2.13145e-20	0.149874	6.67226	TASP1	taspase 1 [Source:HGNC Symbol;Acc:HGNC:15859]
ENSG00000105983	9.28399e-27	0.149958	6.66855	LMBR1	limb development membrane protein 1 [Source:HGNC Symbol;Acc:HGNC:13243]
ENSG00000156398	5.22545e-15	0.149994	6.66695	SFXN2	sideroflexin 2 [Source:HGNC Symbol;Acc:HGNC:16086]
ENSG00000075651	1.86701e-37	0.150016	6.66597	PLD1	phospholipase D1 [Source:HGNC Symbol;Acc:HGNC:9067]
ENSG00000143344	1.08043e-10	0.150075	6.66334	RGL1	ral guanine nucleotide dissociation stimulator like 1 [Source:HGNC Symbol;Acc:HGNC:30281]
ENSG00000114805	0.00245502	0.150377	6.64995	PLCH1	phospholipase C eta 1 [Source:HGNC Symbol;Acc:HGNC:29185]
ENSG00000197943	3.95537e-42	0.150518	6.64371	PLCG2	phospholipase C gamma 2 [Source:HGNC Symbol;Acc:HGNC:9066]
ENSG00000141627	2.96553e-22	0.150769	6.63265	DYM	dymeclin [Source:HGNC Symbol;Acc:HGNC:21317]
ENSG00000165392	4.2228e-22	0.150813	6.63071	WRN	Werner syndrome RecQ like helicase [Source:HGNC Symbol;Acc:HGNC:12791]
ENSG00000075568	8.44507e-35	0.150854	6.62894	TMEM131	transmembrane protein 131 [Source:HGNC Symbol;Acc:HGNC:30366]
ENSG00000145819	1.67731e-10	0.151013	6.62193	ARHGAP26	Rho GTPase activating protein 26 [Source:HGNC Symbol;Acc:HGNC:17073]
ENSG00000115977	5.63705e-26	0.151057	6.62001	AAK1	AP2 associated kinase 1 [Source:HGNC Symbol;Acc:HGNC:19679]
ENSG00000228727	3.81694e-07	0.151061	6.61986	SAPCD1	suppressor APC domain containing 1 [Source:HGNC Symbol;Acc:HGNC:13938]
ENSG00000187535	2.12423e-46	0.151137	6.61653	IFT140	intraflagellar transport 140 [Source:HGNC Symbol;Acc:HGNC:29077]
ENSG00000031081	1.50522e-26	0.151295	6.60962	ARHGAP31	Rho GTPase activating protein 31 [Source:HGNC Symbol;Acc:HGNC:29216]
ENSG00000152253	1.75778e-16	0.151311	6.6089	SPC25	SPC25, NDC80 kinetochore complex component [Source:HGNC Symbol;Acc:HGNC:24031]
ENSG00000047578	1.04493e-19	0.151731	6.59061	KIAA0556	KIAA0556 [Source:HGNC Symbol;Acc:HGNC:29068]
ENSG00000139083	3.67502e-49	0.151837	6.586	ETV6	ETS variant 6 [Source:HGNC Symbol;Acc:HGNC:3495]
ENSG00000132842	6.89653e-33	0.151988	6.57948	AP3B1	adaptor related protein complex 3 beta 1 subunit [Source:HGNC Symbol;Acc:HGNC:566]
ENSG00000205726	1.82606e-26	0.152036	6.57737	ITSN1	intersectin 1 [Source:HGNC Symbol;Acc:HGNC:6183]
ENSG00000078900	0.0119873	0.152292	6.56635	TP73	tumor protein p73 [Source:HGNC Symbol;Acc:HGNC:12003]
ENSG00000138795	1.03844e-33	0.152464	6.55893	LEF1	lymphoid enhancer binding factor 1 [Source:HGNC Symbol;Acc:HGNC:6551]
ENSG00000138439	6.75595e-27	0.152473	6.55854	FAM117B	family with sequence similarity 117 member B [Source:HGNC Symbol;Acc:HGNC:14440]
ENSG00000157216	8.56744e-76	0.152728	6.5476	SSBP3	single stranded DNA binding protein 3 [Source:HGNC Symbol;Acc:HGNC:15674]
ENSG00000197892	1.07992e-21	0.1528	6.54452	KIF13B	kinesin family member 13B [Source:HGNC Symbol;Acc:HGNC:14405]
ENSG00000099204	0.000137555	0.152811	6.54404	ABLIM1	actin binding LIM protein 1 [Source:HGNC Symbol;Acc:HGNC:78]
ENSG00000135205	1.50305e-05	0.152995	6.53617	CCDC146	coiled-coil domain containing 146 [Source:HGNC Symbol;Acc:HGNC:29296]
ENSG00000166123	1.85321e-15	0.153237	6.52582	GPT2	glutamic--pyruvic transaminase 2 [Source:HGNC Symbol;Acc:HGNC:18062]
ENSG00000129749	1.52844e-06	0.153571	6.51166	CHRNA10	cholinergic receptor nicotinic alpha 10 subunit [Source:HGNC Symbol;Acc:HGNC:13800]
ENSG00000081026	2.67811e-26	0.153631	6.50909	MAGI3	membrane associated guanylate kinase, WW and PDZ domain containing 3 [Source:HGNC Symbol;Acc:HGNC:29647]
ENSG00000103494	2.02166e-29	0.15366	6.50786	RPGRIP1L	RPGRIP1 like [Source:HGNC Symbol;Acc:HGNC:29168]
ENSG00000125257	1.45257e-31	0.153736	6.50465	ABCC4	ATP binding cassette subfamily C member 4 [Source:HGNC Symbol;Acc:HGNC:55]
ENSG00000030419	1.76907e-30	0.153946	6.49577	IKZF2	IKAROS family zinc finger 2 [Source:HGNC Symbol;Acc:HGNC:13177]
ENSG00000205659	1.58196e-24	0.154118	6.48854	LIN52	lin-52 DREAM MuvB core complex component [Source:HGNC Symbol;Acc:HGNC:19856]
ENSG00000063169	8.72297e-33	0.154136	6.48778	GLTSCR1	glioma tumor suppressor candidate region gene 1 [Source:HGNC Symbol;Acc:HGNC:4332]
ENSG00000127616	1.70742e-49	0.154205	6.48487	SMARCA4	SWI/SNF related, matrix associated, actin dependent regulator of chromatin, subfamily a, member 4 [Source:HGNC Symbol;Acc:HGNC:11100]
ENSG00000176225	1.4972e-31	0.154432	6.47534	RTTN	rotatin [Source:HGNC Symbol;Acc:HGNC:18654]
ENSG00000100578	8.37114e-26	0.154498	6.47257	KIAA0586	KIAA0586 [Source:HGNC Symbol;Acc:HGNC:19960]
ENSG00000125820	0.0133973	0.154518	6.47175	NKX2-2	NK2 homeobox 2 [Source:HGNC Symbol;Acc:HGNC:7835]
ENSG00000029153	2.86408e-31	0.154675	6.46517	ARNTL2	aryl hydrocarbon receptor nuclear translocator like 2 [Source:HGNC Symbol;Acc:HGNC:18984]
ENSG00000169247	2.11395e-08	0.15504	6.44995	SH3TC2	SH3 domain and tetratricopeptide repeats 2 [Source:HGNC Symbol;Acc:HGNC:29427]
ENSG00000196663	1.45564e-30	0.15533	6.43791	TECPR2	tectonin beta-propeller repeat containing 2 [Source:HGNC Symbol;Acc:HGNC:19957]
ENSG00000171316	3.80889e-19	0.155357	6.43677	CHD7	chromodomain helicase DNA binding protein 7 [Source:HGNC Symbol;Acc:HGNC:20626]
ENSG00000157617	0.00761218	0.155454	6.43277	C2CD2	C2 calcium dependent domain containing 2 [Source:HGNC Symbol;Acc:HGNC:1266]
ENSG00000075035	6.32205e-49	0.156258	6.39969	WSCD2	WSC domain containing 2 [Source:HGNC Symbol;Acc:HGNC:29117]
ENSG00000115112	3.30782e-12	0.156333	6.39662	TFCP2L1	transcription factor CP2 like 1 [Source:HGNC Symbol;Acc:HGNC:17925]
ENSG00000048991	1.08386e-28	0.156438	6.39232	R3HDM1	R3H domain containing 1 [Source:HGNC Symbol;Acc:HGNC:9757]
ENSG00000039139	0.00792035	0.15686	6.37509	DNAH5	dynein axonemal heavy chain 5 [Source:HGNC Symbol;Acc:HGNC:2950]
ENSG00000109756	4.80237e-22	0.157028	6.36829	RAPGEF2	Rap guanine nucleotide exchange factor 2 [Source:HGNC Symbol;Acc:HGNC:16854]
ENSG00000106948	4.12121e-57	0.157135	6.36397	AKNA	AT-hook transcription factor [Source:HGNC Symbol;Acc:HGNC:24108]
ENSG00000101082	0.00140515	0.157162	6.36284	SLA2	Src like adaptor 2 [Source:HGNC Symbol;Acc:HGNC:17329]
ENSG00000133119	2.67265e-30	0.157213	6.36078	RFC3	replication factor C subunit 3 [Source:HGNC Symbol;Acc:HGNC:9971]
ENSG00000102683	0.00728197	0.157315	6.35668	SGCG	sarcoglycan gamma [Source:HGNC Symbol;Acc:HGNC:10809]
ENSG00000115461	1.13648e-23	0.15733	6.35607	IGFBP5	insulin like growth factor binding protein 5 [Source:HGNC Symbol;Acc:HGNC:5474]
ENSG00000100749	1.67303e-58	0.157549	6.34723	VRK1	vaccinia related kinase 1 [Source:HGNC Symbol;Acc:HGNC:12718]
ENSG00000077044	6.00157e-87	0.157657	6.34287	DGKD	diacylglycerol kinase delta [Source:HGNC Symbol;Acc:HGNC:2851]
ENSG00000011376	4.37734e-36	0.157741	6.33949	LARS2	leucyl-tRNA synthetase 2, mitochondrial [Source:HGNC Symbol;Acc:HGNC:17095]
ENSG00000110786	3.4569e-25	0.158209	6.32076	PTPN5	protein tyrosine phosphatase, non-receptor type 5 [Source:HGNC Symbol;Acc:HGNC:9657]
ENSG00000169604	3.68443e-22	0.158423	6.31223	ANTXR1	anthrax toxin receptor 1 [Source:HGNC Symbol;Acc:HGNC:21014]
ENSG00000156931	9.82241e-27	0.158488	6.30961	VPS8	VPS8, CORVET complex subunit [Source:HGNC Symbol;Acc:HGNC:29122]
ENSG00000102189	7.69283e-19	0.158633	6.30388	EEA1	early endosome antigen 1 [Source:HGNC Symbol;Acc:HGNC:3185]
ENSG00000003147	7.50398e-10	0.158943	6.29157	ICA1	islet cell autoantigen 1 [Source:HGNC Symbol;Acc:HGNC:5343]
ENSG00000099991	5.67814e-34	0.158946	6.29143	CABIN1	calcineurin binding protein 1 [Source:HGNC Symbol;Acc:HGNC:24187]
ENSG00000112685	5.06563e-35	0.158995	6.2895	EXOC2	exocyst complex component 2 [Source:HGNC Symbol;Acc:HGNC:24968]
ENSG00000187231	2.24135e-20	0.159008	6.28898	SESTD1	SEC14 and spectrin domain containing 1 [Source:HGNC Symbol;Acc:HGNC:18379]
ENSG00000132970	2.79566e-26	0.159105	6.28517	WASF3	WAS protein family member 3 [Source:HGNC Symbol;Acc:HGNC:12734]
ENSG00000070759	4.74084e-51	0.159214	6.28085	TESK2	testis-specific kinase 2 [Source:HGNC Symbol;Acc:HGNC:11732]
ENSG00000131196	9.89741e-29	0.15933	6.27629	NFATC1	nuclear factor of activated T-cells 1 [Source:HGNC Symbol;Acc:HGNC:7775]
ENSG00000058804	1.96645e-39	0.159707	6.26149	NDC1	NDC1 transmembrane nucleoporin [Source:HGNC Symbol;Acc:HGNC:25525]
ENSG00000186469	1.14792e-05	0.159745	6.25999	GNG2	G protein subunit gamma 2 [Source:HGNC Symbol;Acc:HGNC:4404]
ENSG00000100234	5.72361e-40	0.16007	6.24727	TIMP3	TIMP metallopeptidase inhibitor 3 [Source:HGNC Symbol;Acc:HGNC:11822]
ENSG00000168502	3.45599e-11	0.160199	6.24225	MTCL1	microtubule crosslinking factor 1 [Source:HGNC Symbol;Acc:HGNC:29121]
ENSG00000179627	2.87841e-18	0.160205	6.24201	ZBTB42	zinc finger and BTB domain containing 42 [Source:HGNC Symbol;Acc:HGNC:32550]
ENSG00000169884	1.9006e-28	0.160255	6.24006	WNT10B	Wnt family member 10B [Source:HGNC Symbol;Acc:HGNC:12775]
ENSG00000109680	7.63678e-09	0.160601	6.2266	TBC1D19	TBC1 domain family member 19 [Source:HGNC Symbol;Acc:HGNC:25624]
ENSG00000198521	1.25348e-13	0.160691	6.22312	ZNF43	zinc finger protein 43 [Source:HGNC Symbol;Acc:HGNC:13109]
ENSG00000186197	2.84929e-49	0.160858	6.21666	EDARADD	EDAR associated death domain [Source:HGNC Symbol;Acc:HGNC:14341]
ENSG00000056487	4.3874e-25	0.161052	6.20919	PHF21B	PHD finger protein 21B [Source:HGNC Symbol;Acc:HGNC:25161]
ENSG00000100162	7.355e-21	0.161065	6.20867	CENPM	centromere protein M [Source:HGNC Symbol;Acc:HGNC:18352]
ENSG00000109685	2.35871e-34	0.16122	6.20271	NSD2	nuclear receptor binding SET domain protein 2 [Source:HGNC Symbol;Acc:HGNC:12766]
ENSG00000112699	1.49115e-14	0.161246	6.20172	GMDS	GDP-mannose 4,6-dehydratase [Source:HGNC Symbol;Acc:HGNC:4369]
ENSG00000120526	3.25317e-31	0.16126	6.20118	NUDCD1	NudC domain containing 1 [Source:HGNC Symbol;Acc:HGNC:24306]
ENSG00000014164	2.03725e-51	0.161356	6.19747	ZC3H3	zinc finger CCCH-type containing 3 [Source:HGNC Symbol;Acc:HGNC:28972]
ENSG00000138658	7.42001e-23	0.161493	6.19221	ZGRF1	zinc finger GRF-type containing 1 [Source:HGNC Symbol;Acc:HGNC:25654]
ENSG00000122965	3.55497e-43	0.161584	6.18872	RBM19	RNA binding motif protein 19 [Source:HGNC Symbol;Acc:HGNC:29098]
ENSG00000136982	1.16169e-20	0.161652	6.18611	DSCC1	DNA replication and sister chromatid cohesion 1 [Source:HGNC Symbol;Acc:HGNC:24453]
ENSG00000172456	6.20928e-09	0.16178	6.18123	FGGY	FGGY carbohydrate kinase domain containing [Source:HGNC Symbol;Acc:HGNC:25610]
ENSG00000101639	1.22376e-22	0.161801	6.18044	CEP192	centrosomal protein 192 [Source:HGNC Symbol;Acc:HGNC:25515]
ENSG00000126883	6.57405e-33	0.16184	6.17892	NUP214	nucleoporin 214 [Source:HGNC Symbol;Acc:HGNC:8064]
ENSG00000147905	5.80845e-43	0.161858	6.17824	ZCCHC7	zinc finger CCHC-type containing 7 [Source:HGNC Symbol;Acc:HGNC:26209]
ENSG00000130958	0.0172556	0.161886	6.17717	SLC35D2	solute carrier family 35 member D2 [Source:HGNC Symbol;Acc:HGNC:20799]
ENSG00000132359	2.27654e-16	0.162065	6.17036	RAP1GAP2	RAP1 GTPase activating protein 2 [Source:HGNC Symbol;Acc:HGNC:29176]
ENSG00000102606	7.84592e-39	0.162089	6.16943	ARHGEF7	Rho guanine nucleotide exchange factor 7 [Source:HGNC Symbol;Acc:HGNC:15607]
ENSG00000166501	9.14306e-24	0.162228	6.16418	PRKCB	protein kinase C beta [Source:HGNC Symbol;Acc:HGNC:9395]
ENSG00000164045	1.29081e-07	0.162362	6.15909	CDC25A	cell division cycle 25A [Source:HGNC Symbol;Acc:HGNC:1725]
ENSG00000115464	3.33153e-27	0.162655	6.148	USP34	ubiquitin specific peptidase 34 [Source:HGNC Symbol;Acc:HGNC:20066]
ENSG00000164626	2.1151e-86	0.162695	6.14648	KCNK5	potassium two pore domain channel subfamily K member 5 [Source:HGNC Symbol;Acc:HGNC:6280]
ENSG00000162849	0.00312094	0.162798	6.14258	KIF26B	kinesin family member 26B [Source:HGNC Symbol;Acc:HGNC:25484]
ENSG00000170873	1.73714e-28	0.162822	6.14169	MTSS1	MTSS1, I-BAR domain containing [Source:HGNC Symbol;Acc:HGNC:20443]
ENSG00000157077	9.10539e-13	0.162841	6.14095	ZFYVE9	zinc finger FYVE-type containing 9 [Source:HGNC Symbol;Acc:HGNC:6775]
ENSG00000162129	2.33521e-46	0.163086	6.13174	CLPB	ClpB homolog, mitochondrial AAA ATPase chaperonin [Source:HGNC Symbol;Acc:HGNC:30664]
ENSG00000022567	5.95785e-69	0.163237	6.12606	SLC45A4	solute carrier family 45 member 4 [Source:HGNC Symbol;Acc:HGNC:29196]
ENSG00000133026	1.8475e-12	0.163564	6.1138	MYH10	myosin heavy chain 10 [Source:HGNC Symbol;Acc:HGNC:7568]
ENSG00000154814	1.66149e-44	0.163622	6.11165	OXNAD1	oxidoreductase NAD binding domain containing 1 [Source:HGNC Symbol;Acc:HGNC:25128]
ENSG00000109762	1.57142e-22	0.163627	6.11146	SNX25	sorting nexin 25 [Source:HGNC Symbol;Acc:HGNC:21883]
ENSG00000101596	1.19219e-31	0.163638	6.11104	SMCHD1	structural maintenance of chromosomes flexible hinge domain containing 1 [Source:HGNC Symbol;Acc:HGNC:29090]
ENSG00000197816	5.85481e-05	0.163691	6.10906	CCDC180	coiled-coil domain containing 180 [Source:HGNC Symbol;Acc:HGNC:29303]
ENSG00000085982	1.71681e-41	0.163944	6.09965	USP40	ubiquitin specific peptidase 40 [Source:HGNC Symbol;Acc:HGNC:20069]
ENSG00000100422	2.03809e-09	0.163981	6.09826	CERK	ceramide kinase [Source:HGNC Symbol;Acc:HGNC:19256]
ENSG00000011260	1.61602e-52	0.16402	6.09682	UTP18	UTP18, small subunit processome component [Source:HGNC Symbol;Acc:HGNC:24274]
ENSG00000184014	4.00375e-32	0.164045	6.0959	DENND5A	DENN domain containing 5A [Source:HGNC Symbol;Acc:HGNC:19344]
ENSG00000146463	2.41737e-28	0.164103	6.09374	ZMYM4	zinc finger MYM-type containing 4 [Source:HGNC Symbol;Acc:HGNC:13055]
ENSG00000132792	5.05335e-61	0.164103	6.09374	CTNNBL1	catenin beta like 1 [Source:HGNC Symbol;Acc:HGNC:15879]
ENSG00000118997	0.00968546	0.164146	6.09212	DNAH7	dynein axonemal heavy chain 7 [Source:HGNC Symbol;Acc:HGNC:18661]
ENSG00000123473	1.48381e-23	0.164238	6.08872	STIL	SCL/TAL1 interrupting locus [Source:HGNC Symbol;Acc:HGNC:10879]
ENSG00000182968	0.0012214	0.164243	6.08854	SOX1	SRY-box 1 [Source:HGNC Symbol;Acc:HGNC:11189]
ENSG00000187239	9.61647e-47	0.164308	6.08613	FNBP1	formin binding protein 1 [Source:HGNC Symbol;Acc:HGNC:17069]
ENSG00000118507	1.96593e-12	0.164329	6.08537	AKAP7	A-kinase anchoring protein 7 [Source:HGNC Symbol;Acc:HGNC:377]
ENSG00000160190	4.645e-59	0.164592	6.07564	SLC37A1	solute carrier family 37 member 1 [Source:HGNC Symbol;Acc:HGNC:11024]
ENSG00000133961	6.45581e-34	0.164721	6.07087	NUMB	NUMB, endocytic adaptor protein [Source:HGNC Symbol;Acc:HGNC:8060]
ENSG00000154978	2.14297e-17	0.164744	6.07002	VOPP1	vesicular, overexpressed in cancer, prosurvival protein 1 [Source:HGNC Symbol;Acc:HGNC:34518]
ENSG00000198554	1.15798e-20	0.164816	6.06739	WDHD1	WD repeat and HMG-box DNA binding protein 1 [Source:HGNC Symbol;Acc:HGNC:23170]
ENSG00000101040	5.09175e-50	0.164942	6.06273	ZMYND8	zinc finger MYND-type containing 8 [Source:HGNC Symbol;Acc:HGNC:9397]
ENSG00000185989	1.88225e-20	0.165142	6.05539	RASA3	RAS p21 protein activator 3 [Source:HGNC Symbol;Acc:HGNC:20331]
ENSG00000149635	0.00218653	0.165189	6.05368	OCSTAMP	osteoclast stimulatory transmembrane protein [Source:HGNC Symbol;Acc:HGNC:16116]
ENSG00000103942	2.20852e-41	0.165325	6.04869	HOMER2	homer scaffolding protein 2 [Source:HGNC Symbol;Acc:HGNC:17513]
ENSG00000103043	3.66693e-86	0.165504	6.04214	VAC14	Vac14, PIKFYVE complex component [Source:HGNC Symbol;Acc:HGNC:25507]
ENSG00000196209	0.011888	0.16557	6.03973	SIRPB2	signal regulatory protein beta 2 [Source:HGNC Symbol;Acc:HGNC:16247]
ENSG00000100150	4.91496e-28	0.165797	6.03147	DEPDC5	DEP domain containing 5 [Source:HGNC Symbol;Acc:HGNC:18423]
ENSG00000067141	7.09634e-12	0.165887	6.02821	NEO1	neogenin 1 [Source:HGNC Symbol;Acc:HGNC:7754]
ENSG00000175779	0.0117216	0.165965	6.02535	C15orf53	chromosome 15 open reading frame 53 [Source:HGNC Symbol;Acc:HGNC:33796]
ENSG00000107890	1.94997e-19	0.165966	6.02532	ANKRD26	ankyrin repeat domain 26 [Source:HGNC Symbol;Acc:HGNC:29186]
ENSG00000111490	7.59067e-05	0.166078	6.02125	TBC1D30	TBC1 domain family member 30 [Source:HGNC Symbol;Acc:HGNC:29164]
ENSG00000006638	1.30541e-26	0.166081	6.02114	TBXA2R	thromboxane A2 receptor [Source:HGNC Symbol;Acc:HGNC:11608]
ENSG00000150667	3.15522e-07	0.166174	6.01778	FSIP1	fibrous sheath interacting protein 1 [Source:HGNC Symbol;Acc:HGNC:21674]
ENSG00000139117	7.17356e-25	0.166251	6.01499	CPNE8	copine 8 [Source:HGNC Symbol;Acc:HGNC:23498]
ENSG00000037280	6.08166e-07	0.166336	6.01194	FLT4	fms related tyrosine kinase 4 [Source:HGNC Symbol;Acc:HGNC:3767]
ENSG00000164506	4.41233e-33	0.166502	6.00592	STXBP5	syntaxin binding protein 5 [Source:HGNC Symbol;Acc:HGNC:19665]
ENSG00000157764	3.93364e-19	0.166571	6.00345	BRAF	B-Raf proto-oncogene, serine/threonine kinase [Source:HGNC Symbol;Acc:HGNC:1097]
ENSG00000179841	0.000158481	0.166578	6.00318	AKAP5	A-kinase anchoring protein 5 [Source:HGNC Symbol;Acc:HGNC:375]
ENSG00000104218	2.65251e-33	0.166639	6.00099	CSPP1	centrosome and spindle pole associated protein 1 [Source:HGNC Symbol;Acc:HGNC:26193]
ENSG00000075945	4.43e-26	0.166647	6.00072	KIFAP3	kinesin associated protein 3 [Source:HGNC Symbol;Acc:HGNC:17060]
ENSG00000115159	4.78048e-31	0.166909	5.99127	GPD2	glycerol-3-phosphate dehydrogenase 2 [Source:HGNC Symbol;Acc:HGNC:4456]
ENSG00000171848	6.39691e-08	0.167209	5.98053	RRM2	ribonucleotide reductase regulatory subunit M2 [Source:HGNC Symbol;Acc:HGNC:10452]
ENSG00000081189	1.9635e-20	0.167327	5.97631	MEF2C	myocyte enhancer factor 2C [Source:HGNC Symbol;Acc:HGNC:6996]
ENSG00000151692	1.60805e-33	0.167551	5.96832	RNF144A	ring finger protein 144A [Source:HGNC Symbol;Acc:HGNC:20457]
ENSG00000198964	3.51128e-35	0.167974	5.95331	SGMS1	sphingomyelin synthase 1 [Source:HGNC Symbol;Acc:HGNC:29799]
ENSG00000110848	3.03471e-06	0.168016	5.9518	CD69	CD69 molecule [Source:HGNC Symbol;Acc:HGNC:1694]
ENSG00000130997	8.05237e-06	0.168101	5.94881	POLN	DNA polymerase nu [Source:HGNC Symbol;Acc:HGNC:18870]
ENSG00000145348	8.79681e-30	0.168349	5.94004	TBCK	TBC1 domain containing kinase [Source:HGNC Symbol;Acc:HGNC:28261]
ENSG00000065882	1.10698e-27	0.168858	5.92213	TBC1D1	TBC1 domain family member 1 [Source:HGNC Symbol;Acc:HGNC:11578]
ENSG00000077157	3.645e-23	0.169037	5.91588	PPP1R12B	protein phosphatase 1 regulatory subunit 12B [Source:HGNC Symbol;Acc:HGNC:7619]
ENSG00000008513	1.08093e-44	0.169323	5.90586	ST3GAL1	ST3 beta-galactoside alpha-2,3-sialyltransferase 1 [Source:HGNC Symbol;Acc:HGNC:10862]
ENSG00000049192	1.14237e-07	0.169454	5.90131	ADAMTS6	ADAM metallopeptidase with thrombospondin type 1 motif 6 [Source:HGNC Symbol;Acc:HGNC:222]
ENSG00000111087	7.23941e-05	0.169916	5.88526	GLI1	GLI family zinc finger 1 [Source:HGNC Symbol;Acc:HGNC:4317]
ENSG00000187741	1.07197e-31	0.169934	5.88462	FANCA	Fanconi anemia complementation group A [Source:HGNC Symbol;Acc:HGNC:3582]
ENSG00000146350	2.59391e-13	0.17024	5.87406	TBC1D32	TBC1 domain family member 32 [Source:HGNC Symbol;Acc:HGNC:21485]
ENSG00000153944	1.659e-29	0.170242	5.874	MSI2	musashi RNA binding protein 2 [Source:HGNC Symbol;Acc:HGNC:18585]
ENSG00000158019	3.33799e-17	0.170272	5.87296	BRE	brain and reproductive organ-expressed (TNFRSF1A modulator) [Source:HGNC Symbol;Acc:HGNC:1106]
ENSG00000135362	6.68573e-52	0.170306	5.87177	PRR5L	proline rich 5 like [Source:HGNC Symbol;Acc:HGNC:25878]
ENSG00000143179	5.80363e-75	0.170342	5.87055	UCK2	uridine-cytidine kinase 2 [Source:HGNC Symbol;Acc:HGNC:12562]
ENSG00000172159	0.0214013	0.170553	5.86328	FRMD3	FERM domain containing 3 [Source:HGNC Symbol;Acc:HGNC:24125]
ENSG00000170085	7.84642e-33	0.170583	5.86226	SIMC1	SUMO interacting motifs containing 1 [Source:HGNC Symbol;Acc:HGNC:24779]
ENSG00000133739	1.44385e-32	0.170694	5.85842	LRRCC1	leucine rich repeat and coiled-coil centrosomal protein 1 [Source:HGNC Symbol;Acc:HGNC:29373]
ENSG00000121152	2.28304e-18	0.170788	5.85521	NCAPH	non-SMC condensin I complex subunit H [Source:HGNC Symbol;Acc:HGNC:1112]
ENSG00000116984	6.09182e-27	0.170792	5.85508	MTR	5-methyltetrahydrofolate-homocysteine methyltransferase [Source:HGNC Symbol;Acc:HGNC:7468]
ENSG00000136153	4.76456e-14	0.170807	5.85456	LMO7	LIM domain 7 [Source:HGNC Symbol;Acc:HGNC:6646]
ENSG00000163864	1.16853e-08	0.170947	5.84976	NMNAT3	nicotinamide nucleotide adenylyltransferase 3 [Source:HGNC Symbol;Acc:HGNC:20989]
ENSG00000140598	2.41798e-30	0.171019	5.84729	EFL1	elongation factor like GTPase 1 [Source:HGNC Symbol;Acc:HGNC:25789]
ENSG00000101977	1.46668e-06	0.171231	5.84006	MCF2	MCF.2 cell line derived transforming sequence [Source:HGNC Symbol;Acc:HGNC:6940]
ENSG00000197535	4.50407e-24	0.171261	5.83906	MYO5A	myosin VA [Source:HGNC Symbol;Acc:HGNC:7602]
ENSG00000136478	1.17082e-22	0.171338	5.83642	TEX2	testis expressed 2 [Source:HGNC Symbol;Acc:HGNC:30884]
ENSG00000123908	2.36546e-28	0.171351	5.83597	AGO2	argonaute 2, RISC catalytic component [Source:HGNC Symbol;Acc:HGNC:3263]
ENSG00000066382	0.000536459	0.171375	5.83515	MPPED2	metallophosphoesterase domain containing 2 [Source:HGNC Symbol;Acc:HGNC:1180]
ENSG00000014138	7.25588e-15	0.172244	5.80571	POLA2	DNA polymerase alpha 2, accessory subunit [Source:HGNC Symbol;Acc:HGNC:30073]
ENSG00000171943	2.0819e-10	0.172789	5.78742	SRGAP2C	SLIT-ROBO Rho GTPase activating protein 2C [Source:HGNC Symbol;Acc:HGNC:30584]
ENSG00000188342	3.77024e-53	0.172896	5.78382	GTF2F2	general transcription factor IIF subunit 2 [Source:HGNC Symbol;Acc:HGNC:4653]
ENSG00000100077	1.02173e-42	0.172899	5.78371	GRK3	G protein-coupled receptor kinase 3 [Source:HGNC Symbol;Acc:HGNC:290]
ENSG00000105641	7.26826e-09	0.172953	5.78191	SLC5A5	solute carrier family 5 member 5 [Source:HGNC Symbol;Acc:HGNC:11040]
ENSG00000065534	4.28088e-30	0.173036	5.77914	MYLK	myosin light chain kinase [Source:HGNC Symbol;Acc:HGNC:7590]
ENSG00000196369	3.91405e-06	0.173121	5.77629	SRGAP2B	SLIT-ROBO Rho GTPase activating protein 2B [Source:HGNC Symbol;Acc:HGNC:35237]
ENSG00000166126	0.000516636	0.173129	5.77605	AMN	amnion associated transmembrane protein [Source:HGNC Symbol;Acc:HGNC:14604]
ENSG00000164171	5.39311e-17	0.173137	5.77577	ITGA2	integrin subunit alpha 2 [Source:HGNC Symbol;Acc:HGNC:6137]
ENSG00000134013	1.90624e-11	0.17345	5.76534	LOXL2	lysyl oxidase like 2 [Source:HGNC Symbol;Acc:HGNC:6666]
ENSG00000130779	2.14535e-26	0.173456	5.76514	CLIP1	CAP-Gly domain containing linker protein 1 [Source:HGNC Symbol;Acc:HGNC:10461]
ENSG00000120725	1.76736e-43	0.173874	5.75129	SIL1	SIL1 nucleotide exchange factor [Source:HGNC Symbol;Acc:HGNC:24624]
ENSG00000078687	5.0994e-30	0.173901	5.75039	TNRC6C	trinucleotide repeat containing 6C [Source:HGNC Symbol;Acc:HGNC:29318]
ENSG00000132670	2.86323e-52	0.174165	5.74167	PTPRA	protein tyrosine phosphatase, receptor type A [Source:HGNC Symbol;Acc:HGNC:9664]
ENSG00000182463	0.0172285	0.174195	5.74069	TSHZ2	teashirt zinc finger homeobox 2 [Source:HGNC Symbol;Acc:HGNC:13010]
ENSG00000172728	3.78193e-14	0.174537	5.72945	FUT10	fucosyltransferase 10 [Source:HGNC Symbol;Acc:HGNC:19234]
ENSG00000138668	1.06855e-60	0.174587	5.72781	HNRNPD	heterogeneous nuclear ribonucleoprotein D [Source:HGNC Symbol;Acc:HGNC:5036]
ENSG00000147050	2.21545e-28	0.175056	5.71246	KDM6A	lysine demethylase 6A [Source:HGNC Symbol;Acc:HGNC:12637]
ENSG00000104728	0.00925563	0.175208	5.70751	ARHGEF10	Rho guanine nucleotide exchange factor 10 [Source:HGNC Symbol;Acc:HGNC:14103]
ENSG00000103222	5.44093e-72	0.175294	5.70472	ABCC1	ATP binding cassette subfamily C member 1 [Source:HGNC Symbol;Acc:HGNC:51]
ENSG00000091127	4.14626e-37	0.175343	5.70311	PUS7	pseudouridylate synthase 7 (putative) [Source:HGNC Symbol;Acc:HGNC:26033]
ENSG00000112249	1.16937e-22	0.175362	5.70249	ASCC3	activating signal cointegrator 1 complex subunit 3 [Source:HGNC Symbol;Acc:HGNC:18697]
ENSG00000143641	4.49121e-36	0.175792	5.68855	GALNT2	polypeptide N-acetylgalactosaminyltransferase 2 [Source:HGNC Symbol;Acc:HGNC:4124]
ENSG00000116678	2.77037e-10	0.176329	5.67122	LEPR	leptin receptor [Source:HGNC Symbol;Acc:HGNC:6554]
ENSG00000237452	0.00958935	0.176368	5.66996	BHMG1	basic helix-loop-helix and HMG-box containing 1 [Source:HGNC Symbol;Acc:HGNC:44318]
ENSG00000168280	0.00017932	0.176481	5.66632	KIF5C	kinesin family member 5C [Source:HGNC Symbol;Acc:HGNC:6325]
ENSG00000007314	0.00356494	0.176633	5.66145	SCN4A	sodium voltage-gated channel alpha subunit 4 [Source:HGNC Symbol;Acc:HGNC:10591]
ENSG00000133808	4.19307e-05	0.176658	5.66066	MICALCL	MICAL C-terminal like [Source:HGNC Symbol;Acc:HGNC:25933]
ENSG00000206560	2.01442e-38	0.176679	5.65999	ANKRD28	ankyrin repeat domain 28 [Source:HGNC Symbol;Acc:HGNC:29024]
ENSG00000176658	1.86897e-39	0.176827	5.65524	MYO1D	myosin ID [Source:HGNC Symbol;Acc:HGNC:7598]
ENSG00000089902	1.11713e-36	0.176894	5.65311	RCOR1	REST corepressor 1 [Source:HGNC Symbol;Acc:HGNC:17441]
ENSG00000113273	7.22558e-18	0.177003	5.64961	ARSB	arylsulfatase B [Source:HGNC Symbol;Acc:HGNC:714]
ENSG00000136717	1.04797e-18	0.177051	5.64811	BIN1	bridging integrator 1 [Source:HGNC Symbol;Acc:HGNC:1052]
ENSG00000178409	4.66513e-39	0.177281	5.64076	BEND3	BEN domain containing 3 [Source:HGNC Symbol;Acc:HGNC:23040]
ENSG00000170310	1.43195e-32	0.177475	5.63458	STX8	syntaxin 8 [Source:HGNC Symbol;Acc:HGNC:11443]
ENSG00000128908	1.71098e-26	0.177529	5.63289	INO80	INO80 complex subunit [Source:HGNC Symbol;Acc:HGNC:26956]
ENSG00000151503	3.82326e-44	0.177764	5.62544	NCAPD3	non-SMC condensin II complex subunit D3 [Source:HGNC Symbol;Acc:HGNC:28952]
ENSG00000078403	4.92412e-52	0.177907	5.62091	MLLT10	myeloid/lymphoid or mixed-lineage leukemia; translocated to, 10 [Source:HGNC Symbol;Acc:HGNC:16063]
ENSG00000169857	1.26114e-18	0.177929	5.62023	AVEN	apoptosis and caspase activation inhibitor [Source:HGNC Symbol;Acc:HGNC:13509]
ENSG00000197275	2.21804e-06	0.177947	5.61965	RAD54B	RAD54 homolog B (S. cerevisiae) [Source:HGNC Symbol;Acc:HGNC:17228]
ENSG00000092421	0.000150655	0.178054	5.61627	SEMA6A	semaphorin 6A [Source:HGNC Symbol;Acc:HGNC:10738]
ENSG00000091039	7.03772e-26	0.178093	5.61506	OSBPL8	oxysterol binding protein like 8 [Source:HGNC Symbol;Acc:HGNC:16396]
ENSG00000072736	9.53956e-48	0.178154	5.61311	NFATC3	nuclear factor of activated T-cells 3 [Source:HGNC Symbol;Acc:HGNC:7777]
ENSG00000085832	6.7099e-56	0.178338	5.60733	EPS15	epidermal growth factor receptor pathway substrate 15 [Source:HGNC Symbol;Acc:HGNC:3419]
ENSG00000170396	0.025601	0.178546	5.60081	ZNF804A	zinc finger protein 804A [Source:HGNC Symbol;Acc:HGNC:21711]
ENSG00000204217	6.09846e-21	0.178682	5.59654	BMPR2	bone morphogenetic protein receptor type 2 [Source:HGNC Symbol;Acc:HGNC:1078]
ENSG00000135605	2.13136e-34	0.17886	5.59095	TEC	tec protein tyrosine kinase [Source:HGNC Symbol;Acc:HGNC:11719]
ENSG00000131323	8.81903e-37	0.17946	5.57227	TRAF3	TNF receptor associated factor 3 [Source:HGNC Symbol;Acc:HGNC:12033]
ENSG00000131018	6.6874e-16	0.180111	5.55212	SYNE1	spectrin repeat containing nuclear envelope protein 1 [Source:HGNC Symbol;Acc:HGNC:17089]
ENSG00000198363	7.93614e-18	0.180207	5.54917	ASPH	aspartate beta-hydroxylase [Source:HGNC Symbol;Acc:HGNC:757]
ENSG00000141298	1.95654e-24	0.180212	5.54902	SSH2	slingshot protein phosphatase 2 [Source:HGNC Symbol;Acc:HGNC:30580]
ENSG00000177200	2.29975e-16	0.180257	5.54764	CHD9	chromodomain helicase DNA binding protein 9 [Source:HGNC Symbol;Acc:HGNC:25701]
ENSG00000015133	9.04126e-54	0.180468	5.54115	CCDC88C	coiled-coil domain containing 88C [Source:HGNC Symbol;Acc:HGNC:19967]
ENSG00000186111	7.60313e-91	0.180551	5.53861	PIP5K1C	phosphatidylinositol-4-phosphate 5-kinase type 1 gamma [Source:HGNC Symbol;Acc:HGNC:8996]
ENSG00000044459	2.70333e-24	0.180739	5.53283	CNTLN	centlein [Source:HGNC Symbol;Acc:HGNC:23432]
ENSG00000076003	1.38197e-23	0.180834	5.52994	MCM6	minichromosome maintenance complex component 6 [Source:HGNC Symbol;Acc:HGNC:6949]
ENSG00000230124	3.08086e-49	0.180879	5.52856	ACBD6	acyl-CoA binding domain containing 6 [Source:HGNC Symbol;Acc:HGNC:23339]
ENSG00000112425	2.44227e-12	0.180969	5.52582	EPM2A	EPM2A, laforin glucan phosphatase [Source:HGNC Symbol;Acc:HGNC:3413]
ENSG00000173064	9.20787e-27	0.181002	5.52479	HECTD4	HECT domain E3 ubiquitin protein ligase 4 [Source:HGNC Symbol;Acc:HGNC:26611]
ENSG00000187240	1.03701e-09	0.181067	5.52282	DYNC2H1	dynein cytoplasmic 2 heavy chain 1 [Source:HGNC Symbol;Acc:HGNC:2962]
ENSG00000090376	1.06553e-29	0.181312	5.51537	IRAK3	interleukin 1 receptor associated kinase 3 [Source:HGNC Symbol;Acc:HGNC:17020]
ENSG00000164080	5.18247e-22	0.181395	5.51282	RAD54L2	RAD54-like 2 (S. cerevisiae) [Source:HGNC Symbol;Acc:HGNC:29123]
ENSG00000140470	6.39362e-05	0.181447	5.51125	ADAMTS17	ADAM metallopeptidase with thrombospondin type 1 motif 17 [Source:HGNC Symbol;Acc:HGNC:17109]
ENSG00000135913	2.02795e-17	0.181509	5.50936	USP37	ubiquitin specific peptidase 37 [Source:HGNC Symbol;Acc:HGNC:20063]
ENSG00000131626	2.97344e-47	0.181667	5.50458	PPFIA1	PTPRF interacting protein alpha 1 [Source:HGNC Symbol;Acc:HGNC:9245]
ENSG00000076770	6.97926e-17	0.181791	5.50082	MBNL3	muscleblind like splicing regulator 3 [Source:HGNC Symbol;Acc:HGNC:20564]
ENSG00000114480	5.28455e-32	0.181834	5.49952	GBE1	1,4-alpha-glucan branching enzyme 1 [Source:HGNC Symbol;Acc:HGNC:4180]
ENSG00000133106	9.26808e-18	0.181956	5.49583	EPSTI1	epithelial stromal interaction 1 [Source:HGNC Symbol;Acc:HGNC:16465]
ENSG00000162745	0.00143899	0.182054	5.49287	OLFML2B	olfactomedin like 2B [Source:HGNC Symbol;Acc:HGNC:24558]
ENSG00000051180	2.90185e-18	0.182074	5.49226	RAD51	RAD51 recombinase [Source:HGNC Symbol;Acc:HGNC:9817]
ENSG00000186314	6.82534e-10	0.182078	5.49214	PRELID2	PRELI domain containing 2 [Source:HGNC Symbol;Acc:HGNC:28306]
ENSG00000120800	8.68514e-22	0.182384	5.48294	UTP20	UTP20, small subunit processome component [Source:HGNC Symbol;Acc:HGNC:17897]
ENSG00000171121	1.27885e-06	0.18247	5.48036	KCNMB3	potassium calcium-activated channel subfamily M regulatory beta subunit 3 [Source:HGNC Symbol;Acc:HGNC:6287]
ENSG00000174611	0.00206231	0.182523	5.47877	KY	kyphoscoliosis peptidase [Source:HGNC Symbol;Acc:HGNC:26576]
ENSG00000188419	1.61422e-33	0.182672	5.4743	CHM	CHM, Rab escort protein 1 [Source:HGNC Symbol;Acc:HGNC:1940]
ENSG00000130856	1.96711e-21	0.182713	5.47307	ZNF236	zinc finger protein 236 [Source:HGNC Symbol;Acc:HGNC:13028]
ENSG00000164124	6.73382e-12	0.182769	5.47138	TMEM144	transmembrane protein 144 [Source:HGNC Symbol;Acc:HGNC:25633]
ENSG00000137819	1.6603e-29	0.182787	5.47083	PAQR5	progestin and adipoQ receptor family member 5 [Source:HGNC Symbol;Acc:HGNC:29645]
ENSG00000090565	3.91689e-58	0.182882	5.46799	RAB11FIP3	RAB11 family interacting protein 3 [Source:HGNC Symbol;Acc:HGNC:17224]
ENSG00000069188	3.63602e-08	0.183082	5.46203	SDK2	sidekick cell adhesion molecule 2 [Source:HGNC Symbol;Acc:HGNC:19308]
ENSG00000133943	3.06337e-25	0.183397	5.45266	C14orf159	chromosome 14 open reading frame 159 [Source:HGNC Symbol;Acc:HGNC:20498]
ENSG00000187951	4.27914e-23	0.183866	5.43874	ARHGAP11B	Rho GTPase activating protein 11B [Source:HGNC Symbol;Acc:HGNC:15782]
ENSG00000165868	4.69323e-32	0.184031	5.43387	HSPA12A	heat shock protein family A (Hsp70) member 12A [Source:HGNC Symbol;Acc:HGNC:19022]
ENSG00000177565	4.98768e-47	0.184097	5.43193	TBL1XR1	transducin beta like 1 X-linked receptor 1 [Source:HGNC Symbol;Acc:HGNC:29529]
ENSG00000096433	1.23604e-13	0.184098	5.43189	ITPR3	inositol 1,4,5-trisphosphate receptor type 3 [Source:HGNC Symbol;Acc:HGNC:6182]
ENSG00000134318	5.87423e-22	0.184347	5.42457	ROCK2	Rho associated coiled-coil containing protein kinase 2 [Source:HGNC Symbol;Acc:HGNC:10252]
ENSG00000048740	2.50046e-47	0.18439	5.42327	CELF2	CUGBP Elav-like family member 2 [Source:HGNC Symbol;Acc:HGNC:2550]
ENSG00000111912	3.27612e-24	0.184446	5.42164	NCOA7	nuclear receptor coactivator 7 [Source:HGNC Symbol;Acc:HGNC:21081]
ENSG00000019485	5.27089e-22	0.184662	5.41531	PRDM11	PR/SET domain 11 [Source:HGNC Symbol;Acc:HGNC:13996]
ENSG00000123600	2.73592e-31	0.184712	5.41383	METTL8	methyltransferase like 8 [Source:HGNC Symbol;Acc:HGNC:25856]
ENSG00000153404	1.3251e-05	0.18483	5.41039	PLEKHG4B	pleckstrin homology and RhoGEF domain containing G4B [Source:HGNC Symbol;Acc:HGNC:29399]
ENSG00000043143	7.61015e-23	0.184923	5.40765	JADE2	jade family PHD finger 2 [Source:HGNC Symbol;Acc:HGNC:22984]
ENSG00000171488	1.02083e-08	0.185303	5.39655	LRRC8C	leucine rich repeat containing 8 family member C [Source:HGNC Symbol;Acc:HGNC:25075]
ENSG00000155313	2.31051e-22	0.185358	5.39497	USP25	ubiquitin specific peptidase 25 [Source:HGNC Symbol;Acc:HGNC:12624]
ENSG00000118217	1.51153e-42	0.185383	5.39425	ATF6	activating transcription factor 6 [Source:HGNC Symbol;Acc:HGNC:791]
ENSG00000164900	0.000122921	0.185392	5.39398	GBX1	gastrulation brain homeobox 1 [Source:HGNC Symbol;Acc:HGNC:4185]
ENSG00000159788	1.3268e-19	0.185655	5.38632	RGS12	regulator of G-protein signaling 12 [Source:HGNC Symbol;Acc:HGNC:9994]
ENSG00000197603	1.88361e-06	0.185669	5.38594	C5orf42	chromosome 5 open reading frame 42 [Source:HGNC Symbol;Acc:HGNC:25801]
ENSG00000089057	1.37375e-22	0.185714	5.38463	SLC23A2	solute carrier family 23 member 2 [Source:HGNC Symbol;Acc:HGNC:10973]
ENSG00000186951	1.71695e-17	0.185846	5.3808	PPARA	peroxisome proliferator activated receptor alpha [Source:HGNC Symbol;Acc:HGNC:9232]
ENSG00000125845	0.0010241	0.185864	5.38029	BMP2	bone morphogenetic protein 2 [Source:HGNC Symbol;Acc:HGNC:1069]
ENSG00000137747	0.0114141	0.186012	5.376	TMPRSS13	transmembrane protease, serine 13 [Source:HGNC Symbol;Acc:HGNC:29808]
ENSG00000176974	2.43336e-15	0.186092	5.37368	SHMT1	serine hydroxymethyltransferase 1 [Source:HGNC Symbol;Acc:HGNC:10850]
ENSG00000128487	2.40575e-23	0.186114	5.37304	SPECC1	sperm antigen with calponin homology and coiled-coil domains 1 [Source:HGNC Symbol;Acc:HGNC:30615]
ENSG00000131089	7.44007e-19	0.186343	5.36644	ARHGEF9	Cdc42 guanine nucleotide exchange factor 9 [Source:HGNC Symbol;Acc:HGNC:14561]
ENSG00000164815	1.07038e-39	0.186583	5.35955	ORC5	origin recognition complex subunit 5 [Source:HGNC Symbol;Acc:HGNC:8491]
ENSG00000068615	0.000542932	0.186697	5.35628	REEP1	receptor accessory protein 1 [Source:HGNC Symbol;Acc:HGNC:25786]
ENSG00000117419	3.47486e-32	0.186728	5.35539	ERI3	ERI1 exoribonuclease family member 3 [Source:HGNC Symbol;Acc:HGNC:17276]
ENSG00000103852	1.72695e-07	0.187033	5.34666	TTC23	tetratricopeptide repeat domain 23 [Source:HGNC Symbol;Acc:HGNC:25730]
ENSG00000101638	4.55362e-06	0.187068	5.34564	ST8SIA5	ST8 alpha-N-acetyl-neuraminide alpha-2,8-sialyltransferase 5 [Source:HGNC Symbol;Acc:HGNC:17827]
ENSG00000091622	4.60381e-08	0.187091	5.34499	PITPNM3	PITPNM family member 3 [Source:HGNC Symbol;Acc:HGNC:21043]
ENSG00000151702	7.5546e-31	0.187248	5.34052	FLI1	Fli-1 proto-oncogene, ETS transcription factor [Source:HGNC Symbol;Acc:HGNC:3749]
ENSG00000054282	1.11713e-36	0.187306	5.33885	SDCCAG8	serologically defined colon cancer antigen 8 [Source:HGNC Symbol;Acc:HGNC:10671]
ENSG00000139668	1.14182e-22	0.187317	5.33854	WDFY2	WD repeat and FYVE domain containing 2 [Source:HGNC Symbol;Acc:HGNC:20482]
ENSG00000083123	1.07067e-11	0.187337	5.33796	BCKDHB	branched chain keto acid dehydrogenase E1 subunit beta [Source:HGNC Symbol;Acc:HGNC:987]
ENSG00000160326	1.86896e-76	0.187453	5.33468	SLC2A6	solute carrier family 2 member 6 [Source:HGNC Symbol;Acc:HGNC:11011]
ENSG00000165632	2.5763e-54	0.187757	5.32605	TAF3	TATA-box binding protein associated factor 3 [Source:HGNC Symbol;Acc:HGNC:17303]
ENSG00000109066	6.76829e-37	0.187895	5.32213	TMEM104	transmembrane protein 104 [Source:HGNC Symbol;Acc:HGNC:25984]
ENSG00000174442	2.18008e-25	0.187904	5.32187	ZWILCH	zwilch kinetochore protein [Source:HGNC Symbol;Acc:HGNC:25468]
ENSG00000130939	2.78756e-49	0.187911	5.32166	UBE4B	ubiquitination factor E4B [Source:HGNC Symbol;Acc:HGNC:12500]
ENSG00000120899	4.52271e-43	0.187915	5.32156	PTK2B	protein tyrosine kinase 2 beta [Source:HGNC Symbol;Acc:HGNC:9612]
ENSG00000132953	1.57182e-31	0.18792	5.32143	XPO4	exportin 4 [Source:HGNC Symbol;Acc:HGNC:17796]
ENSG00000111247	6.59537e-19	0.188388	5.3082	RAD51AP1	RAD51 associated protein 1 [Source:HGNC Symbol;Acc:HGNC:16956]
ENSG00000182162	7.90964e-37	0.188459	5.3062	P2RY8	purinergic receptor P2Y8 [Source:HGNC Symbol;Acc:HGNC:15524]
ENSG00000138821	2.26166e-46	0.188639	5.30113	SLC39A8	solute carrier family 39 member 8 [Source:HGNC Symbol;Acc:HGNC:20862]
ENSG00000100714	1.04521e-18	0.188672	5.30021	MTHFD1	methylenetetrahydrofolate dehydrogenase, cyclohydrolase and formyltetrahydrofolate synthetase 1 [Source:HGNC Symbol;Acc:HGNC:7432]
ENSG00000143924	2.36533e-35	0.188809	5.29635	EML4	echinoderm microtubule associated protein like 4 [Source:HGNC Symbol;Acc:HGNC:1316]
ENSG00000064763	1.30405e-27	0.188854	5.29508	FAR2	fatty acyl-CoA reductase 2 [Source:HGNC Symbol;Acc:HGNC:25531]
ENSG00000127527	4.75428e-80	0.188894	5.29398	EPS15L1	epidermal growth factor receptor pathway substrate 15 like 1 [Source:HGNC Symbol;Acc:HGNC:24634]
ENSG00000130816	5.76808e-27	0.18979	5.26899	DNMT1	DNA methyltransferase 1 [Source:HGNC Symbol;Acc:HGNC:2976]
ENSG00000171757	7.49991e-29	0.189809	5.26845	LRRC34	leucine rich repeat containing 34 [Source:HGNC Symbol;Acc:HGNC:28408]
ENSG00000256061	0.0289145	0.190049	5.26179	DYX1C1	dyslexia susceptibility 1 candidate 1 [Source:HGNC Symbol;Acc:HGNC:21493]
ENSG00000198089	1.38345e-24	0.19005	5.26177	SFI1	SFI1 centrin binding protein [Source:HGNC Symbol;Acc:HGNC:29064]
ENSG00000008086	8.18305e-05	0.190129	5.25958	CDKL5	cyclin dependent kinase like 5 [Source:HGNC Symbol;Acc:HGNC:11411]
ENSG00000076554	0.013165	0.190157	5.25882	TPD52	tumor protein D52 [Source:HGNC Symbol;Acc:HGNC:12005]
ENSG00000090861	1.95731e-35	0.190242	5.25647	AARS	alanyl-tRNA synthetase [Source:HGNC Symbol;Acc:HGNC:20]
ENSG00000110660	7.39797e-21	0.190297	5.25494	SLC35F2	solute carrier family 35 member F2 [Source:HGNC Symbol;Acc:HGNC:23615]
ENSG00000137601	2.10328e-25	0.190393	5.25229	NEK1	NIMA related kinase 1 [Source:HGNC Symbol;Acc:HGNC:7744]
ENSG00000167202	2.74848e-08	0.190425	5.25141	TBC1D2B	TBC1 domain family member 2B [Source:HGNC Symbol;Acc:HGNC:29183]
ENSG00000134247	3.30361e-24	0.190631	5.24574	PTGFRN	prostaglandin F2 receptor inhibitor [Source:HGNC Symbol;Acc:HGNC:9601]
ENSG00000168918	1.47483e-96	0.190722	5.24322	INPP5D	inositol polyphosphate-5-phosphatase D [Source:HGNC Symbol;Acc:HGNC:6079]
ENSG00000141337	7.33511e-15	0.190736	5.24284	ARSG	arylsulfatase G [Source:HGNC Symbol;Acc:HGNC:24102]
ENSG00000058668	4.45566e-24	0.190869	5.23921	ATP2B4	ATPase plasma membrane Ca2+ transporting 4 [Source:HGNC Symbol;Acc:HGNC:817]
ENSG00000077935	5.1142e-09	0.190896	5.23847	SMC1B	structural maintenance of chromosomes 1B [Source:HGNC Symbol;Acc:HGNC:11112]
ENSG00000152284	2.66768e-11	0.191029	5.23482	TCF7L1	transcription factor 7 like 1 [Source:HGNC Symbol;Acc:HGNC:11640]
ENSG00000082269	9.43462e-16	0.191162	5.23117	FAM135A	family with sequence similarity 135 member A [Source:HGNC Symbol;Acc:HGNC:21084]
ENSG00000127720	1.40472e-08	0.191391	5.2249	METTL25	methyltransferase like 25 [Source:HGNC Symbol;Acc:HGNC:26228]
ENSG00000175198	5.96776e-24	0.191575	5.21988	PCCA	propionyl-CoA carboxylase alpha subunit [Source:HGNC Symbol;Acc:HGNC:8653]
ENSG00000198826	3.80456e-28	0.191714	5.2161	ARHGAP11A	Rho GTPase activating protein 11A [Source:HGNC Symbol;Acc:HGNC:15783]
ENSG00000131504	5.07471e-62	0.191826	5.21305	DIAPH1	diaphanous related formin 1 [Source:HGNC Symbol;Acc:HGNC:2876]
ENSG00000204815	1.52064e-09	0.192076	5.20627	TTC25	tetratricopeptide repeat domain 25 [Source:HGNC Symbol;Acc:HGNC:25280]
ENSG00000145041	3.36158e-41	0.1921	5.20561	DCAF1	DDB1 and CUL4 associated factor 1 [Source:HGNC Symbol;Acc:HGNC:30911]
ENSG00000106012	2.81195e-44	0.192242	5.20179	IQCE	IQ motif containing E [Source:HGNC Symbol;Acc:HGNC:29171]
ENSG00000064652	2.10418e-06	0.192306	5.20005	SNX24	sorting nexin 24 [Source:HGNC Symbol;Acc:HGNC:21533]
ENSG00000149294	3.53028e-05	0.192514	5.19444	NCAM1	neural cell adhesion molecule 1 [Source:HGNC Symbol;Acc:HGNC:7656]
ENSG00000131848	1.40871e-17	0.192862	5.18504	ZSCAN5A	zinc finger and SCAN domain containing 5A [Source:HGNC Symbol;Acc:HGNC:23710]
ENSG00000148429	9.19902e-22	0.192956	5.18254	USP6NL	USP6 N-terminal like [Source:HGNC Symbol;Acc:HGNC:16858]
ENSG00000133027	1.27062e-20	0.193126	5.17797	PEMT	phosphatidylethanolamine N-methyltransferase [Source:HGNC Symbol;Acc:HGNC:8830]
ENSG00000128408	8.41331e-08	0.193355	5.17183	RIBC2	RIB43A domain with coiled-coils 2 [Source:HGNC Symbol;Acc:HGNC:13241]
ENSG00000148288	2.07331e-84	0.193379	5.1712	GBGT1	globoside alpha-1,3-N-acetylgalactosaminyltransferase 1 [Source:HGNC Symbol;Acc:HGNC:20460]
ENSG00000092964	8.16216e-52	0.193393	5.17082	DPYSL2	dihydropyrimidinase like 2 [Source:HGNC Symbol;Acc:HGNC:3014]
ENSG00000122970	2.95526e-27	0.193576	5.16593	IFT81	intraflagellar transport 81 [Source:HGNC Symbol;Acc:HGNC:14313]
ENSG00000122591	4.12375e-33	0.193615	5.16488	FAM126A	family with sequence similarity 126 member A [Source:HGNC Symbol;Acc:HGNC:24587]
ENSG00000167491	1.17591e-56	0.193654	5.16385	GATAD2A	GATA zinc finger domain containing 2A [Source:HGNC Symbol;Acc:HGNC:29989]
ENSG00000133302	2.77403e-26	0.193917	5.15684	SLF1	SMC5-SMC6 complex localization factor 1 [Source:HGNC Symbol;Acc:HGNC:25408]
ENSG00000152348	6.09563e-16	0.193973	5.15537	ATG10	autophagy related 10 [Source:HGNC Symbol;Acc:HGNC:20315]
ENSG00000168014	2.17071e-24	0.194213	5.14897	C2CD3	C2 calcium dependent domain containing 3 [Source:HGNC Symbol;Acc:HGNC:24564]
ENSG00000215397	4.87287e-05	0.194342	5.14558	SCRT2	scratch family transcriptional repressor 2 [Source:HGNC Symbol;Acc:HGNC:15952]
ENSG00000136237	0.00877888	0.194499	5.1414	RAPGEF5	Rap guanine nucleotide exchange factor 5 [Source:HGNC Symbol;Acc:HGNC:16862]
ENSG00000174373	1.09109e-09	0.194819	5.13297	RALGAPA1	Ral GTPase activating protein catalytic alpha subunit 1 [Source:HGNC Symbol;Acc:HGNC:17770]
ENSG00000136141	2.14244e-25	0.194976	5.12883	LRCH1	leucine rich repeats and calponin homology domain containing 1 [Source:HGNC Symbol;Acc:HGNC:20309]
ENSG00000184831	1.25073e-20	0.194985	5.12861	APOO	apolipoprotein O [Source:HGNC Symbol;Acc:HGNC:28727]
ENSG00000169410	4.71906e-34	0.194989	5.1285	PTPN9	protein tyrosine phosphatase, non-receptor type 9 [Source:HGNC Symbol;Acc:HGNC:9661]
ENSG00000197724	7.77534e-34	0.195025	5.12755	PHF2	PHD finger protein 2 [Source:HGNC Symbol;Acc:HGNC:8920]
ENSG00000127423	7.97443e-17	0.195029	5.12744	AUNIP	aurora kinase A and ninein interacting protein [Source:HGNC Symbol;Acc:HGNC:28363]
ENSG00000148158	2.54933e-23	0.19508	5.1261	SNX30	sorting nexin family member 30 [Source:HGNC Symbol;Acc:HGNC:23685]
ENSG00000049323	1.93295e-16	0.195135	5.12465	LTBP1	latent transforming growth factor beta binding protein 1 [Source:HGNC Symbol;Acc:HGNC:6714]
ENSG00000168124	0.0431951	0.195227	5.12223	OR1F1	olfactory receptor family 1 subfamily F member 1 [Source:HGNC Symbol;Acc:HGNC:8194]
ENSG00000153898	5.76534e-08	0.195332	5.11949	MCOLN2	mucolipin 2 [Source:HGNC Symbol;Acc:HGNC:13357]
ENSG00000035499	2.69168e-25	0.195429	5.11695	DEPDC1B	DEP domain containing 1B [Source:HGNC Symbol;Acc:HGNC:24902]
ENSG00000133627	1.71647e-18	0.195431	5.1169	ACTR3B	ARP3 actin related protein 3 homolog B [Source:HGNC Symbol;Acc:HGNC:17256]
ENSG00000178445	1.7583e-05	0.195442	5.1166	GLDC	glycine decarboxylase [Source:HGNC Symbol;Acc:HGNC:4313]
ENSG00000109689	3.72966e-35	0.195449	5.11641	STIM2	stromal interaction molecule 2 [Source:HGNC Symbol;Acc:HGNC:19205]
ENSG00000047849	7.38708e-31	0.195472	5.11581	MAP4	microtubule associated protein 4 [Source:HGNC Symbol;Acc:HGNC:6862]
ENSG00000141736	3.20833e-10	0.195548	5.11384	ERBB2	erb-b2 receptor tyrosine kinase 2 [Source:HGNC Symbol;Acc:HGNC:3430]
ENSG00000135541	4.29243e-14	0.195622	5.1119	AHI1	Abelson helper integration site 1 [Source:HGNC Symbol;Acc:HGNC:21575]
ENSG00000128881	1.13276e-26	0.195637	5.11152	TTBK2	tau tubulin kinase 2 [Source:HGNC Symbol;Acc:HGNC:19141]
ENSG00000163681	7.17267e-32	0.195692	5.11007	SLMAP	sarcolemma associated protein [Source:HGNC Symbol;Acc:HGNC:16643]
ENSG00000213160	2.50116e-24	0.196024	5.10143	KLHL23	kelch like family member 23 [Source:HGNC Symbol;Acc:HGNC:27506]
ENSG00000104432	3.34128e-17	0.1961	5.09945	IL7	interleukin 7 [Source:HGNC Symbol;Acc:HGNC:6023]
ENSG00000128513	3.91328e-31	0.1961	5.09944	POT1	protection of telomeres 1 [Source:HGNC Symbol;Acc:HGNC:17284]
ENSG00000165886	3.13614e-09	0.196133	5.09857	UBTD1	ubiquitin domain containing 1 [Source:HGNC Symbol;Acc:HGNC:25683]
ENSG00000101846	8.5417e-21	0.196171	5.09758	STS	steroid sulfatase [Source:HGNC Symbol;Acc:HGNC:11425]
ENSG00000169372	4.91136e-10	0.196282	5.09472	CRADD	CASP2 and RIPK1 domain containing adaptor with death domain [Source:HGNC Symbol;Acc:HGNC:2340]
ENSG00000100206	0.000261964	0.19631	5.09398	DMC1	DNA meiotic recombinase 1 [Source:HGNC Symbol;Acc:HGNC:2927]
ENSG00000093009	3.28268e-16	0.196402	5.0916	CDC45	cell division cycle 45 [Source:HGNC Symbol;Acc:HGNC:1739]
ENSG00000114790	0.00874643	0.196587	5.08682	ARHGEF26	Rho guanine nucleotide exchange factor 26 [Source:HGNC Symbol;Acc:HGNC:24490]
ENSG00000213085	0.00111245	0.196681	5.08437	CFAP45	cilia and flagella associated protein 45 [Source:HGNC Symbol;Acc:HGNC:17229]
ENSG00000110075	2.17963e-49	0.19677	5.08207	PPP6R3	protein phosphatase 6 regulatory subunit 3 [Source:HGNC Symbol;Acc:HGNC:1173]
ENSG00000130669	6.40699e-38	0.196804	5.0812	PAK4	p21 (RAC1) activated kinase 4 [Source:HGNC Symbol;Acc:HGNC:16059]
ENSG00000110076	1.07205e-07	0.196899	5.07875	NRXN2	neurexin 2 [Source:HGNC Symbol;Acc:HGNC:8009]
ENSG00000107863	5.23648e-14	0.197047	5.07493	ARHGAP21	Rho GTPase activating protein 21 [Source:HGNC Symbol;Acc:HGNC:23725]
ENSG00000108091	1.87677e-38	0.197121	5.07304	CCDC6	coiled-coil domain containing 6 [Source:HGNC Symbol;Acc:HGNC:18782]
ENSG00000123191	2.68817e-30	0.197249	5.06974	ATP7B	ATPase copper transporting beta [Source:HGNC Symbol;Acc:HGNC:870]
ENSG00000169379	4.94864e-40	0.197468	5.06412	ARL13B	ADP ribosylation factor like GTPase 13B [Source:HGNC Symbol;Acc:HGNC:25419]
ENSG00000032742	1.5364e-24	0.197614	5.06036	IFT88	intraflagellar transport 88 [Source:HGNC Symbol;Acc:HGNC:20606]
ENSG00000197969	2.91115e-18	0.197642	5.05964	VPS13A	vacuolar protein sorting 13 homolog A [Source:HGNC Symbol;Acc:HGNC:1908]
ENSG00000008710	6.8312e-73	0.19774	5.05715	PKD1	polycystin 1, transient receptor potential channel interacting [Source:HGNC Symbol;Acc:HGNC:9008]
ENSG00000116852	7.09094e-26	0.197878	5.05362	KIF21B	kinesin family member 21B [Source:HGNC Symbol;Acc:HGNC:29442]
ENSG00000053747	1.09466e-07	0.198092	5.04816	LAMA3	laminin subunit alpha 3 [Source:HGNC Symbol;Acc:HGNC:6483]
ENSG00000145779	4.81169e-18	0.198154	5.04659	TNFAIP8	TNF alpha induced protein 8 [Source:HGNC Symbol;Acc:HGNC:17260]
ENSG00000105186	1.46508e-52	0.198389	5.04061	ANKRD27	ankyrin repeat domain 27 [Source:HGNC Symbol;Acc:HGNC:25310]
ENSG00000157193	9.43973e-33	0.198651	5.03395	LRP8	LDL receptor related protein 8 [Source:HGNC Symbol;Acc:HGNC:6700]
ENSG00000049541	1.25682e-15	0.199037	5.02418	RFC2	replication factor C subunit 2 [Source:HGNC Symbol;Acc:HGNC:9970]
ENSG00000006695	1.38776e-33	0.199105	5.02249	COX10	COX10, heme A:farnesyltransferase cytochrome c oxidase assembly factor [Source:HGNC Symbol;Acc:HGNC:2260]
ENSG00000074706	3.57924e-05	0.199425	5.01441	IPCEF1	interaction protein for cytohesin exchange factors 1 [Source:HGNC Symbol;Acc:HGNC:21204]
ENSG00000156650	4.19268e-14	0.199521	5.01201	KAT6B	lysine acetyltransferase 6B [Source:HGNC Symbol;Acc:HGNC:17582]
ENSG00000155393	2.94725e-40	0.199562	5.01097	HEATR3	HEAT repeat containing 3 [Source:HGNC Symbol;Acc:HGNC:26087]
ENSG00000172765	4.94994e-17	0.199862	5.00345	TMCC1	transmembrane and coiled-coil domain family 1 [Source:HGNC Symbol;Acc:HGNC:29116]
ENSG00000133863	0.00123524	0.200169	4.99577	TEX15	testis expressed 15, meiosis and synapsis associated [Source:HGNC Symbol;Acc:HGNC:11738]
ENSG00000164294	0.00999119	0.200657	4.98364	GPX8	glutathione peroxidase 8 (putative) [Source:HGNC Symbol;Acc:HGNC:33100]
ENSG00000184571	0.000348677	0.20085	4.97883	PIWIL3	piwi like RNA-mediated gene silencing 3 [Source:HGNC Symbol;Acc:HGNC:18443]
ENSG00000181804	1.31251e-10	0.201073	4.97333	SLC9A9	solute carrier family 9 member A9 [Source:HGNC Symbol;Acc:HGNC:20653]
ENSG00000189221	3.72702e-21	0.201176	4.97076	MAOA	monoamine oxidase A [Source:HGNC Symbol;Acc:HGNC:6833]
ENSG00000102098	3.91828e-20	0.201213	4.96986	SCML2	sex comb on midleg-like 2 (Drosophila) [Source:HGNC Symbol;Acc:HGNC:10581]
ENSG00000168575	1.49502e-61	0.201344	4.96662	SLC20A2	solute carrier family 20 member 2 [Source:HGNC Symbol;Acc:HGNC:10947]
ENSG00000119778	7.10489e-18	0.20149	4.96302	ATAD2B	ATPase family, AAA domain containing 2B [Source:HGNC Symbol;Acc:HGNC:29230]
ENSG00000140853	4.53179e-32	0.201561	4.96127	NLRC5	NLR family CARD domain containing 5 [Source:HGNC Symbol;Acc:HGNC:29933]
ENSG00000156968	3.00243e-56	0.201771	4.9561	MPV17L	MPV17 mitochondrial inner membrane protein like [Source:HGNC Symbol;Acc:HGNC:26827]
ENSG00000127952	8.91428e-40	0.20198	4.95098	STYXL1	serine/threonine/tyrosine interacting like 1 [Source:HGNC Symbol;Acc:HGNC:18165]
ENSG00000184949	1.32179e-08	0.202089	4.94832	FAM227A	family with sequence similarity 227 member A [Source:HGNC Symbol;Acc:HGNC:44197]
ENSG00000079335	2.17858e-19	0.202208	4.94541	CDC14A	cell division cycle 14A [Source:HGNC Symbol;Acc:HGNC:1718]
ENSG00000173163	5.43951e-16	0.20238	4.94119	COMMD1	copper metabolism domain containing 1 [Source:HGNC Symbol;Acc:HGNC:23024]
ENSG00000112877	7.28759e-16	0.202503	4.93819	CEP72	centrosomal protein 72 [Source:HGNC Symbol;Acc:HGNC:25547]
ENSG00000168038	1.01786e-10	0.202685	4.93376	ULK4	unc-51 like kinase 4 [Source:HGNC Symbol;Acc:HGNC:15784]
ENSG00000075151	1.39767e-28	0.202849	4.92978	EIF4G3	eukaryotic translation initiation factor 4 gamma 3 [Source:HGNC Symbol;Acc:HGNC:3298]
ENSG00000138101	1.32478e-16	0.20293	4.92782	DTNB	dystrobrevin beta [Source:HGNC Symbol;Acc:HGNC:3058]
ENSG00000047648	0.00360015	0.202945	4.92744	ARHGAP6	Rho GTPase activating protein 6 [Source:HGNC Symbol;Acc:HGNC:676]
ENSG00000186187	9.55482e-75	0.20308	4.92416	ZNRF1	zinc and ring finger 1 [Source:HGNC Symbol;Acc:HGNC:18452]
ENSG00000130347	9.19137e-17	0.203298	4.91888	RTN4IP1	reticulon 4 interacting protein 1 [Source:HGNC Symbol;Acc:HGNC:18647]
ENSG00000198795	7.92066e-18	0.203346	4.91772	ZNF521	zinc finger protein 521 [Source:HGNC Symbol;Acc:HGNC:24605]
ENSG00000138346	2.07406e-21	0.20337	4.91716	DNA2	DNA replication helicase/nuclease 2 [Source:HGNC Symbol;Acc:HGNC:2939]
ENSG00000138378	2.73802e-08	0.203629	4.9109	STAT4	signal transducer and activator of transcription 4 [Source:HGNC Symbol;Acc:HGNC:11365]
ENSG00000110400	8.55744e-22	0.203719	4.90873	NECTIN1	nectin cell adhesion molecule 1 [Source:HGNC Symbol;Acc:HGNC:9706]
ENSG00000103534	0.0314211	0.203843	4.90575	TMC5	transmembrane channel like 5 [Source:HGNC Symbol;Acc:HGNC:22999]
ENSG00000160999	8.2883e-12	0.203992	4.90215	SH2B2	SH2B adaptor protein 2 [Source:HGNC Symbol;Acc:HGNC:17381]
ENSG00000125844	2.86581e-76	0.203999	4.90199	RRBP1	ribosome binding protein 1 [Source:HGNC Symbol;Acc:HGNC:10448]
ENSG00000160161	3.30804e-06	0.204156	4.89821	CILP2	cartilage intermediate layer protein 2 [Source:HGNC Symbol;Acc:HGNC:24213]
ENSG00000116957	1.69111e-42	0.204158	4.89817	TBCE	tubulin folding cofactor E [Source:HGNC Symbol;Acc:HGNC:11582]
ENSG00000094804	6.36352e-12	0.20429	4.89501	CDC6	cell division cycle 6 [Source:HGNC Symbol;Acc:HGNC:1744]
ENSG00000162814	0.0442891	0.204306	4.89461	SPATA17	spermatogenesis associated 17 [Source:HGNC Symbol;Acc:HGNC:25184]
ENSG00000197386	8.01286e-25	0.204454	4.89107	HTT	huntingtin [Source:HGNC Symbol;Acc:HGNC:4851]
ENSG00000169918	0.0320555	0.204512	4.88969	OTUD7A	OTU deubiquitinase 7A [Source:HGNC Symbol;Acc:HGNC:20718]
ENSG00000121892	1.82157e-27	0.20463	4.88687	PDS5A	PDS5 cohesin associated factor A [Source:HGNC Symbol;Acc:HGNC:29088]
ENSG00000147036	8.08585e-15	0.204891	4.88064	LANCL3	LanC like 3 [Source:HGNC Symbol;Acc:HGNC:24767]
ENSG00000162959	0.000197788	0.20496	4.87901	MEMO1	mediator of cell motility 1 [Source:HGNC Symbol;Acc:HGNC:14014]
ENSG00000165714	2.24378e-22	0.205102	4.87563	BORCS5	BLOC-1 related complex subunit 5 [Source:HGNC Symbol;Acc:HGNC:17950]
ENSG00000187164	7.9319e-19	0.205105	4.87555	SHTN1	shootin 1 [Source:HGNC Symbol;Acc:HGNC:29319]
ENSG00000164134	3.27122e-48	0.205169	4.87403	NAA15	N(alpha)-acetyltransferase 15, NatA auxiliary subunit [Source:HGNC Symbol;Acc:HGNC:30782]
ENSG00000069020	5.5735e-24	0.205431	4.8678	MAST4	microtubule associated serine/threonine kinase family member 4 [Source:HGNC Symbol;Acc:HGNC:19037]
ENSG00000065328	1.92019e-12	0.205621	4.86331	MCM10	minichromosome maintenance 10 replication initiation factor [Source:HGNC Symbol;Acc:HGNC:18043]
ENSG00000156876	1.35865e-22	0.205637	4.86294	SASS6	SAS-6 centriolar assembly protein [Source:HGNC Symbol;Acc:HGNC:25403]
ENSG00000158623	1.27049e-16	0.205743	4.86044	COPG2	coatomer protein complex subunit gamma 2 [Source:HGNC Symbol;Acc:HGNC:2237]
ENSG00000166780	5.89713e-13	0.205927	4.85608	C16orf45	chromosome 16 open reading frame 45 [Source:HGNC Symbol;Acc:HGNC:19213]
ENSG00000027001	4.48092e-18	0.206037	4.85349	MIPEP	mitochondrial intermediate peptidase [Source:HGNC Symbol;Acc:HGNC:7104]
ENSG00000121104	5.57389e-36	0.206088	4.85229	FAM117A	family with sequence similarity 117 member A [Source:HGNC Symbol;Acc:HGNC:24179]
ENSG00000130193	3.55758e-42	0.20612	4.85154	THEM6	thioesterase superfamily member 6 [Source:HGNC Symbol;Acc:HGNC:29656]
ENSG00000112293	0.0466263	0.20614	4.85107	GPLD1	glycosylphosphatidylinositol specific phospholipase D1 [Source:HGNC Symbol;Acc:HGNC:4459]
ENSG00000163006	7.6672e-11	0.206239	4.84874	CCDC138	coiled-coil domain containing 138 [Source:HGNC Symbol;Acc:HGNC:26531]
ENSG00000103335	2.27874e-22	0.206289	4.84756	PIEZO1	piezo type mechanosensitive ion channel component 1 [Source:HGNC Symbol;Acc:HGNC:28993]
ENSG00000169032	2.39856e-51	0.206339	4.84639	MAP2K1	mitogen-activated protein kinase kinase 1 [Source:HGNC Symbol;Acc:HGNC:6840]
ENSG00000102572	6.31482e-53	0.20634	4.84638	STK24	serine/threonine kinase 24 [Source:HGNC Symbol;Acc:HGNC:11403]
ENSG00000145700	0.00907982	0.206398	4.84501	ANKRD31	ankyrin repeat domain 31 [Source:HGNC Symbol;Acc:HGNC:26853]
ENSG00000155111	9.11353e-35	0.20672	4.83746	CDK19	cyclin dependent kinase 19 [Source:HGNC Symbol;Acc:HGNC:19338]
ENSG00000135083	0.0312819	0.207016	4.83055	CCNJL	cyclin J like [Source:HGNC Symbol;Acc:HGNC:25876]
ENSG00000186193	3.84579e-27	0.207017	4.83052	SAPCD2	suppressor APC domain containing 2 [Source:HGNC Symbol;Acc:HGNC:28055]
ENSG00000054392	3.28271e-11	0.207028	4.83026	HHAT	hedgehog acyltransferase [Source:HGNC Symbol;Acc:HGNC:18270]
ENSG00000198130	1.17955e-25	0.207393	4.82176	HIBCH	3-hydroxyisobutyryl-CoA hydrolase [Source:HGNC Symbol;Acc:HGNC:4908]
ENSG00000186654	2.69225e-20	0.207397	4.82166	PRR5	proline rich 5 [Source:HGNC Symbol;Acc:HGNC:31682]
ENSG00000266826	0.0477143	0.207547	4.81819	CTD-2200P10.1
ENSG00000152601	4.80943e-29	0.207607	4.81678	MBNL1	muscleblind like splicing regulator 1 [Source:HGNC Symbol;Acc:HGNC:6923]
ENSG00000118420	3.43395e-13	0.207707	4.81448	UBE3D	ubiquitin protein ligase E3D [Source:HGNC Symbol;Acc:HGNC:21381]
ENSG00000198836	1.29481e-35	0.207845	4.81127	OPA1	OPA1, mitochondrial dynamin like GTPase [Source:HGNC Symbol;Acc:HGNC:8140]
ENSG00000101493	1.69951e-32	0.208016	4.80732	ZNF516	zinc finger protein 516 [Source:HGNC Symbol;Acc:HGNC:28990]
ENSG00000167393	6.00688e-14	0.208121	4.80489	PPP2R3B	protein phosphatase 2 regulatory subunit B''beta [Source:HGNC Symbol;Acc:HGNC:13417]
ENSG00000112576	6.56078e-24	0.208245	4.80203	CCND3	cyclin D3 [Source:HGNC Symbol;Acc:HGNC:1585]
ENSG00000131558	2.92924e-17	0.208291	4.80098	EXOC4	exocyst complex component 4 [Source:HGNC Symbol;Acc:HGNC:30389]
ENSG00000011347	0.00804038	0.208359	4.79942	SYT7	synaptotagmin 7 [Source:HGNC Symbol;Acc:HGNC:11514]
ENSG00000115504	1.19604e-23	0.208417	4.79808	EHBP1	EH domain binding protein 1 [Source:HGNC Symbol;Acc:HGNC:29144]
ENSG00000112624	4.5832e-21	0.20857	4.79454	GLTSCR1L	GLTSCR1 like [Source:HGNC Symbol;Acc:HGNC:21111]
ENSG00000132780	1.16931e-50	0.208612	4.79359	NASP	nuclear autoantigenic sperm protein [Source:HGNC Symbol;Acc:HGNC:7644]
ENSG00000198752	4.42235e-28	0.20862	4.79341	CDC42BPB	CDC42 binding protein kinase beta [Source:HGNC Symbol;Acc:HGNC:1738]
ENSG00000091129	1.7774e-22	0.208746	4.79051	NRCAM	neuronal cell adhesion molecule [Source:HGNC Symbol;Acc:HGNC:7994]
ENSG00000203995	1.89686e-11	0.209152	4.7812	ZYG11A	zyg-11 family member A, cell cycle regulator [Source:HGNC Symbol;Acc:HGNC:32058]
ENSG00000128805	9.21107e-28	0.209167	4.78088	ARHGAP22	Rho GTPase activating protein 22 [Source:HGNC Symbol;Acc:HGNC:30320]
ENSG00000163406	0.00592572	0.209244	4.77911	SLC15A2	solute carrier family 15 member 2 [Source:HGNC Symbol;Acc:HGNC:10921]
ENSG00000136830	8.58341e-75	0.209551	4.77211	FAM129B	family with sequence similarity 129 member B [Source:HGNC Symbol;Acc:HGNC:25282]
ENSG00000066468	0.00049477	0.20969	4.76895	FGFR2	fibroblast growth factor receptor 2 [Source:HGNC Symbol;Acc:HGNC:3689]
ENSG00000114737	1.16194e-45	0.209734	4.76794	CISH	cytokine inducible SH2 containing protein [Source:HGNC Symbol;Acc:HGNC:1984]
ENSG00000103044	3.25733e-11	0.210212	4.75709	HAS3	hyaluronan synthase 3 [Source:HGNC Symbol;Acc:HGNC:4820]
ENSG00000162433	5.41828e-12	0.210228	4.75674	AK4	adenylate kinase 4 [Source:HGNC Symbol;Acc:HGNC:363]
ENSG00000005249	1.24529e-17	0.210406	4.75273	PRKAR2B	protein kinase cAMP-dependent type II regulatory subunit beta [Source:HGNC Symbol;Acc:HGNC:9392]
ENSG00000108306	2.18852e-48	0.210591	4.74854	FBXL20	F-box and leucine rich repeat protein 20 [Source:HGNC Symbol;Acc:HGNC:24679]
ENSG00000123983	8.89698e-46	0.211114	4.73677	ACSL3	acyl-CoA synthetase long-chain family member 3 [Source:HGNC Symbol;Acc:HGNC:3570]
ENSG00000119946	1.28966e-06	0.211507	4.72797	CNNM1	cyclin and CBS domain divalent metal cation transport mediator 1 [Source:HGNC Symbol;Acc:HGNC:102]
ENSG00000100478	6.45303e-15	0.211531	4.72744	AP4S1	adaptor related protein complex 4 sigma 1 subunit [Source:HGNC Symbol;Acc:HGNC:575]
ENSG00000146872	1.70833e-25	0.211594	4.72604	TLK2	tousled like kinase 2 [Source:HGNC Symbol;Acc:HGNC:11842]
ENSG00000076641	1.74255e-17	0.2117	4.72368	PAG1	phosphoprotein membrane anchor with glycosphingolipid microdomains 1 [Source:HGNC Symbol;Acc:HGNC:30043]
ENSG00000010810	9.64699e-37	0.212155	4.71355	FYN	FYN proto-oncogene, Src family tyrosine kinase [Source:HGNC Symbol;Acc:HGNC:4037]
ENSG00000106459	5.94437e-40	0.212194	4.71268	NRF1	nuclear respiratory factor 1 [Source:HGNC Symbol;Acc:HGNC:7996]
ENSG00000000460	2.22555e-14	0.212443	4.70715	C1orf112	chromosome 1 open reading frame 112 [Source:HGNC Symbol;Acc:HGNC:25565]
ENSG00000151208	2.38856e-21	0.212521	4.70542	DLG5	discs large MAGUK scaffold protein 5 [Source:HGNC Symbol;Acc:HGNC:2904]
ENSG00000100364	6.82725e-61	0.212553	4.70472	KIAA0930	KIAA0930 [Source:HGNC Symbol;Acc:HGNC:1314]
ENSG00000140022	1.8813e-14	0.21264	4.70278	STON2	stonin 2 [Source:HGNC Symbol;Acc:HGNC:30652]
ENSG00000124406	0.00016529	0.212988	4.69511	ATP8A1	ATPase phospholipid transporting 8A1 [Source:HGNC Symbol;Acc:HGNC:13531]
ENSG00000011566	1.85509e-27	0.213726	4.6789	MAP4K3	mitogen-activated protein kinase kinase kinase kinase 3 [Source:HGNC Symbol;Acc:HGNC:6865]
ENSG00000116539	1.22037e-15	0.213902	4.67504	ASH1L	ASH1 like histone lysine methyltransferase [Source:HGNC Symbol;Acc:HGNC:19088]
ENSG00000104714	6.33324e-44	0.213979	4.67336	ERICH1	glutamate rich 1 [Source:HGNC Symbol;Acc:HGNC:27234]
ENSG00000174705	1.98955e-22	0.214225	4.66799	SH3PXD2B	SH3 and PX domains 2B [Source:HGNC Symbol;Acc:HGNC:29242]
ENSG00000165359	9.47273e-06	0.214325	4.6658	INTS6L	integrator complex subunit 6 like [Source:HGNC Symbol;Acc:HGNC:27334]
ENSG00000100731	2.8906e-21	0.21437	4.66483	PCNX1	pecanex homolog 1 (Drosophila) [Source:HGNC Symbol;Acc:HGNC:19740]
ENSG00000156802	2.6769e-17	0.214473	4.66259	ATAD2	ATPase family, AAA domain containing 2 [Source:HGNC Symbol;Acc:HGNC:30123]
ENSG00000011426	3.32202e-11	0.21455	4.66092	ANLN	anillin actin binding protein [Source:HGNC Symbol;Acc:HGNC:14082]
ENSG00000006576	1.83434e-42	0.214863	4.65413	PHTF2	putative homeodomain transcription factor 2 [Source:HGNC Symbol;Acc:HGNC:13411]
ENSG00000118193	8.08585e-15	0.214904	4.65323	KIF14	kinesin family member 14 [Source:HGNC Symbol;Acc:HGNC:19181]
ENSG00000179104	1.58108e-06	0.215075	4.64955	TMTC2	transmembrane and tetratricopeptide repeat containing 2 [Source:HGNC Symbol;Acc:HGNC:25440]
ENSG00000159399	2.91719e-35	0.215083	4.64937	HK2	hexokinase 2 [Source:HGNC Symbol;Acc:HGNC:4923]
ENSG00000125850	0.000396229	0.215289	4.64491	OVOL2	ovo like zinc finger 2 [Source:HGNC Symbol;Acc:HGNC:15804]
ENSG00000114302	3.21647e-35	0.215311	4.64444	PRKAR2A	protein kinase cAMP-dependent type II regulatory subunit alpha [Source:HGNC Symbol;Acc:HGNC:9391]
ENSG00000146072	3.76341e-17	0.215465	4.64113	TNFRSF21	TNF receptor superfamily member 21 [Source:HGNC Symbol;Acc:HGNC:13469]
ENSG00000188677	4.41678e-24	0.215516	4.64002	PARVB	parvin beta [Source:HGNC Symbol;Acc:HGNC:14653]
ENSG00000074416	0.011774	0.215525	4.63984	MGLL	monoglyceride lipase [Source:HGNC Symbol;Acc:HGNC:17038]
ENSG00000187605	9.22244e-16	0.215649	4.63716	TET3	tet methylcytosine dioxygenase 3 [Source:HGNC Symbol;Acc:HGNC:28313]
ENSG00000169504	3.5268e-28	0.215781	4.63434	CLIC4	chloride intracellular channel 4 [Source:HGNC Symbol;Acc:HGNC:13518]
ENSG00000087299	1.3647e-21	0.215826	4.63336	L2HGDH	L-2-hydroxyglutarate dehydrogenase [Source:HGNC Symbol;Acc:HGNC:20499]
ENSG00000054965	6.15834e-25	0.215836	4.63314	FAM168A	family with sequence similarity 168 member A [Source:HGNC Symbol;Acc:HGNC:28999]
ENSG00000079819	2.14672e-22	0.215969	4.6303	EPB41L2	erythrocyte membrane protein band 4.1 like 2 [Source:HGNC Symbol;Acc:HGNC:3379]
ENSG00000123213	4.04951e-40	0.216009	4.62943	NLN	neurolysin [Source:HGNC Symbol;Acc:HGNC:16058]
ENSG00000137198	1.16572e-36	0.216097	4.62756	GMPR	guanosine monophosphate reductase [Source:HGNC Symbol;Acc:HGNC:4376]
ENSG00000115904	1.35394e-19	0.216165	4.62609	SOS1	SOS Ras/Rac guanine nucleotide exchange factor 1 [Source:HGNC Symbol;Acc:HGNC:11187]
ENSG00000173273	1.39659e-24	0.216186	4.62565	TNKS	tankyrase [Source:HGNC Symbol;Acc:HGNC:11941]
ENSG00000070018	7.4623e-17	0.216206	4.62521	LRP6	LDL receptor related protein 6 [Source:HGNC Symbol;Acc:HGNC:6698]
ENSG00000159259	3.42904e-11	0.216284	4.62356	CHAF1B	chromatin assembly factor 1 subunit B [Source:HGNC Symbol;Acc:HGNC:1911]
ENSG00000157600	2.63025e-36	0.216491	4.61913	TMEM164	transmembrane protein 164 [Source:HGNC Symbol;Acc:HGNC:26217]
ENSG00000107295	0.00389802	0.216664	4.61545	SH3GL2	SH3 domain containing GRB2 like 2, endophilin A1 [Source:HGNC Symbol;Acc:HGNC:10831]
ENSG00000147606	0.0424125	0.216671	4.61528	SLC26A7	solute carrier family 26 member 7 [Source:HGNC Symbol;Acc:HGNC:14467]
ENSG00000134222	3.14018e-12	0.216892	4.61059	PSRC1	proline and serine rich coiled-coil 1 [Source:HGNC Symbol;Acc:HGNC:24472]
ENSG00000174799	1.38758e-17	0.216901	4.6104	CEP135	centrosomal protein 135 [Source:HGNC Symbol;Acc:HGNC:29086]
ENSG00000105784	0.029823	0.216963	4.60909	RUNDC3B	RUN domain containing 3B [Source:HGNC Symbol;Acc:HGNC:30286]
ENSG00000131373	1.47081e-32	0.217066	4.6069	HACL1	2-hydroxyacyl-CoA lyase 1 [Source:HGNC Symbol;Acc:HGNC:17856]
ENSG00000204406	2.98731e-17	0.217171	4.60467	MBD5	methyl-CpG binding domain protein 5 [Source:HGNC Symbol;Acc:HGNC:20444]
ENSG00000171045	2.86811e-28	0.217252	4.60296	TSNARE1	t-SNARE domain containing 1 [Source:HGNC Symbol;Acc:HGNC:26437]
ENSG00000203783	6.14775e-05	0.217423	4.59932	PRR9	proline rich 9 [Source:HGNC Symbol;Acc:HGNC:32057]
ENSG00000054523	3.75369e-14	0.217622	4.59512	KIF1B	kinesin family member 1B [Source:HGNC Symbol;Acc:HGNC:16636]
ENSG00000139618	8.45843e-12	0.218628	4.57398	BRCA2	BRCA2, DNA repair associated [Source:HGNC Symbol;Acc:HGNC:1101]
ENSG00000146021	6.43927e-05	0.218672	4.57306	KLHL3	kelch like family member 3 [Source:HGNC Symbol;Acc:HGNC:6354]
ENSG00000105963	4.97504e-28	0.218718	4.5721	ADAP1	ArfGAP with dual PH domains 1 [Source:HGNC Symbol;Acc:HGNC:16486]
ENSG00000152240	7.15659e-23	0.21877	4.57101	HAUS1	HAUS augmin like complex subunit 1 [Source:HGNC Symbol;Acc:HGNC:25174]
ENSG00000156515	1.53927e-26	0.218793	4.57052	HK1	hexokinase 1 [Source:HGNC Symbol;Acc:HGNC:4922]
ENSG00000215910	0.000195333	0.218945	4.56735	C1orf167	chromosome 1 open reading frame 167 [Source:HGNC Symbol;Acc:HGNC:25262]
ENSG00000168807	2.16548e-19	0.218952	4.5672	SNTB2	syntrophin beta 2 [Source:HGNC Symbol;Acc:HGNC:11169]
ENSG00000166444	0.000279263	0.219391	4.55807	ST5	suppression of tumorigenicity 5 [Source:HGNC Symbol;Acc:HGNC:11350]
ENSG00000171853	1.84881e-68	0.219451	4.55682	TRAPPC12	trafficking protein particle complex 12 [Source:HGNC Symbol;Acc:HGNC:24284]
ENSG00000184903	2.73029e-06	0.219488	4.55605	IMMP2L	inner mitochondrial membrane peptidase subunit 2 [Source:HGNC Symbol;Acc:HGNC:14598]
ENSG00000071054	3.98873e-26	0.219505	4.55571	MAP4K4	mitogen-activated protein kinase kinase kinase kinase 4 [Source:HGNC Symbol;Acc:HGNC:6866]
ENSG00000206557	0.00294079	0.219528	4.55524	TRIM71	tripartite motif containing 71 [Source:HGNC Symbol;Acc:HGNC:32669]
ENSG00000115107	8.75127e-25	0.219554	4.55468	STEAP3	STEAP3 metalloreductase [Source:HGNC Symbol;Acc:HGNC:24592]
ENSG00000160746	1.30175e-20	0.219594	4.55385	ANO10	anoctamin 10 [Source:HGNC Symbol;Acc:HGNC:25519]
ENSG00000135931	2.64742e-19	0.219627	4.55318	ARMC9	armadillo repeat containing 9 [Source:HGNC Symbol;Acc:HGNC:20730]
ENSG00000141027	6.57876e-19	0.219693	4.55181	NCOR1	nuclear receptor corepressor 1 [Source:HGNC Symbol;Acc:HGNC:7672]
ENSG00000119314	8.6713e-28	0.219748	4.55066	PTBP3	polypyrimidine tract binding protein 3 [Source:HGNC Symbol;Acc:HGNC:10253]
ENSG00000183150	0.0278154	0.21984	4.54877	GPR19	G protein-coupled receptor 19 [Source:HGNC Symbol;Acc:HGNC:4473]
ENSG00000144749	2.14998e-36	0.219972	4.54603	LRIG1	leucine rich repeats and immunoglobulin like domains 1 [Source:HGNC Symbol;Acc:HGNC:17360]
ENSG00000102900	1.07291e-46	0.220131	4.54275	NUP93	nucleoporin 93 [Source:HGNC Symbol;Acc:HGNC:28958]
ENSG00000197594	1.32283e-06	0.220173	4.54189	ENPP1	ectonucleotide pyrophosphatase/phosphodiesterase 1 [Source:HGNC Symbol;Acc:HGNC:3356]
ENSG00000197442	0.0333077	0.220264	4.54001	MAP3K5	mitogen-activated protein kinase kinase kinase 5 [Source:HGNC Symbol;Acc:HGNC:6857]
ENSG00000066777	1.03061e-19	0.22035	4.53824	ARFGEF1	ADP ribosylation factor guanine nucleotide exchange factor 1 [Source:HGNC Symbol;Acc:HGNC:15772]
ENSG00000247746	0.00208306	0.220422	4.53675	USP51	ubiquitin specific peptidase 51 [Source:HGNC Symbol;Acc:HGNC:23086]
ENSG00000115355	4.20066e-26	0.22056	4.53392	CCDC88A	coiled-coil domain containing 88A [Source:HGNC Symbol;Acc:HGNC:25523]
ENSG00000132388	2.19502e-60	0.221063	4.52359	UBE2G1	ubiquitin conjugating enzyme E2 G1 [Source:HGNC Symbol;Acc:HGNC:12482]
ENSG00000085382	1.9101e-08	0.221141	4.52199	HACE1	HECT domain and ankyrin repeat containing E3 ubiquitin protein ligase 1 [Source:HGNC Symbol;Acc:HGNC:21033]
ENSG00000112893	1.47379e-25	0.221143	4.52195	MAN2A1	mannosidase alpha class 2A member 1 [Source:HGNC Symbol;Acc:HGNC:6824]
ENSG00000173473	8.49812e-26	0.221253	4.51972	SMARCC1	SWI/SNF related, matrix associated, actin dependent regulator of chromatin subfamily c member 1 [Source:HGNC Symbol;Acc:HGNC:11104]
ENSG00000008256	4.04812e-14	0.221543	4.51379	CYTH3	cytohesin 3 [Source:HGNC Symbol;Acc:HGNC:9504]
ENSG00000152749	2.41771e-28	0.221559	4.51347	GPR180	G protein-coupled receptor 180 [Source:HGNC Symbol;Acc:HGNC:28899]
ENSG00000144040	2.69729e-24	0.221798	4.5086	SFXN5	sideroflexin 5 [Source:HGNC Symbol;Acc:HGNC:16073]
ENSG00000169598	1.32909e-37	0.22182	4.50817	DFFB	DNA fragmentation factor subunit beta [Source:HGNC Symbol;Acc:HGNC:2773]
ENSG00000187624	7.21194e-05	0.221909	4.50636	C17orf97	chromosome 17 open reading frame 97 [Source:HGNC Symbol;Acc:HGNC:33800]
ENSG00000159200	2.68327e-44	0.22195	4.50551	RCAN1	regulator of calcineurin 1 [Source:HGNC Symbol;Acc:HGNC:3040]
ENSG00000198598	8.94738e-23	0.222081	4.50286	MMP17	matrix metallopeptidase 17 [Source:HGNC Symbol;Acc:HGNC:7163]
ENSG00000162825	0.00115147	0.222168	4.50109	NBPF20	neuroblastoma breakpoint family member 20 [Source:HGNC Symbol;Acc:HGNC:32000]
ENSG00000152078	1.012e-06	0.222181	4.50083	TMEM56	transmembrane protein 56 [Source:HGNC Symbol;Acc:HGNC:26477]
ENSG00000127603	1.0595e-16	0.222253	4.49938	MACF1	microtubule-actin crosslinking factor 1 [Source:HGNC Symbol;Acc:HGNC:13664]
ENSG00000138030	9.13306e-13	0.222267	4.49909	KHK	ketohexokinase [Source:HGNC Symbol;Acc:HGNC:6315]
ENSG00000126216	3.54724e-33	0.222398	4.49645	TUBGCP3	tubulin gamma complex associated protein 3 [Source:HGNC Symbol;Acc:HGNC:18598]
ENSG00000133704	3.55277e-27	0.222457	4.49524	IPO8	importin 8 [Source:HGNC Symbol;Acc:HGNC:9853]
ENSG00000137486	1.00824e-19	0.222806	4.4882	ARRB1	arrestin beta 1 [Source:HGNC Symbol;Acc:HGNC:711]
ENSG00000048028	4.62562e-15	0.223092	4.48245	USP28	ubiquitin specific peptidase 28 [Source:HGNC Symbol;Acc:HGNC:12625]
ENSG00000196511	1.04595e-08	0.223437	4.47554	TPK1	thiamin pyrophosphokinase 1 [Source:HGNC Symbol;Acc:HGNC:17358]
ENSG00000130021	1.73065e-40	0.22352	4.47387	PUDP	pseudouridine 5'-phosphatase [Source:HGNC Symbol;Acc:HGNC:16818]
ENSG00000130699	1.2584e-64	0.223541	4.47346	TAF4	TATA-box binding protein associated factor 4 [Source:HGNC Symbol;Acc:HGNC:11537]
ENSG00000159307	3.0978e-42	0.223608	4.4721	SCUBE1	signal peptide, CUB domain and EGF like domain containing 1 [Source:HGNC Symbol;Acc:HGNC:13441]
ENSG00000107745	1.76255e-23	0.223717	4.46993	MICU1	mitochondrial calcium uptake 1 [Source:HGNC Symbol;Acc:HGNC:1530]
ENSG00000106526	0.000689402	0.223934	4.46561	ACTR3C	ARP3 actin-related protein 3 homolog C [Source:HGNC Symbol;Acc:HGNC:37282]
ENSG00000010803	2.09783e-55	0.223982	4.46464	SCMH1	sex comb on midleg homolog 1 (Drosophila) [Source:HGNC Symbol;Acc:HGNC:19003]
ENSG00000171119	5.6652e-09	0.224037	4.46355	NRTN	neurturin [Source:HGNC Symbol;Acc:HGNC:8007]
ENSG00000198756	0.00317031	0.224078	4.46273	COLGALT2	collagen beta(1-O)galactosyltransferase 2 [Source:HGNC Symbol;Acc:HGNC:16790]
ENSG00000112851	9.65979e-19	0.224144	4.46142	ERBIN	erbb2 interacting protein [Source:HGNC Symbol;Acc:HGNC:15842]
ENSG00000143951	3.9099e-08	0.22435	4.45731	WDPCP	WD repeat containing planar cell polarity effector [Source:HGNC Symbol;Acc:HGNC:28027]
ENSG00000043462	3.4533e-38	0.22442	4.45593	LCP2	lymphocyte cytosolic protein 2 [Source:HGNC Symbol;Acc:HGNC:6529]
ENSG00000233608	3.20412e-05	0.224719	4.44999	TWIST2	twist family bHLH transcription factor 2 [Source:HGNC Symbol;Acc:HGNC:20670]
ENSG00000100266	1.32322e-40	0.224874	4.44693	PACSIN2	protein kinase C and casein kinase substrate in neurons 2 [Source:HGNC Symbol;Acc:HGNC:8571]
ENSG00000139323	7.10089e-29	0.22534	4.43774	POC1B	POC1 centriolar protein B [Source:HGNC Symbol;Acc:HGNC:30836]
ENSG00000159216	1.43011e-35	0.225351	4.43753	RUNX1	runt related transcription factor 1 [Source:HGNC Symbol;Acc:HGNC:10471]
ENSG00000124782	2.84871e-28	0.22539	4.43675	RREB1	ras responsive element binding protein 1 [Source:HGNC Symbol;Acc:HGNC:10449]
ENSG00000160360	5.3365e-31	0.225447	4.43564	GPSM1	G-protein signaling modulator 1 [Source:HGNC Symbol;Acc:HGNC:17858]
ENSG00000119929	1.1328e-29	0.225491	4.43477	CUTC	cutC copper transporter [Source:HGNC Symbol;Acc:HGNC:24271]
ENSG00000145990	1.12554e-35	0.225525	4.4341	GFOD1	glucose-fructose oxidoreductase domain containing 1 [Source:HGNC Symbol;Acc:HGNC:21096]
ENSG00000148848	1.31796e-15	0.225578	4.43306	ADAM12	ADAM metallopeptidase domain 12 [Source:HGNC Symbol;Acc:HGNC:190]
ENSG00000136720	7.65649e-90	0.225837	4.42797	HS6ST1	heparan sulfate 6-O-sulfotransferase 1 [Source:HGNC Symbol;Acc:HGNC:5201]
ENSG00000138430	3.30867e-29	0.22591	4.42655	OLA1	Obg like ATPase 1 [Source:HGNC Symbol;Acc:HGNC:28833]
ENSG00000091879	6.44717e-20	0.226158	4.42169	ANGPT2	angiopoietin 2 [Source:HGNC Symbol;Acc:HGNC:485]
ENSG00000072422	1.82915e-08	0.226448	4.41602	RHOBTB1	Rho related BTB domain containing 1 [Source:HGNC Symbol;Acc:HGNC:18738]
ENSG00000106603	1.2979e-25	0.2267	4.41112	COA1	cytochrome c oxidase assembly factor 1 homolog [Source:HGNC Symbol;Acc:HGNC:21868]
ENSG00000144369	0.000147893	0.226972	4.40584	FAM171B	family with sequence similarity 171 member B [Source:HGNC Symbol;Acc:HGNC:29412]
ENSG00000160193	3.86203e-44	0.227006	4.40518	WDR4	WD repeat domain 4 [Source:HGNC Symbol;Acc:HGNC:12756]
ENSG00000077943	2.17017e-21	0.227074	4.40385	ITGA8	integrin subunit alpha 8 [Source:HGNC Symbol;Acc:HGNC:6144]
ENSG00000097021	5.67958e-15	0.227081	4.40372	ACOT7	acyl-CoA thioesterase 7 [Source:HGNC Symbol;Acc:HGNC:24157]
[truncated: 4,150 more rows]

## Sheet: C2 AQ1 1 µM vs DMSO
Supplementary File 2, Table 3: Differentially expressed genes (DEGs) in C2 treated with AQ1 1 µM (compared with DMSO). Adjusted P-value (FDR) < 0.05 (P-value < 0.001).
[truncated: 400 more rows]

[truncated: 1 more sheets: C2 AQ1 2 µM vs DMSO]
