# Supplementary material for: Whole-Transcriptome Profiling of Canine and Human in Vitro Models Exposed to a G-Quadruplex Binding Small Molecule
Source: Sci Rep. 2018 Nov 20;8:17107. doi: 10.1038/s41598-018-35516-y (PMC6244004; doi:10.1038/s41598-018-35516-y)
Supplement: Supplementary file 3 [file 41598_2018_35516_MOESM3_ESM.xlsx]

## Sheet: AQ1 (1 uM) vs CTR (Common DEGs)
Gene_Name	Gene_ID_DOG	Log2_FC	P-value	Adjusted P (FDR)	FC	FC, numeric (-ve)	Gene type	Status (gene)	Gene_ID_Human	Log2_FC	P-value	Adjusted P (FDR)	FC	FC, numeric (-ve)	Gene type	Status (gene)	Gene name
ABCC4	ENSCAFG00000005433	-1.04794	7.91287e-16	2.82866e-14	0.483657	2.06758	protein_coding	KNOWN	ENSG00000125257	-2.24618	3.83668e-30	9.1119e-29	0.210781	4.74426	protein_coding	KNOWN	ABCC4
ABLIM1	ENSCAFG00000011513	-1.328	1.02455e-23	6.01178e-22	0.39832	2.51054	protein_coding	KNOWN_BY_PROJECTION	ENSG00000099204	-1.91329	1.0215e-05	4.17425e-05	0.265486	3.76667	protein_coding	KNOWN	ABLIM1
ADK	ENSCAFG00000015340	-1.21719	1.74345e-23	1.01492e-21	0.43012	2.32493	protein_coding	KNOWN_BY_PROJECTION	ENSG00000156110	-3.29593	8.30328e-42	3.42293e-40	0.101819	9.82138	protein_coding	KNOWN	ADK
AFF2	ENSCAFG00000019094	-2.23275	6.12029e-125	1.12674e-121	0.212752	4.7003	protein_coding	KNOWN_BY_PROJECTION	ENSG00000155966	-3.43412	3.65277e-51	2.2608e-49	0.0925183	10.8087	protein_coding	KNOWN	AFF2
AGAP1	ENSCAFG00000012092	-1.81718	1.82318e-16	6.88508e-15	0.283776	3.52391	protein_coding	KNOWN_BY_PROJECTION	ENSG00000157985	-3.13858	6.59166e-66	7.55586e-64	0.113552	8.80656	protein_coding	KNOWN	AGAP1
AGPAT4	ENSCAFG00000000765	-1.07615	4.94617e-09	1.01036e-07	0.474292	2.1084	protein_coding	KNOWN_BY_PROJECTION	ENSG00000026652	-1.54813	7.88762e-13	6.49125e-12	0.341954	2.92437	protein_coding	KNOWN	AGPAT4
ALCAM	ENSCAFG00000009721	-1.09585	1.08075e-05	0.000126831	0.467861	2.13739	protein_coding	KNOWN_BY_PROJECTION	ENSG00000170017	-2.25616	0.00235354	0.00662493	0.209328	4.77719	protein_coding	KNOWN	ALCAM
ANK2	ENSCAFG00000011769	-2.15227	2.58253e-22	1.41396e-20	0.224959	4.44525	protein_coding	KNOWN_BY_PROJECTION	ENSG00000145362	-3.62013	4.54745e-35	1.38626e-33	0.0813267	12.2961	protein_coding	KNOWN	ANK2
ANKRD44	ENSCAFG00000010791	-1.46173	1.76862e-50	2.89426e-48	0.363057	2.75439	protein_coding	KNOWN_BY_PROJECTION	ENSG00000065413	-2.70864	1.55982e-09	9.69148e-09	0.152974	6.53705	protein_coding	KNOWN	ANKRD44
ANKRD6	ENSCAFG00000003105	-1.66776	1.10465e-40	1.33354e-38	0.314741	3.17721	protein_coding	KNOWN_BY_PROJECTION	ENSG00000135299	-2.96113	4.0357e-10	2.63729e-09	0.128414	7.78734	protein_coding	KNOWN	ANKRD6
APBB2	ENSCAFG00000015887	-2.02947	7.3072e-80	3.26123e-77	0.244945	4.08255	protein_coding	KNOWN_BY_PROJECTION	ENSG00000163697	-3.37474	2.13855e-29	4.88281e-28	0.0964055	10.3729	protein_coding	KNOWN	APBB2
ARHGAP10	ENSCAFG00000007789	-1.14309	3.49223e-40	4.14787e-38	0.452788	2.20854	protein_coding	KNOWN_BY_PROJECTION	ENSG00000071205	-3.29414	1.40485e-55	1.05915e-53	0.101945	9.8092	protein_coding	KNOWN	ARHGAP10
ARHGAP26	ENSCAFG00000006266	-2.03497	8.96852e-46	1.29498e-43	0.244013	4.09814	protein_coding	KNOWN_BY_PROJECTION	ENSG00000145819	-2.80752	6.39622e-14	5.75847e-13	0.142841	7.00079	protein_coding	KNOWN	ARHGAP26
ARHGAP6	ENSCAFG00000011595	-1.38454	1.85466e-50	3.0017e-48	0.383012	2.61088	protein_coding	KNOWN_BY_PROJECTION	ENSG00000047648	-2.72279	7.5045e-06	3.12732e-05	0.151481	6.6015	protein_coding	KNOWN	ARHGAP6
ARHGEF3	ENSCAFG00000008061	-1.0655	5.42942e-09	1.0954e-07	0.477809	2.09289	protein_coding	KNOWN_BY_PROJECTION	ENSG00000163947	-3.64173	1.15342e-65	1.3022e-63	0.0801178	12.4816	protein_coding	KNOWN	ARHGEF3
ARID1B	ENSCAFG00000000608	-1.50804	6.34558e-49	9.5365e-47	0.351588	2.84424	protein_coding	KNOWN_BY_PROJECTION	ENSG00000049618	-3.43766	5.73569e-51	3.52087e-49	0.0922914	10.8352	protein_coding	KNOWN	ARID1B
ARL15	ENSCAFG00000018394	-1.61136	5.43645e-17	2.12947e-15	0.327291	3.05539	protein_coding	KNOWN_BY_PROJECTION	ENSG00000185305	-3.67026	3.69714e-90	1.3617e-87	0.0785492	12.7309	protein_coding	KNOWN	ARL15
ASAP1	ENSCAFG00000001096	-1.92423	6.63724e-84	3.25844e-81	0.263481	3.79535	protein_coding	KNOWN_BY_PROJECTION	ENSG00000153317	-3.52172	1.57299e-42	6.66801e-41	0.0870677	11.4853	protein_coding	KNOWN	ASAP1
ASAP2	ENSCAFG00000003370	-1.06798	1.48084e-12	4.20229e-11	0.476986	2.0965	protein_coding	KNOWN_BY_PROJECTION	ENSG00000151693	-3.21087	2.83223e-13	2.41854e-12	0.108002	9.25909	protein_coding	KNOWN	ASAP2
ATG7	ENSCAFG00000005018	-1.31497	1.06627e-45	1.52467e-43	0.401933	2.48798	protein_coding	KNOWN_BY_PROJECTION	ENSG00000197548	-2.76081	9.49259e-87	3.0038e-84	0.147542	6.77775	protein_coding	KNOWN	ATG7
ATP8B4	ENSCAFG00000014960	-1.12759	1.17053e-12	3.35402e-11	0.457681	2.18493	protein_coding	KNOWN_BY_PROJECTION	ENSG00000104043	-2.20738	3.01251e-35	9.34093e-34	0.216527	4.61836	protein_coding	KNOWN	ATP8B4
BAZ2B	ENSCAFG00000009433	-1.02091	1.19609e-17	4.99037e-16	0.492804	2.02921	protein_coding	KNOWN_BY_PROJECTION	ENSG00000123636	-3.12354	1.91892e-44	8.81642e-43	0.114741	8.71526	protein_coding	KNOWN	BAZ2B
BBS9	ENSCAFG00000003161	-1.99175	3.77446e-39	4.30932e-37	0.251433	3.9772	protein_coding	KNOWN_BY_PROJECTION	ENSG00000122507	-2.83251	1.05502e-14	1.01123e-13	0.140387	7.12315	protein_coding	KNOWN	BBS9
BCAS3	ENSCAFG00000017748	-2.35293	2.3594e-45	3.30945e-43	0.195749	5.10859	protein_coding	KNOWN_BY_PROJECTION	ENSG00000141376	-3.49567	1.04653e-49	6.07553e-48	0.0886543	11.2798	protein_coding	KNOWN	BCAS3
BCL2	ENSCAFG00000000068	-1.29578	2.65052e-38	2.9132e-36	0.407315	2.4551	protein_coding	KNOWN_BY_PROJECTION	ENSG00000171791	-2.14735	7.8136e-40	2.96534e-38	0.225727	4.43013	protein_coding	KNOWN	BCL2
BNC2	ENSCAFG00000001562	-1.28558	2.0713e-07	3.2944e-06	0.410207	2.4378	protein_coding	KNOWN_BY_PROJECTION	ENSG00000173068	-2.4875	6.84075e-08	3.63508e-07	0.178315	5.60804	protein_coding	KNOWN	BNC2
BRE	ENSCAFG00000005205	-1.67514	4.89625e-121	8.01245e-118	0.313135	3.19351	protein_coding	KNOWN_BY_PROJECTION	ENSG00000158019	-3.37804	1.32571e-54	9.63906e-53	0.0961854	10.3966	protein_coding	KNOWN	BRE
C15orf41	ENSCAFG00000008431	-1.48884	5.46787e-28	3.87167e-26	0.356299	2.80663	protein_coding	KNOWN_BY_PROJECTION	ENSG00000186073	-2.7557	2.86788e-64	3.06822e-62	0.148065	6.75378	protein_coding	KNOWN	C15orf41
CACNA1D	ENSCAFG00000008525	-1.9905	2.77694e-36	2.76343e-34	0.251653	3.97373	protein_coding	KNOWN_BY_PROJECTION	ENSG00000157388	-2.01907	7.9686e-20	1.06502e-18	0.246717	4.05323	protein_coding	KNOWN	CACNA1D
CACNA1I	ENSCAFG00000001314	-1.0363	2.81997e-17	1.12554e-15	0.487575	2.05097	protein_coding	KNOWN_BY_PROJECTION	ENSG00000100346	-2.84803	1.09058e-31	2.81958e-30	0.138886	7.20015	protein_coding	KNOWN	CACNA1I
CAMK1D	ENSCAFG00000004784	-2.3135	2.25961e-23	1.30508e-21	0.201172	4.97088	protein_coding	KNOWN_BY_PROJECTION	ENSG00000183049	-3.76518	9.09498e-24	1.5249e-22	0.0735474	13.5967	protein_coding	KNOWN	CAMK1D
CAMKMT	ENSCAFG00000002546	-1.07578	6.2085e-19	2.78777e-17	0.474415	2.10786	protein_coding	KNOWN_BY_PROJECTION	ENSG00000143919	-2.89448	5.5745e-39	2.02986e-37	0.134485	7.43578	protein_coding	KNOWN	CAMKMT
CASK	ENSCAFG00000014358	-1.24664	4.93152e-18	2.09313e-16	0.421427	2.37289	protein_coding	KNOWN_BY_PROJECTION	ENSG00000147044	-2.49926	6.70875e-19	8.47725e-18	0.176868	5.65394	protein_coding	KNOWN	CASK
CCDC171	ENSCAFG00000001557	-1.12396	6.17744e-08	1.06163e-06	0.458833	2.17944	protein_coding	KNOWN_BY_PROJECTION	ENSG00000164989	-2.83084	3.10233e-20	4.28133e-19	0.14055	7.1149	protein_coding	KNOWN	CCDC171
CCDC88C	ENSCAFG00000017561	-1.37762	2.3579e-27	1.60774e-25	0.384854	2.59839	protein_coding	KNOWN_BY_PROJECTION	ENSG00000015133	-1.91343	1.90686e-49	1.09569e-47	0.265462	3.76702	protein_coding	KNOWN	CCDC88C
CCDC91	ENSCAFG00000010942	-1.215	9.51461e-23	5.28797e-21	0.430772	2.32141	protein_coding	KNOWN_BY_PROJECTION	ENSG00000123106	-3.3987	2.12827e-64	2.29884e-62	0.0948175	10.5466	protein_coding	KNOWN	CCDC91
CDC42BPA	ENSCAFG00000015982	-1.14607	3.09616e-35	2.86794e-33	0.451855	2.2131	protein_coding	KNOWN_BY_PROJECTION	ENSG00000143776	-2.8838	5.8288e-47	3.01048e-45	0.135484	7.38092	protein_coding	KNOWN	CDC42BPA
CDKAL1	ENSCAFG00000010226	-2.24647	1.63132e-74	5.58747e-72	0.210739	4.7452	protein_coding	KNOWN	ENSG00000145996	-2.9998	1.15848e-67	1.48729e-65	0.125017	7.99891	protein_coding	KNOWN	CDKAL1
CEP128	ENSCAFG00000017293	-1.16805	4.00861e-13	1.1927e-11	0.445024	2.24707	protein_coding	KNOWN_BY_PROJECTION	ENSG00000100629	-3.22829	4.94616e-53	3.36744e-51	0.106706	9.37155	protein_coding	KNOWN	CEP128
CERS6	ENSCAFG00000011826	-1.33869	1.33462e-38	1.48911e-36	0.39538	2.52921	protein_coding	KNOWN_BY_PROJECTION	ENSG00000172292	-3.40873	1.3673e-99	8.77691e-97	0.0941606	10.6202	protein_coding	KNOWN	CERS6
CHN2	ENSCAFG00000003023	-1.30853	1.34683e-67	3.81465e-65	0.403731	2.47689	protein_coding	KNOWN_BY_PROJECTION	ENSG00000106069	-3.2213	2.17936e-74	3.79563e-72	0.107224	9.32627	protein_coding	KNOWN	CHN2
CHST11	ENSCAFG00000032127	-1.83947	2.64395e-66	7.08e-64	0.279424	3.5788	protein_coding	KNOWN_BY_PROJECTION	ENSG00000171310	-2.5547	9.42556e-144	4.23528e-140	0.170199	5.87547	protein_coding	KNOWN	CHST11
CLYBL	ENSCAFG00000031580	-1.15215	1.93706e-14	6.31173e-13	0.449956	2.22244	protein_coding	KNOWN_BY_PROJECTION	ENSG00000125246	-1.44112	1.0963e-05	4.45722e-05	0.368282	2.71531	protein_coding	KNOWN	CLYBL
CMIP	ENSCAFG00000019997	-1.36521	1.85238e-62	4.33045e-60	0.388177	2.57615	protein_coding	KNOWN_BY_PROJECTION	ENSG00000153815	-3.10213	6.53998e-149	3.67334e-145	0.116457	8.58686	protein_coding	KNOWN	CMIP
CMSS1	ENSCAFG00000009230	-1.53514	8.40063e-40	9.89796e-38	0.345046	2.89816	protein_coding	KNOWN_BY_PROJECTION	ENSG00000184220	-3.80044	1.04799e-66	1.28662e-64	0.0717717	13.9331	protein_coding	KNOWN	CMSS1
CNTLN	ENSCAFG00000001566	-1.13277	1.52275e-35	1.4469e-33	0.456039	2.1928	protein_coding	KNOWN_BY_PROJECTION	ENSG00000044459	-1.65552	8.8459e-21	1.25706e-19	0.317423	3.15037	protein_coding	KNOWN	CNTLN
CRADD	ENSCAFG00000031691	-1.5941	1.61192e-15	5.65248e-14	0.331229	3.01906	protein_coding	KNOWN_BY_PROJECTION	ENSG00000169372	-1.7034	2.93346e-09	1.7798e-08	0.307061	3.25668	protein_coding	KNOWN	CRADD
CTIF	ENSCAFG00000019076	-2.28416	5.68632e-27	3.84165e-25	0.205306	4.87079	protein_coding	KNOWN_BY_PROJECTION	ENSG00000134030	-3.74988	1.25394e-96	7.04307e-94	0.0743315	13.4533	protein_coding	KNOWN	CTIF
CUBN	ENSCAFG00000004568	-1.30272	4.96902e-12	1.33547e-10	0.405362	2.46693	protein_coding	KNOWN	ENSG00000107611	-2.76602	4.33961e-06	1.85817e-05	0.14701	6.80227	protein_coding	KNOWN	CUBN
CUX1	ENSCAFG00000013749	-1.49956	2.32695e-63	5.52763e-61	0.353662	2.82756	protein_coding	KNOWN_BY_PROJECTION	ENSG00000257923	-2.06753	1.0031e-24	1.77594e-23	0.238568	4.19168	protein_coding	KNOWN	CUX1
CUX2	ENSCAFG00000008575	-1.14784	2.78903e-06	3.75131e-05	0.451301	2.21581	protein_coding	KNOWN_BY_PROJECTION	ENSG00000111249	-2.25271	6.56433e-07	3.11404e-06	0.209829	4.76579	protein_coding	KNOWN	CUX2
DAAM1	ENSCAFG00000015505	-1.13612	2.1333e-21	1.08717e-19	0.454982	2.19789	protein_coding	KNOWN_BY_PROJECTION	ENSG00000100592	-2.06736	3.23143e-38	1.13794e-36	0.238596	4.19119	protein_coding	KNOWN	DAAM1
DCHS2	ENSCAFG00000008359	-1.06619	3.20361e-19	1.46076e-17	0.47758	2.09389	protein_coding	KNOWN_BY_PROJECTION	ENSG00000197410	-1.88381	0.00809563	0.0203132	0.270968	3.69047	protein_coding	KNOWN	DCHS2
DENND1A	ENSCAFG00000020227	-2.29855	9.13141e-85	4.80312e-82	0.203268	4.91962	protein_coding	KNOWN_BY_PROJECTION	ENSG00000119522	-3.82531	3.13119e-91	1.23419e-88	0.0705449	14.1754	protein_coding	KNOWN	DENND1A
DIAPH2	ENSCAFG00000017479	-1.3648	7.49166e-10	1.67431e-08	0.388287	2.57541	protein_coding	KNOWN_BY_PROJECTION	ENSG00000147202	-3.50473	6.57421e-47	3.37221e-45	0.0880991	11.3509	protein_coding	KNOWN	DIAPH2
DIAPH3	ENSCAFG00000004902	-1.30969	9.54847e-12	2.52477e-10	0.403408	2.47888	protein_coding	KNOWN_BY_PROJECTION	ENSG00000139734	-3.28224	3.67935e-50	2.19268e-48	0.102789	9.72868	protein_coding	KNOWN	DIAPH3
DIS3L2	ENSCAFG00000011170	-1.85912	3.32026e-52	5.82152e-50	0.275644	3.62787	protein_coding	KNOWN_BY_PROJECTION	ENSG00000144535	-3.57604	1.65075e-92	6.99761e-90	0.0838502	11.926	protein_coding	KNOWN	DIS3L2
DNM3	ENSCAFG00000014805	-2.09563	9.21008e-42	1.15937e-39	0.233966	4.27413	protein_coding	KNOWN_BY_PROJECTION	ENSG00000197959	-3.14239	5.34973e-18	6.41026e-17	0.113252	8.82984	protein_coding	KNOWN	DNM3
DOCK1	ENSCAFG00000013062	-2.53488	5.15928e-71	1.55073e-68	0.172554	5.79529	protein_coding	KNOWN_BY_PROJECTION	ENSG00000150760	-3.50362	2.5735e-41	1.04934e-39	0.0881669	11.3421	protein_coding	KNOWN	DOCK1
DOCK2	ENSCAFG00000016982	-1.51454	2.3192e-43	3.07723e-41	0.350009	2.85707	protein_coding	KNOWN_BY_PROJECTION	ENSG00000134516	-3.17543	9.24755e-51	5.63048e-49	0.110688	9.0344	protein_coding	KNOWN	DOCK2
DOCK3	ENSCAFG00000010229	-2.38019	5.35172e-50	8.38512e-48	0.192084	5.20605	protein_coding	KNOWN_BY_PROJECTION	ENSG00000088538	-3.40122	1.83457e-28	3.99006e-27	0.0946523	10.565	protein_coding	KNOWN	DOCK3
DOCK9	ENSCAFG00000005730	-1.57419	6.21964e-42	7.89679e-40	0.335832	2.97768	protein_coding	KNOWN_BY_PROJECTION	ENSG00000088387	-3.24805	4.19087e-12	3.23895e-11	0.105254	9.50083	protein_coding	KNOWN	DOCK9
DPYD	ENSCAFG00000020062	-1.08512	4.49854e-13	1.33309e-11	0.471353	2.12155	protein_coding	KNOWN_BY_PROJECTION	ENSG00000188641	-1.73386	0.000475616	0.00151184	0.300646	3.32617	protein_coding	KNOWN	DPYD
DYM	ENSCAFG00000019062	-1.21857	2.09382e-43	2.80343e-41	0.429708	2.32716	protein_coding	KNOWN_BY_PROJECTION	ENSG00000141627	-3.08744	5.88979e-96	3.15062e-93	0.117649	8.49985	protein_coding	KNOWN	DYM
DYNC2H1	ENSCAFG00000014962	-1.353	4.15709e-38	4.50189e-36	0.391478	2.55442	protein_coding	KNOWN_BY_PROJECTION	ENSG00000187240	-2.43206	1.99721e-18	2.45871e-17	0.1853	5.39665	protein_coding	KNOWN	DYNC2H1
EEFSEC	ENSCAFG00000004135	-1.43013	3.99396e-44	5.49748e-42	0.371096	2.69472	protein_coding	KNOWN_BY_PROJECTION	ENSG00000132394	-3.59027	4.31661e-124	6.92724e-121	0.0830275	12.0442	protein_coding	KNOWN	EEFSEC
ELMO1	ENSCAFG00000003272	-1.44946	6.44133e-59	1.31761e-56	0.36616	2.73105	protein_coding	KNOWN_BY_PROJECTION	ENSG00000155849	-2.80147	4.8028e-105	3.99646e-102	0.143441	6.97149	protein_coding	KNOWN	ELMO1
ENOX2	ENSCAFG00000018777	-1.76498	1.09645e-18	4.87871e-17	0.294232	3.39868	protein_coding	KNOWN_BY_PROJECTION	ENSG00000165675	-3.7787	1.10527e-117	1.55201e-114	0.0728614	13.7247	protein_coding	KNOWN	ENOX2
ERC1	ENSCAFG00000015874	-2.07917	2.23283e-71	6.85106e-69	0.23665	4.22565	protein_coding	KNOWN_BY_PROJECTION	ENSG00000082805	-3.60311	5.34262e-52	3.43039e-50	0.0822916	12.1519	protein_coding	KNOWN	ERC1
EXOC2	ENSCAFG00000009173	-1.17654	1.1961e-21	6.24686e-20	0.44241	2.26034	protein_coding	KNOWN_BY_PROJECTION	ENSG00000112685	-1.86867	6.46116e-57	5.09343e-55	0.273825	3.65197	protein_coding	KNOWN	EXOC2
EXOC4	ENSCAFG00000001308	-2.19419	1.30459e-90	7.68559e-88	0.218516	4.57631	protein_coding	KNOWN_BY_PROJECTION	ENSG00000131558	-2.97754	5.344e-52	3.43039e-50	0.126961	7.87641	protein_coding	KNOWN	EXOC4
EXOC6B	ENSCAFG00000008981	-2.60558	1.80432e-111	1.89814e-108	0.164302	6.08636	protein_coding	KNOWN_BY_PROJECTION	ENSG00000144036	-3.61624	1.66034e-63	1.73502e-61	0.0815459	12.263	protein_coding	KNOWN	EXOC6B
EXT1	ENSCAFG00000000831	-1.26717	4.46494e-65	1.11457e-62	0.415475	2.40689	protein_coding	KNOWN_BY_PROJECTION	ENSG00000182197	-2.65697	7.45496e-46	3.67304e-44	0.158552	6.30707	protein_coding	KNOWN	EXT1
FAF1	ENSCAFG00000003903	-1.61591	5.46304e-68	1.57764e-65	0.326259	3.06505	protein_coding	KNOWN_BY_PROJECTION	ENSG00000185104	-3.53861	1.3273e-110	1.49102e-107	0.0860543	11.6206	protein_coding	KNOWN	FAF1
FAM172A	ENSCAFG00000008064	-1.04026	1.84695e-41	2.28587e-39	0.486239	2.0566	protein_coding	KNOWN_BY_PROJECTION	ENSG00000113391	-3.23044	4.67609e-74	7.95892e-72	0.106547	9.38556	protein_coding	KNOWN	FAM172A
FANCC	ENSCAFG00000001286	-1.0141	4.82644e-09	9.90026e-08	0.495136	2.01965	protein_coding	KNOWN_BY_PROJECTION	ENSG00000158169	-3.40701	1.11577e-72	1.81653e-70	0.0942731	10.6075	protein_coding	KNOWN	FANCC
FARS2	ENSCAFG00000009483	-2.85398	4.54221e-84	2.30682e-81	0.138314	7.22991	protein_coding	KNOWN_BY_PROJECTION	ENSG00000145982	-3.50336	1.25329e-67	1.59987e-65	0.0881829	11.3401	protein_coding	KNOWN	FARS2
FBN1	ENSCAFG00000014548	-1.23468	9.1073e-36	8.70989e-34	0.424937	2.35329	protein_coding	KNOWN_BY_PROJECTION	ENSG00000166147	-2.34612	8.04038e-11	5.5823e-10	0.196674	5.08456	protein_coding	KNOWN	FBN1
FCHSD2	ENSCAFG00000005633	-1.26139	9.21685e-29	6.78729e-27	0.417143	2.39726	protein_coding	KNOWN_BY_PROJECTION	ENSG00000137478	-3.39607	3.10428e-66	3.65152e-64	0.0949906	10.5274	protein_coding	KNOWN	FCHSD2
FER	ENSCAFG00000007431	-2.05523	3.82415e-43	5.02876e-41	0.24061	4.1561	protein_coding	KNOWN_BY_PROJECTION	ENSG00000151422	-3.3816	1.76372e-19	2.3065e-18	0.0959483	10.4223	protein_coding	KNOWN	FER
FGGY	ENSCAFG00000018884	-1.13177	1.76461e-10	4.19858e-09	0.456354	2.19128	protein_coding	KNOWN_BY_PROJECTION	ENSG00000172456	-2.65047	7.55813e-16	7.74673e-15	0.159268	6.27871	protein_coding	KNOWN	FGGY
FHOD3	ENSCAFG00000017786	-2.1406	1.22753e-24	7.53291e-23	0.226786	4.40945	protein_coding	KNOWN_BY_PROJECTION	ENSG00000134775	-3.31358	1.58232e-12	1.26738e-11	0.10058	9.9423	protein_coding	KNOWN	FHOD3
FNDC3B	ENSCAFG00000015349	-1.54303	3.20054e-41	3.89567e-39	0.343164	2.91406	protein_coding	KNOWN_BY_PROJECTION	ENSG00000075420	-2.95293	1.2438e-54	9.0729e-53	0.129145	7.74321	protein_coding	KNOWN	FNDC3B
FOCAD	ENSCAFG00000025256	-1.24149	4.49488e-38	4.83216e-36	0.422935	2.36443	protein_coding	KNOWN_BY_PROJECTION	ENSG00000188352	-3.43937	2.32477e-97	1.37449e-94	0.0921821	10.8481	protein_coding	KNOWN	FOCAD
FREM1	ENSCAFG00000001537	-1.09564	1.11815e-05	0.000130699	0.467928	2.13708	protein_coding	KNOWN_BY_PROJECTION	ENSG00000164946	-1.85348	7.21923e-05	0.000264031	0.276725	3.6137	protein_coding	KNOWN	FREM1
FRY	ENSCAFG00000025580	-2.09151	7.98919e-25	5.00701e-23	0.234635	4.26195	protein_coding	KNOWN_BY_PROJECTION	ENSG00000073910	-2.18809	1.76031e-08	9.9294e-08	0.219441	4.55703	protein_coding	KNOWN	FRY
FTO	ENSCAFG00000009463	-1.48738	8.63098e-36	8.30831e-34	0.356659	2.8038	protein_coding	KNOWN_BY_PROJECTION	ENSG00000140718	-4.08138	9.95135e-85	2.9418e-82	0.0590722	16.9284	protein_coding	KNOWN	FTO
FYN	ENSCAFG00000003995	-1.47171	8.45804e-30	6.35561e-28	0.360555	2.7735	protein_coding	KNOWN_BY_PROJECTION	ENSG00000010810	-1.62506	3.04708e-27	6.25765e-26	0.324196	3.08456	protein_coding	KNOWN	FYN
GALNT2	ENSCAFG00000012105	-1.14456	4.37421e-35	4.02646e-33	0.452328	2.21079	protein_coding	KNOWN_BY_PROJECTION	ENSG00000143641	-2.49561	1.39594e-124	2.41251e-121	0.177315	5.63968	protein_coding	KNOWN	GALNT2
GARNL3	ENSCAFG00000020142	-1.10983	1.26101e-16	4.82393e-15	0.463348	2.15821	protein_coding	KNOWN_BY_PROJECTION	ENSG00000136895	-2.48338	1.12833e-08	6.48843e-08	0.178825	5.59205	protein_coding	KNOWN	GARNL3
GLI2	ENSCAFG00000004821	-1.67468	6.67598e-59	1.3469e-56	0.313236	3.19248	protein_coding	KNOWN_BY_PROJECTION	ENSG00000074047	-4.20333	9.83869e-68	1.27038e-65	0.0542841	18.4216	protein_coding	KNOWN	GLI2
GMDS	ENSCAFG00000009212	-1.42837	3.16282e-36	3.12631e-34	0.371549	2.69143	protein_coding	KNOWN_BY_PROJECTION	ENSG00000112699	-3.25801	3.09348e-39	1.14311e-37	0.10453	9.56662	protein_coding	KNOWN	GMDS
GNAQ	ENSCAFG00000001579	-1.20382	6.34051e-29	4.69261e-27	0.434123	2.3035	protein_coding	KNOWN	ENSG00000156052	-2.75087	2.36009e-90	8.83737e-88	0.148561	6.73124	protein_coding	KNOWN	GNAQ
GNG7	ENSCAFG00000019385	-1.22303	4.40767e-09	9.07919e-08	0.428383	2.33436	protein_coding	KNOWN_BY_PROJECTION	ENSG00000176533	-3.60084	1.41643e-35	4.49477e-34	0.0824211	12.1328	protein_coding	KNOWN	GNG7
GPHN	ENSCAFG00000016305	-2.40178	5.13866e-76	1.89206e-73	0.189231	5.28455	protein_coding	KNOWN_BY_PROJECTION	ENSG00000171723	-3.67857	3.62001e-72	5.76813e-70	0.0780982	12.8044	protein_coding	KNOWN	GPHN
GRB10	ENSCAFG00000003422	-1.78697	2.40238e-72	7.52813e-70	0.289781	3.45088	protein_coding	KNOWN_BY_PROJECTION	ENSG00000106070	-3.09234	1.12176e-100	7.8758e-98	0.11725	8.52876	protein_coding	KNOWN	GRB10
GRK5	ENSCAFG00000012129	-1.04821	2.20023e-06	3.00603e-05	0.483568	2.06796	protein_coding	KNOWN_BY_PROJECTION	ENSG00000198873	-3.30867	1.69203e-69	2.406e-67	0.100924	9.90849	protein_coding	KNOWN	GRK5
HDAC4	ENSCAFG00000012546	-3.25407	3.30367e-103	2.86215e-100	0.104816	9.54051	protein_coding	KNOWN_BY_PROJECTION	ENSG00000068024	-3.66113	1.13295e-56	8.86902e-55	0.0790477	12.6506	protein_coding	KNOWN	HDAC4
HIPK2	ENSCAFG00000004038	-1.15369	2.0626e-11	5.31084e-10	0.449475	2.22482	protein_coding	KNOWN_BY_PROJECTION	ENSG00000064393	-1.9838	2.68713e-16	2.84906e-15	0.252824	3.95532	protein_coding	KNOWN	HIPK2
HIVEP3	ENSCAFG00000002576	-1.33383	1.46646e-16	5.59536e-15	0.396713	2.52071	protein_coding	KNOWN_BY_PROJECTION	ENSG00000127124	-3.31087	1.7357e-22	2.7137e-21	0.100769	9.92364	protein_coding	KNOWN	HIVEP3
HLCS	ENSCAFG00000009689	-1.28085	8.29405e-38	8.85179e-36	0.411552	2.42983	protein_coding	KNOWN_BY_PROJECTION	ENSG00000159267	-2.87582	4.5763e-39	1.6718e-37	0.136236	7.3402	protein_coding	KNOWN	HLCS
IGF1R	ENSCAFG00000010881	-2.1529	7.83841e-60	1.6731e-57	0.22486	4.44722	protein_coding	KNOWN_BY_PROJECTION	ENSG00000140443	-3.47107	2.02764e-41	8.29782e-40	0.0901789	11.0891	protein_coding	KNOWN	IGF1R
INPP5A	ENSCAFG00000011136	-1.53777	2.54942e-15	8.79341e-14	0.344418	2.90345	protein_coding	KNOWN_BY_PROJECTION	ENSG00000068383	-4.04612	2.73161e-66	3.23006e-64	0.0605335	16.5198	protein_coding	KNOWN	INPP5A
ITGA9	ENSCAFG00000004820	-1.44114	6.0628e-76	2.17788e-73	0.368275	2.71536	protein_coding	KNOWN_BY_PROJECTION	ENSG00000144668	-1.95447	2.09194e-05	8.21671e-05	0.258016	3.87573	protein_coding	KNOWN	ITGA9
ITPK1	ENSCAFG00000011056	-1.13479	7.07175e-27	4.75584e-25	0.4554	2.19587	protein_coding	KNOWN_BY_PROJECTION	ENSG00000100605	-2.87548	5.04135e-102	4.04514e-99	0.136268	7.33846	protein_coding	KNOWN	ITPK1
ITPR1	ENSCAFG00000023463	-1.14639	1.77573e-38	1.96639e-36	0.451755	2.21359	protein_coding	KNOWN_BY_PROJECTION	ENSG00000150995	-2.28188	7.30689e-44	3.27672e-42	0.205629	4.86312	protein_coding	KNOWN	ITPR1
ITPR2	ENSCAFG00000011345	-1.49101	2.80466e-61	6.16523e-59	0.355764	2.81085	protein_coding	KNOWN_BY_PROJECTION	ENSG00000123104	-3.09	1.41288e-33	4.05923e-32	0.11744	8.51496	protein_coding	KNOWN	ITPR2
JAZF1	ENSCAFG00000003001	-1.15272	4.12199e-06	5.34408e-05	0.449775	2.22333	protein_coding	KNOWN_BY_PROJECTION	ENSG00000153814	-3.54618	2.2527e-29	5.13822e-28	0.085604	11.6817	protein_coding	KNOWN	JAZF1
KCNQ1	ENSCAFG00000010231	-2.0544	7.45821e-145	2.19689e-141	0.240748	4.15372	protein_coding	KNOWN_BY_PROJECTION	ENSG00000053918	-3.55003	5.02233e-61	4.74103e-59	0.0853759	11.7129	protein_coding	KNOWN	KCNQ1
KDM4C	ENSCAFG00000001434	-1.2281	1.27308e-42	1.64473e-40	0.426878	2.34259	protein_coding	KNOWN_BY_PROJECTION	ENSG00000107077	-2.9568	2.21217e-71	3.38101e-69	0.1288	7.76399	protein_coding	KNOWN	KDM4C
KIAA0556	ENSCAFG00000017396	-1.97397	1.7792e-76	6.71899e-74	0.254552	3.92848	protein_coding	KNOWN_BY_PROJECTION	ENSG00000047578	-3.18034	4.4456e-41	1.78038e-39	0.110312	9.06523	protein_coding	KNOWN	KIAA0556
KIAA1328	ENSCAFG00000017761	-1.15253	2.14588e-17	8.63513e-16	0.449835	2.22304	protein_coding	KNOWN_BY_PROJECTION	ENSG00000150477	-2.23645	1.77785e-17	2.05786e-16	0.212208	4.71235	protein_coding	KNOWN	KIAA1328
KIF16B	ENSCAFG00000005544	-1.65053	9.33446e-60	1.96397e-57	0.318523	3.13949	protein_coding	KNOWN_BY_PROJECTION	ENSG00000089177	-3.15581	7.56166e-75	1.3377e-72	0.112204	8.91238	protein_coding	KNOWN	KIF16B
KIF26B	ENSCAFG00000015845	-1.50625	1.17753e-09	2.60011e-08	0.352024	2.84071	protein_coding	KNOWN_BY_PROJECTION	ENSG00000162849	-2.98216	2.76239e-05	0.000106913	0.126555	7.9017	protein_coding	KNOWN	KIF26B
KIF5C	ENSCAFG00000005610	-1.07845	3.0311e-09	6.37744e-08	0.473538	2.11176	protein_coding	KNOWN_BY_PROJECTION	ENSG00000168280	-3.00956	7.65368e-11	5.31711e-10	0.124174	8.05319	protein_coding	KNOWN	KIF5C
KLF12	ENSCAFG00000005040	-1.6911	9.53413e-21	4.7279e-19	0.30969	3.22904	protein_coding	KNOWN_BY_PROJECTION	ENSG00000118922	-3.48726	2.20847e-22	3.42664e-21	0.0891722	11.2143	protein_coding	KNOWN	KLF12
KLHL13	ENSCAFG00000018272	-1.32435	2.88031e-13	8.69288e-12	0.399328	2.5042	protein_coding	KNOWN_BY_PROJECTION	ENSG00000003096	-2.91869	4.37232e-31	1.08785e-29	0.132247	7.56158	protein_coding	KNOWN	KLHL13
KLHL29	ENSCAFG00000003916	-1.43819	6.45008e-15	2.17883e-13	0.369031	2.7098	protein_coding	KNOWN_BY_PROJECTION	ENSG00000119771	-3.99612	2.67255e-83	6.98188e-81	0.0626683	15.957	protein_coding	KNOWN	KLHL29
LDLRAD3	ENSCAFG00000006840	-1.55231	4.16927e-10	9.52016e-09	0.340963	2.93287	protein_coding	KNOWN_BY_PROJECTION	ENSG00000179241	-4.24325	1.02e-78	2.1825e-76	0.0528024	18.9385	protein_coding	KNOWN	LDLRAD3
LHPP	ENSCAFG00000012748	-1.08243	5.53879e-20	2.64855e-18	0.472234	2.11759	protein_coding	KNOWN_BY_PROJECTION	ENSG00000107902	-1.23006	1.01032e-14	9.68798e-14	0.426299	2.34577	protein_coding	KNOWN	LHPP
LMO7	ENSCAFG00000005061	-1.17567	6.25276e-17	2.44272e-15	0.442678	2.25898	protein_coding	KNOWN_BY_PROJECTION	ENSG00000136153	-2.01237	7.87805e-20	1.05355e-18	0.247866	4.03444	protein_coding	KNOWN	LMO7
LPP	ENSCAFG00000013919	-2.67711	4.87923e-35	4.43588e-33	0.156355	6.39571	protein_coding	KNOWN_BY_PROJECTION	ENSG00000145012	-3.61265	1.58927e-16	1.71664e-15	0.0817494	12.2325	protein_coding	KNOWN	LPP
LRBA	ENSCAFG00000007907	-1.74973	2.41894e-65	6.14245e-63	0.297358	3.36294	protein_coding	KNOWN_BY_PROJECTION	ENSG00000198589	-3.24254	1.44488e-41	5.92374e-40	0.105657	9.46461	protein_coding	KNOWN	LRBA
MAD1L1	ENSCAFG00000016463	-1.24343	1.94592e-08	3.54696e-07	0.422366	2.36761	protein_coding	KNOWN_BY_PROJECTION	ENSG00000002822	-1.89333	7.8286e-63	8.03128e-61	0.269185	3.71492	protein_coding	KNOWN	MAD1L1
MAGI3	ENSCAFG00000013122	-1.04834	1.78696e-22	9.85705e-21	0.483523	2.06816	protein_coding	KNOWN_BY_PROJECTION	ENSG00000081026	-2.30737	5.22028e-46	2.60053e-44	0.202028	4.94981	protein_coding	KNOWN	MAGI3
MAML3	ENSCAFG00000003700	-2.649	7.62759e-59	1.5181e-56	0.15943	6.27234	protein_coding	KNOWN_BY_PROJECTION	ENSG00000196782	-2.66555	2.85926e-54	2.05894e-52	0.157612	6.3447	protein_coding	KNOWN	MAML3
MAP7	ENSCAFG00000000247	-1.32773	1.08766e-12	3.12873e-11	0.398395	2.51007	protein_coding	KNOWN_BY_PROJECTION	ENSG00000135525	-3.17055	9.66621e-38	3.34109e-36	0.111063	9.00392	protein_coding	KNOWN	MAP7
MBD5	ENSCAFG00000005534	-1.30491	2.88217e-23	1.6517e-21	0.404748	2.47068	protein_coding	KNOWN_BY_PROJECTION	ENSG00000204406	-1.51236	2.05681e-15	2.05929e-14	0.350537	2.85276	protein_coding	KNOWN	MBD5
MCTP1	ENSCAFG00000007983	-1.46211	3.33018e-13	9.94865e-12	0.362962	2.75511	protein_coding	KNOWN_BY_PROJECTION	ENSG00000175471	-3.52107	1.05136e-65	1.19297e-63	0.0871071	11.4801	protein_coding	KNOWN	MCTP1
MGAT5	ENSCAFG00000005008	-2.43254	3.06162e-39	3.52277e-37	0.185239	5.39842	protein_coding	KNOWN_BY_PROJECTION	ENSG00000152127	-3.7033	2.58661e-65	2.87689e-63	0.0767707	13.0258	protein_coding	KNOWN	MGAT5
MICAL3	ENSCAFG00000016211	-1.1068	4.29731e-34	3.72299e-32	0.464324	2.15367	protein_coding	KNOWN_BY_PROJECTION	ENSG00000243156	-2.00927	7.38019e-30	1.7272e-28	0.2484	4.02577	protein_coding	KNOWN	MICAL3
MYO10	ENSCAFG00000019081	-1.34909	3.5294e-79	1.44392e-76	0.39254	2.54751	protein_coding	KNOWN_BY_PROJECTION	ENSG00000145555	-2.69482	6.97953e-11	4.88502e-10	0.154446	6.47474	protein_coding	KNOWN	MYO10
MYO1E	ENSCAFG00000016635	-1.63935	1.32181e-28	9.6374e-27	0.321	3.11526	protein_coding	KNOWN_BY_PROJECTION	ENSG00000157483	-2.63144	2.48012e-39	9.21005e-38	0.161383	6.19645	protein_coding	KNOWN	MYO1E
NBAS	ENSCAFG00000003657	-1.26005	7.33763e-30	5.54198e-28	0.417529	2.39504	protein_coding	KNOWN_BY_PROJECTION	ENSG00000151779	-2.70363	9.22545e-32	2.38788e-30	0.153506	6.51439	protein_coding	KNOWN	NBAS
NBEA	ENSCAFG00000006255	-2.24544	3.89162e-112	4.4089e-109	0.21089	4.74181	protein_coding	KNOWN_BY_PROJECTION	ENSG00000172915	-3.23947	5.97439e-30	1.40551e-28	0.105882	9.44448	protein_coding	KNOWN	NBEA
NCOR2	ENSCAFG00000006985	-1.12691	3.89423e-33	3.27738e-31	0.457897	2.1839	protein_coding	KNOWN_BY_PROJECTION	ENSG00000196498	-2.26971	8.65109e-72	1.36876e-69	0.207371	4.82226	protein_coding	KNOWN	NCOR2
NFIA	ENSCAFG00000023117	-1.9985	1.03238e-72	3.30542e-70	0.25026	3.99585	protein_coding	KNOWN_BY_PROJECTION	ENSG00000162599	-2.89714	5.20116e-79	1.13451e-76	0.134237	7.44949	protein_coding	KNOWN	NFIA
NME7	ENSCAFG00000015252	-1.26233	1.36331e-21	7.04583e-20	0.416871	2.39882	protein_coding	KNOWN_BY_PROJECTION	ENSG00000143156	-2.70783	6.58004e-49	3.65925e-47	0.15306	6.53339	protein_coding	KNOWN	NME7
NR3C2	ENSCAFG00000007813	-1.43697	3.32909e-13	9.94865e-12	0.369342	2.70752	protein_coding	KNOWN_BY_PROJECTION	ENSG00000151623	-2.01842	0.000794324	0.00243599	0.246828	4.0514	protein_coding	KNOWN	NR3C2
NRCAM	ENSCAFG00000003720	-1.00964	5.60119e-05	0.000550696	0.496671	2.0134	protein_coding	KNOWN_BY_PROJECTION	ENSG00000091129	-2.47422	2.26878e-77	4.51086e-75	0.179965	5.55665	protein_coding	KNOWN	NRCAM
OPHN1	ENSCAFG00000016688	-1.93267	1.07004e-16	4.11476e-15	0.261944	3.8176	protein_coding	KNOWN_BY_PROJECTION	ENSG00000079482	-3.35804	3.19651e-44	1.45671e-42	0.0975278	10.2535	protein_coding	KNOWN	OPHN1
OSBPL1A	ENSCAFG00000014108	-1.0374	2.08307e-51	3.52638e-49	0.487203	2.05253	protein_coding	KNOWN_BY_PROJECTION	ENSG00000141447	-1.08861	2.69322e-14	2.50865e-13	0.470216	2.12668	protein_coding	KNOWN	OSBPL1A
OSBPL6	ENSCAFG00000013801	-1.11044	1.09149e-15	3.85504e-14	0.463154	2.15911	protein_coding	KNOWN_BY_PROJECTION	ENSG00000079156	-1.24229	0.000836687	0.00255716	0.422702	2.36573	protein_coding	KNOWN	OSBPL6
PCCA	ENSCAFG00000005838	-1.22184	3.17847e-33	2.69037e-31	0.428736	2.33244	protein_coding	KNOWN_BY_PROJECTION	ENSG00000175198	-2.56906	3.36421e-45	1.60475e-43	0.168513	5.93424	protein_coding	KNOWN	PCCA
PDE1C	ENSCAFG00000003133	-1.29015	3.56464e-34	3.10651e-32	0.408909	2.44553	protein_coding	KNOWN_BY_PROJECTION	ENSG00000154678	-3.39564	1.87722e-18	2.31352e-17	0.0950192	10.5242	protein_coding	KNOWN	PDE1C
PDGFC	ENSCAFG00000008612	-1.04752	2.75123e-08	4.91152e-07	0.483799	2.06697	protein_coding	KNOWN_BY_PROJECTION	ENSG00000145431	-1.67959	0.00440063	0.0117255	0.31217	3.20338	protein_coding	KNOWN	PDGFC
PEAK1	ENSCAFG00000025255	-1.17054	2.32119e-39	2.69185e-37	0.444255	2.25096	protein_coding	KNOWN_BY_PROJECTION	ENSG00000173517	-3.60592	5.6695e-46	2.81185e-44	0.0821318	12.1756	protein_coding	KNOWN	PEAK1
PGBD5	ENSCAFG00000012098	-1.16441	2.29883e-09	4.90684e-08	0.446146	2.24142	protein_coding	KNOWN_BY_PROJECTION	ENSG00000177614	-1.59607	0.0118262	0.0285115	0.330777	3.02318	protein_coding	KNOWN	PGBD5
PIP5K1B	ENSCAFG00000001916	-1.70128	2.84709e-31	2.24235e-29	0.307513	3.2519	protein_coding	KNOWN_BY_PROJECTION	ENSG00000107242	-3.02756	1.51913e-32	4.13199e-31	0.122635	8.15431	protein_coding	KNOWN	PIP5K1B
PITPNC1	ENSCAFG00000011476	-1.39741	1.05893e-15	3.74902e-14	0.379611	2.63428	protein_coding	KNOWN_BY_PROJECTION	ENSG00000154217	-3.49765	3.38492e-79	7.45578e-77	0.0885324	11.2953	protein_coding	KNOWN	PITPNC1
PITPNM2	ENSCAFG00000007616	-1.03054	2.61442e-34	2.31959e-32	0.489526	2.04279	protein_coding	KNOWN_BY_PROJECTION	ENSG00000090975	-3.3917	4.82886e-41	1.92358e-39	0.095279	10.4955	protein_coding	KNOWN	PITPNM2
PKP4	ENSCAFG00000009361	-1.01671	1.44533e-53	2.66086e-51	0.494244	2.02329	protein_coding	KNOWN_BY_PROJECTION	ENSG00000144283	-3.10172	1.94983e-85	5.84091e-83	0.11649	8.58441	protein_coding	KNOWN	PKP4
PLCB1	ENSCAFG00000005856	-2.83692	3.46771e-99	2.55362e-96	0.139959	7.14493	protein_coding	KNOWN_BY_PROJECTION	ENSG00000182621	-2.71224	4.7128e-23	7.62292e-22	0.152593	6.5534	protein_coding	KNOWN	PLCB1
PPM1E	ENSCAFG00000030155	-1.131	1.34722e-06	1.89692e-05	0.456598	2.19011	protein_coding	KNOWN_BY_PROJECTION	ENSG00000175175	-3.53827	4.4093e-56	3.39259e-54	0.0860747	11.6178	protein_coding	KNOWN	PPM1E
PPM1L	ENSCAFG00000014325	-1.44772	2.47757e-30	1.91045e-28	0.3666	2.72777	protein_coding	KNOWN_BY_PROJECTION	ENSG00000163590	-3.46667	4.6584e-26	8.91484e-25	0.0904543	11.0553	protein_coding	KNOWN	PPM1L
PRKCA	ENSCAFG00000011326	-1.88055	8.53113e-93	5.71121e-90	0.27158	3.68216	protein_coding	KNOWN_BY_PROJECTION	ENSG00000154229	-3.62514	6.20798e-22	9.367e-21	0.0810447	12.3389	protein_coding	KNOWN	PRKCA
PRKCB	ENSCAFG00000017622	-1.22886	1.22913e-79	5.17219e-77	0.426655	2.34382	protein_coding	KNOWN_BY_PROJECTION	ENSG00000166501	-3.43479	1.69568e-76	3.22855e-74	0.0924753	10.8137	protein_coding	KNOWN	PRKCB
PRKCE	ENSCAFG00000002610	-2.97654	4.23688e-82	1.95002e-79	0.12705	7.87094	protein_coding	KNOWN_BY_PROJECTION	ENSG00000171132	-2.60375	2.30574e-30	5.54043e-29	0.16451	6.07864	protein_coding	KNOWN	PRKCE
PRKCH	ENSCAFG00000015695	-1.21912	6.09369e-50	9.44715e-48	0.429545	2.32805	protein_coding	KNOWN_BY_PROJECTION	ENSG00000027075	-3.14721	1.77906e-32	4.80988e-31	0.112875	8.85938	protein_coding	KNOWN	PRKCH
PTK2	ENSCAFG00000001217	-1.37479	1.73686e-51	2.97448e-49	0.385608	2.59331	protein_coding	KNOWN_BY_PROJECTION	ENSG00000169398	-3.42834	1.10206e-97	6.69189e-95	0.0928893	10.7655	protein_coding	KNOWN	PTK2
PTPRF	ENSCAFG00000005069	-1.27901	1.28295e-41	1.6013e-39	0.412078	2.42673	protein_coding	KNOWN_BY_PROJECTION	ENSG00000142949	-1.08992	0.00048705	0.00154621	0.469787	2.12862	protein_coding	KNOWN	PTPRF
PTPRK	ENSCAFG00000001101	-2.24876	1.77308e-28	1.2801e-26	0.210405	4.75274	protein_coding	KNOWN_BY_PROJECTION	ENSG00000152894	-3.2531	7.19744e-22	1.08092e-20	0.104886	9.53413	protein_coding	KNOWN	PTPRK
RAI1	ENSCAFG00000018437	-1.14343	2.83843e-28	2.02934e-26	0.452681	2.20906	protein_coding	KNOWN_BY_PROJECTION	ENSG00000108557	-2.76547	3.81378e-80	8.65497e-78	0.147066	6.79967	protein_coding	KNOWN	RAI1
RALGAPA2	ENSCAFG00000005251	-1.62118	1.73797e-54	3.28165e-52	0.325069	3.07627	protein_coding	KNOWN_BY_PROJECTION	ENSG00000188559	-3.4506	2.73938e-58	2.29648e-56	0.0914672	10.9329	protein_coding	KNOWN	RALGAPA2
RALGPS1	ENSCAFG00000020156	-2.53904	3.89606e-82	1.85101e-79	0.172057	5.81204	protein_coding	KNOWN_BY_PROJECTION	ENSG00000136828	-3.90519	5.2445e-50	3.10074e-48	0.0667451	14.9824	protein_coding	KNOWN	RALGPS1
RAPGEF1	ENSCAFG00000019902	-1.11151	1.01739e-43	1.37469e-41	0.46281	2.16071	protein_coding	KNOWN_BY_PROJECTION	ENSG00000107263	-2.31702	3.05184e-58	2.54891e-56	0.200681	4.98303	protein_coding	KNOWN	RAPGEF1
RAPGEF4	ENSCAFG00000013096	-1.23286	2.5255e-27	1.71408e-25	0.425472	2.35033	protein_coding	KNOWN_BY_PROJECTION	ENSG00000091428	-2.02357	0.000468111	0.00149072	0.245949	4.06588	protein_coding	KNOWN	RAPGEF4
RAPGEF5	ENSCAFG00000002731	-1.32747	5.45018e-09	1.09809e-07	0.398466	2.50963	protein_coding	KNOWN_BY_PROJECTION	ENSG00000136237	-2.66713	6.07678e-05	0.000224525	0.15744	6.35163	protein_coding	KNOWN	RAPGEF5
RFX3	ENSCAFG00000002053	-1.29161	6.71647e-15	2.25331e-13	0.408495	2.44801	protein_coding	KNOWN_BY_PROJECTION	ENSG00000080298	-2.6305	1.84482e-20	2.57598e-19	0.161488	6.19241	protein_coding	KNOWN	RFX3
RPS6KA2	ENSCAFG00000000828	-1.38625	1.00726e-32	8.38128e-31	0.382559	2.61398	protein_coding	KNOWN_BY_PROJECTION	ENSG00000071242	-3.27147	2.62697e-12	2.05932e-11	0.103559	9.65629	protein_coding	KNOWN	RPS6KA2
RPTOR	ENSCAFG00000005692	-2.6535	7.31161e-168	5.38427e-164	0.158934	6.29193	protein_coding	KNOWN_BY_PROJECTION	ENSG00000141564	-3.9756	1.57339e-69	2.25156e-67	0.0635659	15.7317	protein_coding	KNOWN	RPTOR
RSRC1	ENSCAFG00000008913	-1.2265	6.33493e-24	3.76213e-22	0.427353	2.33999	protein_coding	KNOWN_BY_PROJECTION	ENSG00000174891	-3.33617	2.76613e-93	1.19944e-90	0.0990174	10.0992	protein_coding	KNOWN	RSRC1
SBF2	ENSCAFG00000007500	-2.59771	5.25315e-50	8.31919e-48	0.1652	6.05326	protein_coding	KNOWN_BY_PROJECTION	ENSG00000133812	-3.53374	1.12032e-44	5.20046e-43	0.0863453	11.5814	protein_coding	KNOWN	SBF2
SCAPER	ENSCAFG00000018100	-1.98795	1.69751e-65	4.38612e-63	0.252097	3.96673	protein_coding	KNOWN_BY_PROJECTION	ENSG00000140386	-3.44667	3.27839e-31	8.22049e-30	0.0917166	10.9032	protein_coding	KNOWN	SCAPER
SCFD2	ENSCAFG00000002031	-2.34165	4.85115e-100	3.76041e-97	0.197284	5.06883	protein_coding	KNOWN_BY_PROJECTION	ENSG00000184178	-3.10936	9.37987e-95	4.78949e-92	0.115875	8.63002	protein_coding	KNOWN	SCFD2
SFMBT2	ENSCAFG00000005121	-1.04988	6.68406e-21	3.33704e-19	0.483009	2.07036	protein_coding	KNOWN_BY_PROJECTION	ENSG00000198879	-3.68387	1.14015e-30	2.7813e-29	0.0778116	12.8516	protein_coding	KNOWN	SFMBT2
SH3PXD2A	ENSCAFG00000010473	-1.19037	6.43448e-08	1.10194e-06	0.43819	2.28211	protein_coding	KNOWN_BY_PROJECTION	ENSG00000107957	-2.16163	2.89729e-35	9.01571e-34	0.223503	4.47421	protein_coding	KNOWN	SH3PXD2A
SIL1	ENSCAFG00000001330	-1.1017	1.01406e-37	1.06679e-35	0.465967	2.14607	protein_coding	KNOWN_BY_PROJECTION	ENSG00000120725	-2.28453	2.71845e-61	2.61006e-59	0.205253	4.87205	protein_coding	KNOWN	SIL1
SIPA1L1	ENSCAFG00000016732	-1.46892	5.73704e-44	7.82362e-42	0.361251	2.76816	protein_coding	KNOWN_BY_PROJECTION	ENSG00000197555	-3.47978	2.3835e-71	3.61824e-69	0.0896357	11.1563	protein_coding	KNOWN	SIPA1L1
SIPA1L3	ENSCAFG00000005973	-1.72393	1.59198e-61	3.60718e-59	0.302723	3.30335	protein_coding	KNOWN_BY_PROJECTION	ENSG00000105738	-3.61261	1.18038e-16	1.28798e-15	0.0817517	12.2322	protein_coding	KNOWN	SIPA1L3
SKAP1	ENSCAFG00000016837	-1.19246	2.63191e-23	1.51417e-21	0.437555	2.28543	protein_coding	KNOWN_BY_PROJECTION	ENSG00000141293	-2.7088	1.61727e-71	2.52327e-69	0.152957	6.53778	protein_coding	KNOWN	SKAP1
SLC24A3	ENSCAFG00000005373	-2.30798	4.61431e-87	2.61383e-84	0.201943	4.95188	protein_coding	KNOWN_BY_PROJECTION	ENSG00000185052	-3.04308	1.80638e-32	4.87201e-31	0.121323	8.24248	protein_coding	KNOWN	SLC24A3
SLC2A13	ENSCAFG00000009975	-1.74719	9.80994e-28	6.81513e-26	0.297882	3.35703	protein_coding	KNOWN_BY_PROJECTION	ENSG00000151229	-3.0095	4.30257e-33	1.20531e-31	0.124179	8.05288	protein_coding	KNOWN	SLC2A13
SLC45A3	ENSCAFG00000010148	-1.09328	2.32078e-52	4.11812e-50	0.468694	2.13359	protein_coding	KNOWN_BY_PROJECTION	ENSG00000158715	-1.42609	1.07622e-32	2.95593e-31	0.372137	2.68718	protein_coding	KNOWN	SLC45A3
SLC9A9	ENSCAFG00000008028	-2.15985	1.94753e-31	1.55044e-29	0.22378	4.46868	protein_coding	KNOWN_BY_PROJECTION	ENSG00000181804	-1.81083	8.21688e-12	6.20534e-11	0.285026	3.50845	protein_coding	KNOWN	SLC9A9
SLCO3A1	ENSCAFG00000011241	-1.59985	9.69172e-18	4.0551e-16	0.329912	3.03111	protein_coding	KNOWN_BY_PROJECTION	ENSG00000176463	-3.69606	1.14253e-66	1.38753e-64	0.0771568	12.9606	protein_coding	KNOWN	SLCO3A1
SMG6	ENSCAFG00000019260	-1.20526	6.8477e-37	7.00367e-35	0.433691	2.30579	protein_coding	KNOWN_BY_PROJECTION	ENSG00000070366	-2.78276	6.41177e-55	4.75423e-53	0.145313	6.8817	protein_coding	KNOWN	SMG6
SND1	ENSCAFG00000001700	-1.16023	3.38824e-67	9.41547e-65	0.447442	2.23492	protein_coding	KNOWN_BY_PROJECTION	ENSG00000197157	-2.0894	2.02055e-28	4.39031e-27	0.234978	4.25572	protein_coding	KNOWN	SND1
SNX29	ENSCAFG00000018849	-2.61735	5.79762e-150	2.13468e-146	0.162967	6.13622	protein_coding	KNOWN_BY_PROJECTION	ENSG00000048471	-3.44862	1.43454e-13	1.24921e-12	0.0915929	10.9179	protein_coding	KNOWN	SNX29
SORBS1	ENSCAFG00000008270	-1.13385	2.10543e-09	4.52683e-08	0.455699	2.19443	protein_coding	KNOWN_BY_PROJECTION	ENSG00000095637	-2.60051	1.56554e-52	1.04643e-50	0.16488	6.06501	protein_coding	KNOWN	SORBS1
SPATA5	ENSCAFG00000003988	-1.22319	4.61703e-18	1.971e-16	0.428334	2.33463	protein_coding	KNOWN_BY_PROJECTION	ENSG00000145375	-3.78322	4.04393e-94	1.97511e-91	0.0726338	13.7677	protein_coding	KNOWN	SPATA5
SPIDR	ENSCAFG00000009134	-1.67555	3.22788e-22	1.76075e-20	0.313047	3.1944	protein_coding	KNOWN_BY_PROJECTION	ENSG00000164808	-3.33115	1.28155e-49	7.42074e-48	0.0993625	10.0642	protein_coding	KNOWN	SPIDR
SRGAP3	ENSCAFG00000005535	-1.18912	1.65096e-19	7.6947e-18	0.43857	2.28014	protein_coding	KNOWN_BY_PROJECTION	ENSG00000196220	-3.46227	5.56993e-52	3.56523e-50	0.0907304	11.0217	protein_coding	KNOWN	SRGAP3
STAG1	ENSCAFG00000007380	-1.38415	2.91039e-45	4.04379e-43	0.383116	2.61017	protein_coding	KNOWN_BY_PROJECTION	ENSG00000118007	-3.65936	3.72508e-86	1.14646e-83	0.0791451	12.635	protein_coding	KNOWN	STAG1
STK39	ENSCAFG00000011768	-1.70922	1.10786e-56	2.11903e-54	0.305826	3.26984	protein_coding	KNOWN_BY_PROJECTION	ENSG00000198648	-3.21719	4.24851e-35	1.29689e-33	0.10753	9.29971	protein_coding	KNOWN	STK39
STXBP6	ENSCAFG00000029607	-1.02812	1.7126e-13	5.26581e-12	0.490349	2.03936	protein_coding	KNOWN_BY_PROJECTION	ENSG00000168952	-2.18236	2.18606e-46	1.10867e-44	0.220316	4.53894	protein_coding	KNOWN	STXBP6
SUPT3H	ENSCAFG00000002002	-2.28764	9.72506e-25	6.04349e-23	0.20481	4.88258	protein_coding	KNOWN_BY_PROJECTION	ENSG00000196284	-3.19043	5.33417e-17	5.95344e-16	0.109543	9.12886	protein_coding	KNOWN	SUPT3H
SVIL	ENSCAFG00000004006	-1.06503	3.08048e-17	1.22289e-15	0.477964	2.09221	protein_coding	KNOWN_BY_PROJECTION	ENSG00000197321	-2.64007	9.68851e-13	7.9211e-12	0.160421	6.2336	protein_coding	KNOWN	SVIL
TANC1	ENSCAFG00000009370	-1.28283	2.08812e-37	2.18112e-35	0.41099	2.43315	protein_coding	KNOWN_BY_PROJECTION	ENSG00000115183	-2.97925	7.83385e-39	2.83419e-37	0.126811	7.88578	protein_coding	KNOWN	TANC1
TBC1D22A	ENSCAFG00000000745	-2.16839	2.02543e-112	2.48587e-109	0.222458	4.49522	protein_coding	KNOWN_BY_PROJECTION	ENSG00000054611	-3.62867	2.72171e-109	2.77949e-106	0.0808465	12.3691	protein_coding	KNOWN	TBC1D22A
TBC1D5	ENSCAFG00000005849	-2.17786	2.00551e-132	4.21959e-129	0.221004	4.5248	protein_coding	KNOWN_BY_PROJECTION	ENSG00000131374	-3.69532	8.89008e-50	5.18788e-48	0.0771966	12.9539	protein_coding	KNOWN	TBC1D5
TCF7L2	ENSCAFG00000011005	-1.29138	1.30081e-11	3.40894e-10	0.408561	2.44762	protein_coding	KNOWN_BY_PROJECTION	ENSG00000148737	-2.86063	2.12488e-28	4.60808e-27	0.137678	7.26332	protein_coding	KNOWN	TCF7L2
THADA	ENSCAFG00000002463	-1.10432	1.91113e-50	3.05947e-48	0.465121	2.14998	protein_coding	KNOWN	ENSG00000115970	-2.55396	7.66785e-62	7.55586e-60	0.170287	5.87243	protein_coding	KNOWN	THADA
TLN2	ENSCAFG00000016905	-1.58542	7.92297e-74	2.65203e-71	0.333228	3.00095	protein_coding	KNOWN_BY_PROJECTION	ENSG00000171914	-3.00652	1.66837e-31	4.27402e-30	0.124436	8.03625	protein_coding	KNOWN	TLN2
TMCC1	ENSCAFG00000004596	-1.15613	9.59916e-11	2.31765e-09	0.448715	2.22858	protein_coding	KNOWN_BY_PROJECTION	ENSG00000172765	-1.62657	1.38524e-12	1.11669e-11	0.323857	3.08778	protein_coding	KNOWN	TMCC1
TMEM108	ENSCAFG00000006414	-1.72277	3.87292e-22	2.10481e-20	0.302966	3.3007	protein_coding	KNOWN_BY_PROJECTION	ENSG00000144868	-3.49438	8.30332e-68	1.09094e-65	0.0887334	11.2697	protein_coding	KNOWN	TMEM108
TMEM117	ENSCAFG00000009609	-1.90332	5.12529e-26	3.38499e-24	0.267327	3.74074	protein_coding	KNOWN_BY_PROJECTION	ENSG00000139173	-3.25614	1.00649e-32	2.77117e-31	0.104666	9.55424	protein_coding	KNOWN	TMEM117
TMTC2	ENSCAFG00000005914	-1.26935	4.03589e-07	6.16604e-06	0.414846	2.41053	protein_coding	KNOWN_BY_PROJECTION	ENSG00000179104	-3.55693	3.37607e-18	4.08896e-17	0.0849687	11.769	protein_coding	KNOWN	TMTC2
TNIK	ENSCAFG00000015157	-1.45811	7.52894e-77	2.91806e-74	0.363969	2.74748	protein_coding	KNOWN_BY_PROJECTION	ENSG00000154310	-2.88749	6.7405e-40	2.56676e-38	0.135138	7.39983	protein_coding	KNOWN	TNIK
TOX	ENSCAFG00000007137	-1.90712	1.38243e-20	6.76426e-19	0.266625	3.75059	protein_coding	KNOWN_BY_PROJECTION	ENSG00000198846	-3.57145	3.18229e-15	3.14823e-14	0.0841172	11.8882	protein_coding	KNOWN	TOX
TPK1	ENSCAFG00000025529	-1.02811	3.5453e-19	1.61158e-17	0.490353	2.03935	protein_coding	KNOWN_BY_PROJECTION	ENSG00000196511	-1.405	5.74392e-08	3.07992e-07	0.377619	2.64817	protein_coding	KNOWN	TPK1
TRAPPC9	ENSCAFG00000001181	-1.99016	1.05171e-112	1.40814e-109	0.251711	3.97281	protein_coding	KNOWN_BY_PROJECTION	ENSG00000167632	-2.97068	2.02697e-88	6.797e-86	0.127567	7.83903	protein_coding	KNOWN	TRAPPC9
TRIO	ENSCAFG00000009159	-1.84231	1.024e-79	4.43572e-77	0.278875	3.58583	protein_coding	KNOWN_BY_PROJECTION	ENSG00000038382	-3.07091	3.7858e-37	1.27138e-35	0.119005	8.40302	protein_coding	KNOWN	TRIO
TSPAN9	ENSCAFG00000015466	-1.38046	2.60447e-18	1.13487e-16	0.384097	2.60351	protein_coding	KNOWN_BY_PROJECTION	ENSG00000011105	-3.80212	9.35101e-68	1.21439e-65	0.0716884	13.9493	protein_coding	KNOWN	TSPAN9
TTC28	ENSCAFG00000011849	-2.6409	8.06199e-92	4.94737e-89	0.160329	6.23719	protein_coding	KNOWN_BY_PROJECTION	ENSG00000100154	-3.17434	4.52259e-21	6.5512e-20	0.110772	9.02759	protein_coding	KNOWN	TTC28
TTC7B	ENSCAFG00000017525	-1.10738	2.88549e-33	2.4565e-31	0.464137	2.15454	protein_coding	KNOWN_BY_PROJECTION	ENSG00000165914	-3.37915	5.95274e-129	1.60803e-125	0.0961115	10.4046	protein_coding	KNOWN	TTC7B
TULP4	ENSCAFG00000000652	-1.16833	2.19886e-34	1.96271e-32	0.444938	2.24751	protein_coding	KNOWN_BY_PROJECTION	ENSG00000130338	-3.19708	3.61725e-51	2.245e-49	0.109039	9.171	protein_coding	KNOWN	TULP4
UBE2E2	ENSCAFG00000004924	-1.19699	7.44867e-08	1.26533e-06	0.436184	2.29261	protein_coding	KNOWN_BY_PROJECTION	ENSG00000182247	-3.08473	1.76729e-81	4.31583e-79	0.117871	8.48389	protein_coding	KNOWN	UBE2E2
ULK4	ENSCAFG00000005216	-1.55931	2.71103e-20	1.31342e-18	0.339312	2.94714	protein_coding	KNOWN_BY_PROJECTION	ENSG00000168038	-1.98046	5.73843e-12	4.38372e-11	0.25341	3.94618	protein_coding	KNOWN	ULK4
UTRN	ENSCAFG00000000326	-2.16386	2.23821e-53	4.06968e-51	0.223158	4.48113	protein_coding	KNOWN_BY_PROJECTION	ENSG00000152818	-3.97612	1.20796e-28	2.65811e-27	0.0635432	15.7373	protein_coding	KNOWN	UTRN
VAV2	ENSCAFG00000019810	-1.1915	3.54225e-08	6.233e-07	0.437848	2.2839	protein_coding	KNOWN_BY_PROJECTION	ENSG00000160293	-4.07627	1.13497e-88	3.92298e-86	0.0592817	16.8686	protein_coding	KNOWN	VAV2
VAV3	ENSCAFG00000019951	-1.68979	1.05787e-20	5.2283e-19	0.309973	3.22609	protein_coding	KNOWN_BY_PROJECTION	ENSG00000134215	-3.96206	1.92593e-80	4.46081e-78	0.0641654	15.5847	protein_coding	KNOWN	VAV3
VPS13B	ENSCAFG00000000507	-1.92029	7.33269e-110	7.19972e-107	0.264202	3.78498	protein_coding	KNOWN_BY_PROJECTION	ENSG00000132549	-3.26689	8.83011e-34	2.55652e-32	0.103889	9.62566	protein_coding	KNOWN	VPS13B
VTI1A	ENSCAFG00000010984	-1.20479	1.49002e-27	1.02547e-25	0.433834	2.30503	protein_coding	KNOWN_BY_PROJECTION	ENSG00000151532	-2.8697	1.58626e-68	2.13404e-66	0.136815	7.30914	protein_coding	KNOWN	VTI1A
WDPCP	ENSCAFG00000003119	-1.73453	1.38762e-17	5.72461e-16	0.300507	3.32771	protein_coding	KNOWN_BY_PROJECTION	ENSG00000143951	-1.22082	3.46299e-05	0.000132363	0.429038	2.33079	protein_coding	KNOWN	WDPCP
WWC2	ENSCAFG00000007906	-1.14917	7.42408e-34	6.35708e-32	0.450884	2.21786	protein_coding	KNOWN_BY_PROJECTION	ENSG00000151718	-1.81304	1.83625e-30	4.43127e-29	0.28459	3.51383	protein_coding	KNOWN	WWC2
WWP2	ENSCAFG00000020247	-1.12293	4.60408e-12	1.2442e-10	0.459162	2.17788	protein_coding	KNOWN_BY_PROJECTION	ENSG00000198373	-2.74178	8.90798e-127	1.96934e-123	0.149501	6.68893	protein_coding	KNOWN	WWP2
ZFAT	ENSCAFG00000001159	-2.03989	7.66437e-65	1.88135e-62	0.243182	4.11215	protein_coding	KNOWN_BY_PROJECTION	ENSG00000066827	-3.46752	8.12976e-61	7.61047e-59	0.0904009	11.0618	protein_coding	KNOWN	ZFAT
ZFHX3	ENSCAFG00000020243	-1.08386	4.25536e-33	3.56096e-31	0.471766	2.1197	protein_coding	KNOWN_BY_PROJECTION	ENSG00000140836	-2.37358	1.3268e-17	1.55256e-16	0.192966	5.18225	protein_coding	KNOWN	ZFHX3
ZHX2	ENSCAFG00000000967	-1.5033	1.46974e-11	3.83121e-10	0.352745	2.83491	protein_coding	KNOWN_BY_PROJECTION	ENSG00000178764	-3.24324	1.85825e-50	1.11928e-48	0.105606	9.46916	protein_coding	KNOWN	ZHX2
ZNF407	ENSCAFG00000000022	-1.57742	6.04763e-61	1.30985e-58	0.335081	2.98435	protein_coding	KNOWN_BY_PROJECTION	ENSG00000215421	-3.39463	1.83084e-56	1.41839e-54	0.0950853	10.5169	protein_coding	KNOWN	ZNF407
ZNF618	ENSCAFG00000003282	-1.26601	3.10984e-08	5.50704e-07	0.415809	2.40495	protein_coding	KNOWN_BY_PROJECTION	ENSG00000157657	-2.32639	6.59221e-28	1.38677e-26	0.199382	5.01551	protein_coding	KNOWN	ZNF618
ZRANB3	ENSCAFG00000005054	-1.84938	5.08737e-37	5.27654e-35	0.277512	3.60345	protein_coding	KNOWN_BY_PROJECTION	ENSG00000121988	-3.00257	2.5326e-32	6.78996e-31	0.124777	8.01428	protein_coding	KNOWN	ZRANB3

## Sheet: AQ1 (2 uM) vs CTR (Common DEGs)
Gene_Name	Gene_ID_Dog	Log2_FC	P-value	Adjusted P (FDR)	FC	FC, numeric (-ve)	Gene type	Status (gene)	Gene_ID_Human	Log2_FC	P-value	Adjusted P (FDR)	FC	FC, numeric (-ve)	Gene type	Status (gene)
AAK1	ENSCAFG00000003309	-1.19024	1.79269e-26	5.25844e-25	0.438229	2.28191	protein_coding	KNOWN_BY_PROJECTION	ENSG00000115977	-2.88313	9.90501e-34	2.24427e-32	0.135547	7.37751	protein_coding	KNOWN
ABCC4	ENSCAFG00000005433	-2.10486	9.43695e-76	1.18484e-73	0.232473	4.30157	protein_coding	KNOWN	ENSG00000125257	-2.75897	1.27735e-38	3.8118e-37	0.147729	6.76914	protein_coding	KNOWN
ABLIM1	ENSCAFG00000011513	-1.71506	8.24876e-23	1.95855e-21	0.304589	3.28311	protein_coding	KNOWN_BY_PROJECTION	ENSG00000099204	-3.16392	6.87592e-07	2.50932e-06	0.111575	8.96261	protein_coding	KNOWN
ABTB2	ENSCAFG00000006977	-1.09974	5.29163e-06	2.81806e-05	0.4666	2.14316	protein_coding	KNOWN_BY_PROJECTION	ENSG00000166016	-1.29252	2.29879e-05	7.13419e-05	0.408236	2.44956	protein_coding	KNOWN
ACACA	ENSCAFG00000017996	-1.74962	2.48643e-95	4.96477e-93	0.297379	3.36271	protein_coding	KNOWN_BY_PROJECTION	ENSG00000278540	-3.43371	3.93034e-30	6.93644e-29	0.0925445	10.8056	protein_coding	KNOWN
ACBD6	ENSCAFG00000012761	-1.12764	4.08341e-15	5.98888e-14	0.457665	2.185	protein_coding	KNOWN_BY_PROJECTION	ENSG00000230124	-2.41034	2.36388e-42	9.11264e-41	0.188111	5.316	protein_coding	KNOWN
ACSL4	ENSCAFG00000018063	-1.15664	8.01317e-57	6.23485e-55	0.448557	2.22937	protein_coding	KNOWN_BY_PROJECTION	ENSG00000068366	-1.73989	1.05221e-20	1.06303e-19	0.299393	3.34009	protein_coding	KNOWN
ACTN1	ENSCAFG00000016534	-1.00132	2.02081e-13	2.57821e-12	0.499543	2.00183	protein_coding	KNOWN_BY_PROJECTION	ENSG00000072110	-2.91613	4.01579e-30	7.08171e-29	0.132482	7.54819	protein_coding	KNOWN
ADAMTS6	ENSCAFG00000007352	-1.12825	1.14767e-05	5.80953e-05	0.45747	2.18594	protein_coding	KNOWN_BY_PROJECTION	ENSG00000049192	-2.44102	1.1234e-08	4.90861e-08	0.184153	5.43026	protein_coding	KNOWN
ADCK1	ENSCAFG00000017246	-1.70487	4.47719e-22	1.01784e-20	0.30675	3.25999	protein_coding	KNOWN_BY_PROJECTION	ENSG00000063761	-2.8995	8.29243e-22	8.94158e-21	0.134018	7.46168	protein_coding	KNOWN
ADK	ENSCAFG00000015340	-1.69413	8.87179e-32	3.17564e-30	0.30904	3.23583	protein_coding	KNOWN_BY_PROJECTION	ENSG00000156110	-2.96318	9.12499e-22	9.80188e-21	0.128232	7.79839	protein_coding	KNOWN
AFF2	ENSCAFG00000019094	-2.80889	3.91752e-100	8.77366e-98	0.142706	7.00744	protein_coding	KNOWN_BY_PROJECTION	ENSG00000155966	-3.2573	9.08449e-27	1.34746e-25	0.104582	9.5619	protein_coding	KNOWN
AGAP1	ENSCAFG00000012092	-2.24543	1.3243e-38	5.77569e-37	0.210892	4.74177	protein_coding	KNOWN_BY_PROJECTION	ENSG00000157985	-3.57979	4.52135e-60	5.73805e-58	0.0836329	11.957	protein_coding	KNOWN
AGPAT4	ENSCAFG00000000765	-1.5005	8.48456e-11	8.61104e-10	0.353431	2.82941	protein_coding	KNOWN_BY_PROJECTION	ENSG00000026652	-1.99544	2.92981e-09	1.34878e-08	0.250792	3.98737	protein_coding	KNOWN
AKAP6	ENSCAFG00000013167	-1.83786	1.74321e-05	8.52885e-05	0.279735	3.57481	protein_coding	KNOWN_BY_PROJECTION	ENSG00000151320	-3.53341	0.000214397	0.000592878	0.0863648	11.5788	protein_coding	KNOWN
AKT3	ENSCAFG00000015806	-1.81134	2.29477e-51	1.50321e-49	0.284927	3.50967	protein_coding	KNOWN_BY_PROJECTION	ENSG00000117020	-3.64072	9.03955e-45	4.12532e-43	0.0801739	12.4729	protein_coding	KNOWN
ALCAM	ENSCAFG00000009721	-1.9881	1.97364e-07	1.30315e-06	0.252071	3.96714	protein_coding	KNOWN_BY_PROJECTION	ENSG00000170017	-2.31033	0.0151358	0.0309288	0.201615	4.95996	protein_coding	KNOWN
ALMS1	ENSCAFG00000008827	-1.21562	8.17343e-25	2.17779e-23	0.430587	2.32241	protein_coding	KNOWN_BY_PROJECTION	ENSG00000116127	-2.91506	9.32274e-27	1.38099e-25	0.13258	7.54259	protein_coding	KNOWN
ALPK1	ENSCAFG00000011670	-1.0058	0.00471631	0.013766	0.497993	2.00806	protein_coding	KNOWN_BY_PROJECTION	ENSG00000073331	-3.40535	5.5516e-11	2.9206e-10	0.0943813	10.5953	protein_coding	KNOWN
ANK2	ENSCAFG00000011769	-3.75044	1.70108e-32	6.19603e-31	0.0743027	13.4585	protein_coding	KNOWN_BY_PROJECTION	ENSG00000145362	-3.77311	3.39826e-09	1.55461e-08	0.0731445	13.6716	protein_coding	KNOWN
ANKH	ENSCAFG00000014290	-1.50551	4.30225e-18	7.60141e-17	0.352206	2.83925	protein_coding	KNOWN_BY_PROJECTION	ENSG00000154122	-1.18138	0.00697873	0.015288	0.440931	2.26793	protein_coding	KNOWN
ANKRD11	ENSCAFG00000019843	-1.52945	1.86274e-72	2.22095e-70	0.346409	2.88676	protein_coding	KNOWN_BY_PROJECTION	ENSG00000167522	-3.28053	1.10339e-43	4.65031e-42	0.102911	9.71714	protein_coding	KNOWN
ANKRD44	ENSCAFG00000010791	-2.86367	9.41654e-96	1.92667e-93	0.137388	7.27867	protein_coding	KNOWN_BY_PROJECTION	ENSG00000065413	-3.99605	1.39896e-08	6.05294e-08	0.0626716	15.9562	protein_coding	KNOWN
ANKRD6	ENSCAFG00000003105	-2.93083	3.60182e-66	3.59596e-64	0.131139	7.62551	protein_coding	KNOWN_BY_PROJECTION	ENSG00000135299	-2.43124	3.02799e-05	9.2749e-05	0.185406	5.39358	protein_coding	KNOWN
ANKS1A	ENSCAFG00000001277	-1.39812	3.85822e-36	1.56338e-34	0.379424	2.63557	protein_coding	KNOWN_BY_PROJECTION	ENSG00000064999	-4.01254	9.03821e-39	2.72959e-37	0.0619591	16.1397	protein_coding	KNOWN
ANO10	ENSCAFG00000004479	-1.91138	1.10697e-35	4.42067e-34	0.265839	3.76168	protein_coding	KNOWN_BY_PROJECTION	ENSG00000160746	-2.11981	1.667e-20	1.6707e-19	0.230078	4.34636	protein_coding	KNOWN
ANO6	ENSCAFG00000009360	-1.93908	1.18219e-71	1.36059e-69	0.260782	3.83462	protein_coding	KNOWN_BY_PROJECTION	ENSG00000177119	-2.86633	6.78769e-38	1.9533e-36	0.137135	7.29208	protein_coding	KNOWN
ANTXR1	ENSCAFG00000003276	-1.28313	1.25458e-33	4.66193e-32	0.410904	2.43366	protein_coding	KNOWN_BY_PROJECTION	ENSG00000169604	-2.60633	4.79694e-28	7.63119e-27	0.164217	6.08952	protein_coding	KNOWN
ANTXR2	ENSCAFG00000008871	-1.13399	1.0865e-55	8.07467e-54	0.455652	2.19466	protein_coding	KNOWN_BY_PROJECTION	ENSG00000163297	-1.40872	1.29902e-15	9.53067e-15	0.376646	2.65502	protein_coding	KNOWN
APBA2	ENSCAFG00000010382	-2.80632	1.41266e-60	1.25871e-58	0.14296	6.99497	protein_coding	KNOWN_BY_PROJECTION	ENSG00000034053	-1.10694	6.01644e-21	6.16658e-20	0.464277	2.15388	protein_coding	KNOWN
APBB2	ENSCAFG00000015887	-3.5464	5.19321e-132	2.53138e-129	0.0855908	11.6835	protein_coding	KNOWN_BY_PROJECTION	ENSG00000163697	-3.52531	4.62327e-17	3.76495e-16	0.086851	11.514	protein_coding	KNOWN
ARHGAP10	ENSCAFG00000007789	-2.29353	6.86502e-88	1.18515e-85	0.203975	4.90255	protein_coding	KNOWN_BY_PROJECTION	ENSG00000071205	-3.73844	1.74106e-36	4.61625e-35	0.0749235	13.3469	protein_coding	KNOWN
ARHGAP12	ENSCAFG00000004045	-1.63402	1.08287e-20	2.25457e-19	0.322189	3.10376	protein_coding	KNOWN_BY_PROJECTION	ENSG00000165322	-1.66528	1.87576e-05	5.88519e-05	0.315282	3.17176	protein_coding	KNOWN
ARHGAP18	ENSCAFG00000001114	-1.13502	1.72286e-30	5.89937e-29	0.455328	2.19622	protein_coding	KNOWN	ENSG00000146376	-2.80814	2.6412e-58	3.0755e-56	0.142779	7.00381	protein_coding	KNOWN
ARHGAP26	ENSCAFG00000006266	-3.18039	3.95482e-60	3.44964e-58	0.110308	9.06552	protein_coding	KNOWN_BY_PROJECTION	ENSG00000145819	-2.68948	9.07352e-11	4.6797e-10	0.15502	6.45079	protein_coding	KNOWN
ARHGAP39	ENSCAFG00000001669	-1.18589	4.95313e-27	1.49796e-25	0.439552	2.27504	protein_coding	KNOWN_BY_PROJECTION	ENSG00000147799	-3.42601	8.27122e-17	6.60937e-16	0.0930394	10.7481	protein_coding	KNOWN
ARHGAP6	ENSCAFG00000011595	-2.68102	1.53601e-86	2.54563e-84	0.155932	6.41307	protein_coding	KNOWN_BY_PROJECTION	ENSG00000047648	-2.11042	0.00361083	0.00830639	0.23158	4.31816	protein_coding	KNOWN
ARHGEF3	ENSCAFG00000008061	-2.16834	7.66368e-19	1.41437e-17	0.222467	4.49506	protein_coding	KNOWN_BY_PROJECTION	ENSG00000163947	-4.31646	3.90463e-44	1.70611e-42	0.05019	19.9243	protein_coding	KNOWN
ARID1B	ENSCAFG00000000608	-2.99666	3.69247e-140	2.18554e-137	0.12529	7.98149	protein_coding	KNOWN_BY_PROJECTION	ENSG00000049618	-3.47635	5.28874e-33	1.12923e-31	0.0898489	11.1298	protein_coding	KNOWN
ARL15	ENSCAFG00000018394	-2.98719	9.21285e-28	2.86463e-26	0.126115	7.92926	protein_coding	KNOWN_BY_PROJECTION	ENSG00000185305	-4.24224	3.61761e-54	3.1128e-52	0.0528396	18.9252	protein_coding	KNOWN
ARMC9	ENSCAFG00000010979	-1.07256	7.78313e-11	7.94272e-10	0.475475	2.10316	protein_coding	KNOWN_BY_PROJECTION	ENSG00000135931	-2.12321	3.17598e-19	2.95735e-18	0.229535	4.35663	protein_coding	KNOWN
ARNTL	ENSCAFG00000008095	-1.21106	8.75276e-11	8.8613e-10	0.43195	2.31508	protein_coding	KNOWN_BY_PROJECTION	ENSG00000133794	-2.31325	2.32164e-36	6.08422e-35	0.201206	4.97003	protein_coding	KNOWN
arsb	ENSCAFG00000009168	-1.07554	9.60067e-25	2.54987e-23	0.474493	2.10751	protein_coding	KNOWN	ENSG00000113273	-2.49922	9.96374e-20	9.57384e-19	0.176872	5.65379	protein_coding	KNOWN
ASAP1	ENSCAFG00000001096	-3.24811	2.4297e-190	5.75249e-187	0.10525	9.50121	protein_coding	KNOWN_BY_PROJECTION	ENSG00000153317	-4.10438	7.05108e-63	1.09099e-60	0.058138	17.2005	protein_coding	KNOWN
ASAP2	ENSCAFG00000003370	-2.06911	5.07561e-25	1.36113e-23	0.238306	4.19629	protein_coding	KNOWN_BY_PROJECTION	ENSG00000151693	-2.87241	1.59232e-07	6.19859e-07	0.136558	7.32287	protein_coding	KNOWN
ASCC3	ENSCAFG00000003554	-1.52811	1.16758e-70	1.31635e-68	0.346731	2.88408	protein_coding	KNOWN_BY_PROJECTION	ENSG00000112249	-2.56602	5.31838e-31	1.00118e-29	0.168869	5.92175	protein_coding	KNOWN
ASPH	ENSCAFG00000007197	-1.01456	3.34026e-27	1.01949e-25	0.494979	2.02029	protein_coding	KNOWN	ENSG00000198363	-2.39294	2.69154e-17	2.23044e-16	0.190394	5.25226	protein_coding	KNOWN
ATF6	ENSCAFG00000013068	-1.62545	2.16954e-95	4.38486e-93	0.324109	3.08539	protein_coding	KNOWN_BY_PROJECTION	ENSG00000118217	-2.42772	5.07434e-45	2.33461e-43	0.185859	5.38043	protein_coding	KNOWN
ATG10	ENSCAFG00000008646	-1.29737	0.000165485	0.000677347	0.406868	2.4578	protein_coding	KNOWN_BY_PROJECTION	ENSG00000152348	-2.22086	3.87049e-13	2.40007e-12	0.214513	4.66172	protein_coding	KNOWN
ATG7	ENSCAFG00000005018	-2.32767	8.66634e-84	1.34231e-81	0.199206	5.01993	protein_coding	KNOWN_BY_PROJECTION	ENSG00000197548	-3.32808	1.88026e-28	3.05136e-27	0.0995742	10.0428	protein_coding	KNOWN
ATP11A	ENSCAFG00000006199	-1.7061	3.99928e-57	3.17129e-55	0.306488	3.26277	protein_coding	KNOWN_BY_PROJECTION	ENSG00000068650	-3.69098	3.11068e-19	2.89894e-18	0.0774294	12.915	protein_coding	KNOWN
ATP11C	ENSCAFG00000019020	-1.13028	1.47284e-36	6.04193e-35	0.456827	2.18901	protein_coding	KNOWN_BY_PROJECTION	ENSG00000101974	-2.95262	7.2867e-32	1.44773e-30	0.129174	7.74152	protein_coding	KNOWN
ATP8A1	ENSCAFG00000001816	-1.47856	1.08073e-06	6.46607e-06	0.358846	2.78671	protein_coding	KNOWN_BY_PROJECTION	ENSG00000124406	-2.30918	1.7378e-05	5.47899e-05	0.201775	4.95602	protein_coding	KNOWN
ATP8B4	ENSCAFG00000014960	-2.25483	7.76563e-30	2.59475e-28	0.209522	4.77276	protein_coding	KNOWN_BY_PROJECTION	ENSG00000104043	-3.08392	7.98203e-40	2.56128e-38	0.117936	8.47917	protein_coding	KNOWN
ATP9B	ENSCAFG00000000012	-1.62964	3.12919e-60	2.74392e-58	0.323168	3.09437	protein_coding	KNOWN_BY_PROJECTION	ENSG00000166377	-1.68939	4.02587e-13	2.49368e-12	0.310058	3.22521	protein_coding	KNOWN
ATRX	ENSCAFG00000017252	-1.60563	1.88517e-69	2.09685e-67	0.328591	3.0433	protein_coding	KNOWN_BY_PROJECTION	ENSG00000085224	-1.93445	4.89043e-09	2.20553e-08	0.261622	3.82231	protein_coding	KNOWN
ATXN1	ENSCAFG00000009934	-2.3451	6.48154e-127	2.8268e-124	0.196813	5.08097	protein_coding	KNOWN_BY_PROJECTION	ENSG00000124788	-1.037	1.45609e-07	5.69773e-07	0.487339	2.05196	protein_coding	KNOWN
B3GLCT	ENSCAFG00000006522	-1.191	2.5375e-22	5.84895e-21	0.438	2.28311	protein_coding	KNOWN_BY_PROJECTION	ENSG00000187676	-2.00099	4.08496e-16	3.11228e-15	0.249829	4.00274	protein_coding	KNOWN
BACH2	ENSCAFG00000003116	-1.02497	0.0114177	0.0301988	0.49142	2.03492	protein_coding	KNOWN_BY_PROJECTION	ENSG00000112182	-3.54477	8.94671e-20	8.63332e-19	0.0856874	11.6703	protein_coding	KNOWN
BAZ2B	ENSCAFG00000009433	-1.8457	4.3613e-46	2.45016e-44	0.27822	3.59428	protein_coding	KNOWN_BY_PROJECTION	ENSG00000123636	-3.55715	3.96396e-27	6.00576e-26	0.0849556	11.7709	protein_coding	KNOWN
BBS9	ENSCAFG00000003161	-3.3022	6.97352e-54	4.89712e-52	0.101377	9.8642	protein_coding	KNOWN_BY_PROJECTION	ENSG00000122507	-2.89336	4.00022e-10	1.97304e-09	0.13459	7.42999	protein_coding	KNOWN
BBX	ENSCAFG00000009867	-1.62405	3.61948e-83	5.50327e-81	0.324424	3.08238	protein_coding	KNOWN_BY_PROJECTION	ENSG00000114439	-3.39379	2.74853e-15	1.97863e-14	0.0951409	10.5107	protein_coding	KNOWN
BCAS3	ENSCAFG00000017748	-2.99372	3.0275e-39	1.37089e-37	0.125545	7.96525	protein_coding	KNOWN_BY_PROJECTION	ENSG00000141376	-3.02455	1.8535e-27	2.85611e-26	0.122891	8.1373	protein_coding	KNOWN
BCKDHB	ENSCAFG00000002848	-1.21284	1.16177e-56	8.95533e-55	0.431418	2.31794	protein_coding	KNOWN_BY_PROJECTION	ENSG00000083123	-2.27751	1.35781e-11	7.53822e-11	0.206253	4.84841	protein_coding	KNOWN
BCL2	ENSCAFG00000000068	-2.43312	2.62187e-103	6.58368e-101	0.185164	5.40062	protein_coding	KNOWN_BY_PROJECTION	ENSG00000171791	-2.94287	1.9183e-47	1.03671e-45	0.130049	7.68939	protein_coding	KNOWN
BCR	ENSCAFG00000013773	-1.12219	1.85863e-65	1.83352e-63	0.459395	2.17678	protein_coding	KNOWN_BY_PROJECTION	ENSG00000186716	-3.4627	7.69991e-54	6.44226e-52	0.0907032	11.025	protein_coding	KNOWN
BICD1	ENSCAFG00000010619	-1.14116	1.6076e-10	1.57836e-09	0.453395	2.20558	protein_coding	KNOWN_BY_PROJECTION	ENSG00000151746	-1.29631	1.75114e-10	8.8815e-10	0.407165	2.45601	protein_coding	KNOWN
BMPR1A	ENSCAFG00000016077	-1.12554	4.01769e-30	1.36445e-28	0.458332	2.18183	protein_coding	KNOWN_BY_PROJECTION	ENSG00000107779	-2.01058	2.98459e-31	5.71372e-30	0.248174	4.02944	protein_coding	KNOWN
BNC2	ENSCAFG00000001562	-2.16081	1.78029e-07	1.18351e-06	0.223631	4.47166	protein_coding	KNOWN_BY_PROJECTION	ENSG00000173068	-3.20275	2.29394e-06	7.93326e-06	0.108612	9.20711	protein_coding	KNOWN
BRAF	ENSCAFG00000003907	-1.20151	1.49111e-23	3.72732e-22	0.434821	2.2998	protein_coding	KNOWN_BY_PROJECTION	ENSG00000157764	-2.72891	1.649e-25	2.26449e-24	0.15084	6.62955	protein_coding	KNOWN
BRE	ENSCAFG00000005205	-2.34784	1.10974e-102	2.70467e-100	0.196439	5.09063	protein_coding	KNOWN_BY_PROJECTION	ENSG00000158019	-2.56611	5.49471e-19	5.03144e-18	0.168859	5.9221	protein_coding	KNOWN
BSN	ENSCAFG00000011477	-1.18031	4.09426e-08	2.97737e-07	0.441255	2.26626	protein_coding	KNOWN_BY_PROJECTION	ENSG00000164061	-3.16414	2.09726e-18	1.8572e-17	0.111558	8.96398	protein_coding	KNOWN
BTRC	ENSCAFG00000009879	-1.08924	2.12344e-18	3.82519e-17	0.470008	2.12762	protein_coding	KNOWN_BY_PROJECTION	ENSG00000166167	-3.11499	7.13494e-49	4.25273e-47	0.115424	8.66374	protein_coding	KNOWN
C10orf11	ENSCAFG00000015441	-1.25703	2.7041e-05	0.000127824	0.418404	2.39003	protein_coding	KNOWN_BY_PROJECTION	ENSG00000148655	-3.20479	1.53558e-18	1.37109e-17	0.108458	9.22014	protein_coding	KNOWN
C10orf76	ENSCAFG00000009971	-1.54231	1.01862e-23	2.56171e-22	0.343335	2.91261	protein_coding	KNOWN_BY_PROJECTION	ENSG00000120029	-3.07457	4.91245e-55	4.52948e-53	0.118703	8.4244	protein_coding	KNOWN
C11orf49	ENSCAFG00000008942	-1.15099	4.77872e-16	7.40166e-15	0.450317	2.22066	protein_coding	KNOWN_BY_PROJECTION	ENSG00000149179	-3.09688	1.894e-45	8.96968e-44	0.116882	8.55565	protein_coding	KNOWN
C15orf41	ENSCAFG00000008431	-2.20414	2.08689e-41	1.01129e-39	0.217014	4.60799	protein_coding	KNOWN_BY_PROJECTION	ENSG00000186073	-3.78806	1.02878e-46	5.311e-45	0.0723903	13.814	protein_coding	KNOWN
C1orf21	ENSCAFG00000013460	-1.67082	1.26181e-16	2.03424e-15	0.314076	3.18395	protein_coding	KNOWN_BY_PROJECTION	ENSG00000116667	-4.22457	9.74827e-20	9.37078e-19	0.0534906	18.6949	protein_coding	KNOWN
C20orf194	ENSCAFG00000006374	-1.0708	2.01978e-12	2.37235e-11	0.476056	2.10059	protein_coding	KNOWN_BY_PROJECTION	ENSG00000088854	-2.03071	2.58783e-10	1.29736e-09	0.244735	4.08606	protein_coding	KNOWN
C7orf50	ENSCAFG00000011773	-1.36647	1.01497e-21	2.25484e-20	0.387838	2.57839	protein_coding	KNOWN_BY_PROJECTION	ENSG00000146540	-1.88859	2.23381e-52	1.69335e-50	0.270071	3.70273	protein_coding	KNOWN
CACNA1D	ENSCAFG00000008525	-3.01436	2.31103e-53	1.60254e-51	0.123762	8.08004	protein_coding	KNOWN_BY_PROJECTION	ENSG00000157388	-1.33774	3.1619e-07	1.19411e-06	0.395639	2.52755	protein_coding	KNOWN
CACNA1I	ENSCAFG00000001314	-1.68121	2.42241e-39	1.09991e-37	0.311822	3.20696	protein_coding	KNOWN_BY_PROJECTION	ENSG00000100346	-2.31695	4.01054e-17	3.28611e-16	0.200691	4.98278	protein_coding	KNOWN
CAMK1D	ENSCAFG00000004784	-2.76375	7.20941e-19	1.33435e-17	0.14724	6.79161	protein_coding	KNOWN_BY_PROJECTION	ENSG00000183049	-3.79002	3.01386e-12	1.75156e-11	0.0722919	13.8328	protein_coding	KNOWN
CAMKMT	ENSCAFG00000002546	-1.85365	2.2831e-35	8.96629e-34	0.276692	3.61412	protein_coding	KNOWN_BY_PROJECTION	ENSG00000143919	-3.2581	1.94871e-27	3.00078e-26	0.104523	9.56725	protein_coding	KNOWN
CARMIL1	ENSCAFG00000010536	-1.99847	8.65646e-53	5.90385e-51	0.250265	3.99576	protein_coding	KNOWN_BY_PROJECTION	ENSG00000079691	-3.55126	6.24997e-26	8.80766e-25	0.0853031	11.7229	protein_coding	KNOWN
CARS	ENSCAFG00000010271	-1.27359	4.35014e-20	8.68613e-19	0.41363	2.41762	protein_coding	KNOWN_BY_PROJECTION	ENSG00000110619	-1.45934	7.26616e-28	1.14946e-26	0.363659	2.74983	protein_coding	KNOWN
CASK	ENSCAFG00000014358	-2.73932	5.40179e-63	5.08659e-61	0.149755	6.67757	protein_coding	KNOWN_BY_PROJECTION	ENSG00000147044	-2.70055	9.19009e-13	5.54943e-12	0.153835	6.50049	protein_coding	KNOWN
CBFA2T3	ENSCAFG00000019852	-1.46856	1.876e-47	1.10252e-45	0.361343	2.76745	protein_coding	KNOWN_BY_PROJECTION	ENSG00000129993	-3.52346	1.21324e-56	1.27475e-54	0.0869625	11.4992	protein_coding	KNOWN
CCDC171	ENSCAFG00000001557	-1.5317	1.09681e-09	9.73618e-09	0.34587	2.89126	protein_coding	KNOWN_BY_PROJECTION	ENSG00000164989	-2.09705	1.2305e-11	6.84317e-11	0.233736	4.27832	protein_coding	KNOWN
CCDC88C	ENSCAFG00000017561	-2.19971	4.61831e-34	1.74349e-32	0.217682	4.59386	protein_coding	KNOWN_BY_PROJECTION	ENSG00000015133	-2.42987	1.5074e-49	9.59219e-48	0.185582	5.38846	protein_coding	KNOWN
CCDC91	ENSCAFG00000010942	-2.29156	6.61094e-57	5.16807e-55	0.204255	4.89584	protein_coding	KNOWN_BY_PROJECTION	ENSG00000123106	-3.62509	2.60589e-39	8.13081e-38	0.0810477	12.3384	protein_coding	KNOWN
CCL2	ENSCAFG00000018349	-1.49339	4.40871e-06	2.38076e-05	0.355176	2.81551	protein_coding	KNOWN	ENSG00000108691	-1.86816	1.82873e-19	1.72345e-18	0.273922	3.65068	protein_coding	KNOWN
CCNB3	ENSCAFG00000015996	-1.06231	5.10588e-11	5.29867e-10	0.478866	2.08827	protein_coding	KNOWN_BY_PROJECTION	ENSG00000147082	-3.35103	0.000114095	0.000327042	0.0980031	10.2038	protein_coding	KNOWN
CCNY	ENSCAFG00000003678	-1.44031	7.43439e-48	4.43202e-46	0.368489	2.71379	protein_coding	KNOWN_BY_PROJECTION	ENSG00000108100	-3.21174	2.19553e-63	3.64683e-61	0.107937	9.2647	protein_coding	KNOWN
CDC14A	ENSCAFG00000020007	-1.27567	2.11004e-20	4.30132e-19	0.413033	2.42111	protein_coding	KNOWN_BY_PROJECTION	ENSG00000079335	-2.48909	6.46239e-23	7.47493e-22	0.178118	5.61425	protein_coding	KNOWN
CDC42BPA	ENSCAFG00000015982	-2.19935	4.00047e-138	2.20999e-135	0.217735	4.59274	protein_coding	KNOWN_BY_PROJECTION	ENSG00000143776	-3.27337	1.12118e-25	1.55193e-24	0.103423	9.66905	protein_coding	KNOWN
CDK19	ENSCAFG00000003902	-1.03566	2.80408e-27	8.59002e-26	0.487793	2.05005	protein_coding	KNOWN_BY_PROJECTION	ENSG00000155111	-2.33356	3.33867e-33	7.22419e-32	0.198394	5.04047	protein_coding	KNOWN
CDK5RAP2	ENSCAFG00000003560	-1.626	2.47133e-38	1.07218e-36	0.323985	3.08656	protein_coding	KNOWN_BY_PROJECTION	ENSG00000136861	-3.14499	1.86446e-54	1.67135e-52	0.113048	8.84579	protein_coding	KNOWN
CDKAL1	ENSCAFG00000010226	-3.30318	1.81631e-122	6.54383e-120	0.101308	9.8709	protein_coding	KNOWN	ENSG00000145996	-2.97054	3.13118e-40	1.0311e-38	0.127579	7.8383	protein_coding	KNOWN
CDKL5	ENSCAFG00000012819	-1.03645	2.3085e-06	1.30531e-05	0.487524	2.05118	protein_coding	KNOWN_BY_PROJECTION	ENSG00000008086	-2.57889	1.27465e-06	4.53598e-06	0.16737	5.9748	protein_coding	KNOWN
CELF2	ENSCAFG00000004973	-1.33154	5.92293e-46	3.31624e-44	0.397343	2.51672	protein_coding	KNOWN_BY_PROJECTION	ENSG00000048740	-2.44032	1.01713e-46	5.28207e-45	0.184243	5.42761	protein_coding	KNOWN
CENPP	ENSCAFG00000024350	-1.56186	2.04259e-17	3.47555e-16	0.338715	2.95234	protein_coding	KNOWN_BY_PROJECTION	ENSG00000188312	-3.33803	1.80761e-46	9.1147e-45	0.0988901	10.1122	protein_coding	KNOWN
CEP128	ENSCAFG00000017293	-1.88314	4.92156e-23	1.19597e-21	0.271093	3.68877	protein_coding	KNOWN_BY_PROJECTION	ENSG00000100629	-3.91664	2.77796e-35	6.87341e-34	0.0662175	15.1018	protein_coding	KNOWN
CERS6	ENSCAFG00000011826	-2.41529	3.04459e-61	2.74228e-59	0.187467	5.33428	protein_coding	KNOWN_BY_PROJECTION	ENSG00000172292	-3.81969	1.72893e-45	8.20517e-44	0.0708207	14.1202	protein_coding	KNOWN
CHCHD3	ENSCAFG00000001312	-1.22951	8.20638e-34	3.07702e-32	0.426462	2.34488	protein_coding	KNOWN_BY_PROJECTION	ENSG00000106554	-3.89032	7.10548e-63	1.09192e-60	0.0674366	14.8287	protein_coding	KNOWN
CHD7	ENSCAFG00000007167	-1.17685	3.61889e-39	1.62978e-37	0.442315	2.26083	protein_coding	KNOWN_BY_PROJECTION	ENSG00000171316	-2.79762	2.30714e-25	3.15295e-24	0.143825	6.95291	protein_coding	KNOWN
CHM	ENSCAFG00000017406	-1.56229	2.41195e-40	1.13884e-38	0.338614	2.95322	protein_coding	KNOWN_BY_PROJECTION	ENSG00000188419	-2.51005	3.97156e-42	1.50029e-40	0.175549	5.69642	protein_coding	KNOWN
CHN2	ENSCAFG00000003023	-2.60738	3.07525e-120	1.0618e-117	0.164097	6.09396	protein_coding	KNOWN_BY_PROJECTION	ENSG00000106069	-4.01225	4.76633e-37	1.29881e-35	0.0619717	16.1364	protein_coding	KNOWN
CHST11	ENSCAFG00000032127	-3.25038	1.64673e-128	7.79748e-126	0.105084	9.51618	protein_coding	KNOWN_BY_PROJECTION	ENSG00000171310	-3.81033	8.68846e-83	8.53357e-80	0.0712813	14.0289	protein_coding	KNOWN
CLASP1	ENSCAFG00000004759	-1.73761	9.05982e-57	7.01628e-55	0.299866	3.33482	protein_coding	KNOWN_BY_PROJECTION	ENSG00000074054	-2.82904	3.83359e-31	7.28963e-30	0.140726	7.106	protein_coding	KNOWN
CLEC16A	ENSCAFG00000018920	-1.37371	1.5617e-54	1.12044e-52	0.385899	2.59135	protein_coding	KNOWN_BY_PROJECTION	ENSG00000038532	-3.57638	4.28798e-45	1.99312e-43	0.0838306	11.9288	protein_coding	KNOWN
CLPB	ENSCAFG00000005720	-1.0587	1.37685e-35	5.47209e-34	0.480065	2.08305	protein_coding	KNOWN_BY_PROJECTION	ENSG00000162129	-2.57278	9.90156e-54	8.22339e-52	0.16808	5.94954	protein_coding	KNOWN
CMIP	ENSCAFG00000019997	-2.77672	7.57716e-145	5.23235e-142	0.145923	6.85292	protein_coding	KNOWN_BY_PROJECTION	ENSG00000153815	-3.95127	6.97686e-43	2.76504e-41	0.0646472	15.4686	protein_coding	KNOWN
CMSS1	ENSCAFG00000009230	-1.93292	3.41387e-56	2.56009e-54	0.261899	3.81827	protein_coding	KNOWN_BY_PROJECTION	ENSG00000184220	-3.81988	2.04227e-35	5.09778e-34	0.070811	14.1221	protein_coding	KNOWN
CMTM8	ENSCAFG00000005399	-1.78466	8.11948e-06	4.20645e-05	0.290244	3.44538	protein_coding	KNOWN_BY_PROJECTION	ENSG00000170293	-3.63249	4.97891e-08	2.02546e-07	0.0806326	12.4019	protein_coding	KNOWN
CNTLN	ENSCAFG00000001566	-2.0462	1.70695e-64	1.644e-62	0.242121	4.13017	protein_coding	KNOWN_BY_PROJECTION	ENSG00000044459	-2.47895	1.01451e-29	1.76562e-28	0.179375	5.57491	protein_coding	KNOWN
COG5	ENSCAFG00000003929	-1.92941	2.24144e-78	3.04487e-76	0.262537	3.80898	protein_coding	KNOWN_BY_PROJECTION	ENSG00000164597	-3.76286	6.30737e-52	4.67159e-50	0.0736659	13.5748	protein_coding	KNOWN
COLGALT2	ENSCAFG00000013448	-1.01986	0.0151783	0.0387595	0.493164	2.02772	protein_coding	KNOWN_BY_PROJECTION	ENSG00000198756	-2.19175	0.000787932	0.00202519	0.218886	4.56858	protein_coding	KNOWN
COMMD1	ENSCAFG00000003090	-1.08008	1.205e-37	5.13378e-36	0.473003	2.11415	protein_coding	KNOWN	ENSG00000173163	-2.29373	3.29197e-16	2.51916e-15	0.203948	4.90322	protein_coding	KNOWN
COMMD10	ENSCAFG00000000197	-1.0129	5.20896e-23	1.26026e-21	0.49555	2.01796	protein_coding	KNOWN_BY_PROJECTION	ENSG00000145781	-1.92555	1.22285e-22	1.38885e-21	0.263239	3.79882	protein_coding	KNOWN
CPNE8	ENSCAFG00000010406	-1.66497	1.12344e-13	1.46144e-12	0.315351	3.17107	protein_coding	KNOWN_BY_PROJECTION	ENSG00000139117	-2.50971	2.15824e-26	3.13736e-25	0.175591	5.69507	protein_coding	KNOWN
CPPED1	ENSCAFG00000030194	-1.21582	2.17387e-31	7.69818e-30	0.430527	2.32273	protein_coding	KNOWN_BY_PROJECTION	ENSG00000103381	-2.00173	3.97423e-48	2.25007e-46	0.2497	4.00481	protein_coding	KNOWN
CRACR2A	ENSCAFG00000015404	-1.63377	2.12075e-56	1.61969e-54	0.322244	3.10324	protein_coding	KNOWN_BY_PROJECTION	ENSG00000130038	-1.63327	0.0179695	0.0361309	0.322357	3.10215	protein_coding	KNOWN
CRADD	ENSCAFG00000031691	-2.09207	1.3818e-16	2.22335e-15	0.234543	4.2636	protein_coding	KNOWN_BY_PROJECTION	ENSG00000169372	-1.97358	9.6727e-08	3.85373e-07	0.254621	3.92741	protein_coding	KNOWN
CTIF	ENSCAFG00000019076	-2.88417	1.3193e-26	3.89747e-25	0.13545	7.3828	protein_coding	KNOWN_BY_PROJECTION	ENSG00000134030	-3.7824	6.73774e-43	2.67497e-41	0.0726748	13.7599	protein_coding	KNOWN
CTNNA1	ENSCAFG00000001315	-1.18826	1.16887e-45	6.47882e-44	0.438831	2.27878	protein_coding	KNOWN_BY_PROJECTION	ENSG00000044115	-1.46269	6.34649e-18	5.46994e-17	0.362815	2.75622	protein_coding	KNOWN
CTNNBL1	ENSCAFG00000008790	-1.21682	1.51351e-63	1.44157e-61	0.430231	2.32433	protein_coding	KNOWN_BY_PROJECTION	ENSG00000132792	-2.62946	1.63694e-65	3.18781e-63	0.161604	6.18795	protein_coding	KNOWN
CTTNBP2	ENSCAFG00000003432	-1.02614	8.07498e-25	2.15502e-23	0.491022	2.03657	protein_coding	KNOWN_BY_PROJECTION	ENSG00000077063	-1.46951	1.54524e-14	1.05015e-13	0.361105	2.76928	protein_coding	KNOWN
CUBN	ENSCAFG00000004568	-2.07924	7.71895e-18	1.34235e-16	0.23664	4.22583	protein_coding	KNOWN	ENSG00000107611	-1.86615	0.00571238	0.0127035	0.274305	3.64558	protein_coding	KNOWN
CUX1	ENSCAFG00000013749	-1.66268	8.54076e-38	3.65752e-36	0.315852	3.16604	protein_coding	KNOWN_BY_PROJECTION	ENSG00000257923	-1.42965	2.9996e-12	1.74462e-11	0.371222	2.69381	protein_coding	KNOWN
CUX2	ENSCAFG00000008575	-2.59628	5.06609e-16	7.81754e-15	0.165364	6.04726	protein_coding	KNOWN_BY_PROJECTION	ENSG00000111249	-3.27231	2.02249e-06	7.02893e-06	0.103499	9.66194	protein_coding	KNOWN
CWC27	ENSCAFG00000007301	-1.16196	7.84025e-51	5.01685e-49	0.446906	2.23761	protein_coding	KNOWN_BY_PROJECTION	ENSG00000153015	-2.86764	1.87568e-57	2.11858e-55	0.137011	7.29869	protein_coding	KNOWN
DAAM1	ENSCAFG00000015505	-2.02543	1.69e-86	2.77311e-84	0.245632	4.07114	protein_coding	KNOWN_BY_PROJECTION	ENSG00000100592	-2.88774	1.41518e-28	2.31827e-27	0.135115	7.4011	protein_coding	KNOWN
DAPK1	ENSCAFG00000001316	-1.92861	1.37558e-35	5.47209e-34	0.262683	3.80687	protein_coding	KNOWN	ENSG00000196730	-3.24287	2.28497e-15	1.65176e-14	0.105633	9.46677	protein_coding	KNOWN
DDAH1	ENSCAFG00000029993	-1.53024	3.29879e-21	7.10935e-20	0.34622	2.88833	protein_coding	KNOWN_BY_PROJECTION	ENSG00000153904	-3.42745	3.21521e-40	1.05723e-38	0.0929472	10.7588	protein_coding	KNOWN
DDX10	ENSCAFG00000014324	-1.78636	5.58174e-68	5.85482e-66	0.289902	3.44945	protein_coding	KNOWN_BY_PROJECTION	ENSG00000178105	-3.67051	4.85426e-63	7.66837e-61	0.0785353	12.7331	protein_coding	KNOWN
DENND1A	ENSCAFG00000020227	-3.17938	2.41007e-100	5.47151e-98	0.110385	9.05919	protein_coding	KNOWN_BY_PROJECTION	ENSG00000119522	-3.72993	9.38961e-49	5.55265e-47	0.0753664	13.2685	protein_coding	KNOWN
DGKH	ENSCAFG00000004733	-1.02374	3.64825e-11	3.83681e-10	0.491839	2.03318	protein_coding	KNOWN_BY_PROJECTION	ENSG00000102780	-1.79772	1.18773e-09	5.65811e-09	0.287628	3.47671	protein_coding	KNOWN
DHRSX	ENSCAFG00000011067	-1.33689	2.3249e-10	2.24799e-09	0.395872	2.52607	protein_coding	KNOWN_BY_PROJECTION	ENSG00000169084	-2.96882	5.94225e-17	4.80098e-16	0.127731	7.82895	protein_coding	KNOWN
DIAPH2	ENSCAFG00000017479	-2.00629	9.70998e-11	9.78259e-10	0.248912	4.01748	protein_coding	KNOWN_BY_PROJECTION	ENSG00000147202	-3.72406	5.42338e-32	1.08612e-30	0.0756741	13.2146	protein_coding	KNOWN
DIAPH3	ENSCAFG00000004902	-2.34734	7.7099e-22	1.72904e-20	0.196507	5.08887	protein_coding	KNOWN_BY_PROJECTION	ENSG00000139734	-3.73944	2.93044e-33	6.38368e-32	0.0748714	13.3562	protein_coding	KNOWN
DIP2B	ENSCAFG00000008039	-1.33878	5.08145e-40	2.37895e-38	0.395355	2.52937	protein_coding	KNOWN_BY_PROJECTION	ENSG00000066084	-3.47827	6.21271e-41	2.13615e-39	0.0897297	11.1446	protein_coding	KNOWN
DIS3L2	ENSCAFG00000011170	-2.53939	3.08173e-68	3.25309e-66	0.172016	5.81341	protein_coding	KNOWN_BY_PROJECTION	ENSG00000144535	-4.08176	4.19335e-54	3.57463e-52	0.0590566	16.9329	protein_coding	KNOWN
DISP1	ENSCAFG00000011358	-1.6126	1.38115e-82	2.04373e-80	0.327008	3.05803	protein_coding	KNOWN_BY_PROJECTION	ENSG00000154309	-1.93903	6.15925e-08	2.49127e-07	0.260791	3.83449	protein_coding	KNOWN
DLG1	ENSCAFG00000013275	-1.34552	1.3086e-50	8.30934e-49	0.393513	2.54121	protein_coding	KNOWN_BY_PROJECTION	ENSG00000075711	-2.78249	6.26283e-44	2.68968e-42	0.14534	6.88041	protein_coding	KNOWN
DLG5	ENSCAFG00000015499	-1.47463	6.02293e-27	1.81487e-25	0.359827	2.77912	protein_coding	KNOWN_BY_PROJECTION	ENSG00000151208	-2.27558	2.1388e-23	2.5456e-22	0.20653	4.84192	protein_coding	KNOWN
DNAH5	ENSCAFG00000009850	-1.341	0.00168619	0.00549023	0.394747	2.53327	protein_coding	KNOWN_BY_PROJECTION	ENSG00000039139	-3.03971	0.000546942	0.00143418	0.121606	8.22327	protein_coding	KNOWN
DNAJC1	ENSCAFG00000004152	-1.06732	5.55324e-24	1.40725e-22	0.477205	2.09554	protein_coding	KNOWN_BY_PROJECTION	ENSG00000136770	-2.933	1.20942e-41	4.39359e-40	0.130942	7.63695	protein_coding	KNOWN
DNM3	ENSCAFG00000014805	-3.16382	2.45214e-48	1.47244e-46	0.111582	8.962	protein_coding	KNOWN_BY_PROJECTION	ENSG00000197959	-3.32346	1.07283e-11	5.99288e-11	0.0998941	10.0106	protein_coding	KNOWN
DNMT3A	ENSCAFG00000004159	-1.49034	5.6818e-30	1.91781e-28	0.355929	2.80955	protein_coding	KNOWN_BY_PROJECTION	ENSG00000119772	-1.87518	3.94812e-17	3.23732e-16	0.272593	3.66848	protein_coding	KNOWN
DOCK1	ENSCAFG00000013062	-3.13782	1.34773e-67	1.396e-65	0.113612	8.8019	protein_coding	KNOWN_BY_PROJECTION	ENSG00000150760	-3.30159	9.56232e-40	3.05534e-38	0.10142	9.86	protein_coding	KNOWN
DOCK11	ENSCAFG00000018332	-1.356	1.94889e-46	1.12149e-44	0.390664	2.55975	protein_coding	KNOWN_BY_PROJECTION	ENSG00000147251	-2.95509	8.92285e-39	2.69836e-37	0.128952	7.7548	protein_coding	KNOWN
DOCK2	ENSCAFG00000016982	-2.12659	3.90293e-46	2.20011e-44	0.228999	4.36683	protein_coding	KNOWN_BY_PROJECTION	ENSG00000134516	-2.23068	3.78941e-21	3.93938e-20	0.213058	4.69355	protein_coding	KNOWN
DOCK3	ENSCAFG00000010229	-3.036	1.12054e-51	7.36931e-50	0.121919	8.20215	protein_coding	KNOWN_BY_PROJECTION	ENSG00000088538	-2.80615	7.05839e-18	6.05809e-17	0.142977	6.99415	protein_coding	KNOWN
DOCK5	ENSCAFG00000009001	-1.5015	6.30112e-58	5.11904e-56	0.353187	2.83137	protein_coding	KNOWN_BY_PROJECTION	ENSG00000147459	-2.14982	1.31923e-17	1.11532e-16	0.225341	4.43772	protein_coding	KNOWN
DOCK7	ENSCAFG00000018765	-1.66708	1.50119e-41	7.33898e-40	0.31489	3.17572	protein_coding	KNOWN_BY_PROJECTION	ENSG00000116641	-3.01896	2.83825e-26	4.08903e-25	0.123368	8.1058	protein_coding	KNOWN
DOCK8	ENSCAFG00000001957	-1.68612	2.4053e-66	2.43067e-64	0.310761	3.21791	protein_coding	KNOWN_BY_PROJECTION	ENSG00000107099	-3.39023	1.09123e-30	1.99926e-29	0.0953762	10.4848	protein_coding	KNOWN
DOCK9	ENSCAFG00000005730	-2.87676	2.40057e-87	4.10152e-85	0.136147	7.34498	protein_coding	KNOWN_BY_PROJECTION	ENSG00000088387	-4.13135	2.80166e-27	4.27342e-26	0.057061	17.5251	protein_coding	KNOWN
DPF3	ENSCAFG00000016783	-1.72944	3.29893e-06	1.81458e-05	0.301569	3.316	protein_coding	KNOWN_BY_PROJECTION	ENSG00000205683	-4.07144	6.70966e-16	5.03224e-15	0.0594807	16.8122	protein_coding	KNOWN
DPH6	ENSCAFG00000008398	-1.23504	5.88545e-28	1.84734e-26	0.42483	2.35388	protein_coding	KNOWN_BY_PROJECTION	ENSG00000134146	-3.19633	1.28715e-26	1.89302e-25	0.109096	9.16623	protein_coding	KNOWN
DPYD	ENSCAFG00000020062	-1.16603	2.21066e-13	2.81609e-12	0.445645	2.24394	protein_coding	KNOWN_BY_PROJECTION	ENSG00000188641	-2.30614	0.000493967	0.00130343	0.202201	4.94558	protein_coding	KNOWN
DPYSL5	ENSCAFG00000023265	-1.40866	2.62393e-29	8.56031e-28	0.376661	2.6549	protein_coding	KNOWN_BY_PROJECTION	ENSG00000157851	-4.17732	5.33917e-21	5.49234e-20	0.0552717	18.0925	protein_coding	KNOWN
DST	ENSCAFG00000002413	-1.4171	1.73233e-20	3.54881e-19	0.374464	2.67048	protein_coding	KNOWN_BY_PROJECTION	ENSG00000151914	-1.84459	1.65681e-07	6.43635e-07	0.278435	3.5915	protein_coding	KNOWN
DTD1	ENSCAFG00000028659	-1.40331	4.64334e-43	2.38248e-41	0.378059	2.64509	protein_coding	KNOWN_BY_PROJECTION	ENSG00000125821	-1.91799	2.13596e-33	4.69828e-32	0.264623	3.77897	protein_coding	KNOWN
DTNB	ENSCAFG00000004223	-1.25798	1.08236e-16	1.75689e-15	0.418129	2.39161	protein_coding	KNOWN_BY_PROJECTION	ENSG00000138101	-2.09029	8.1203e-14	5.27423e-13	0.234834	4.25833	protein_coding	KNOWN
DYM	ENSCAFG00000019062	-1.89294	1.93833e-45	1.06724e-43	0.269257	3.71393	protein_coding	KNOWN_BY_PROJECTION	ENSG00000141627	-2.66933	4.67096e-24	5.82003e-23	0.157199	6.36136	protein_coding	KNOWN
DYNC2H1	ENSCAFG00000014962	-1.94502	6.79323e-35	2.6001e-33	0.259712	3.85042	protein_coding	KNOWN_BY_PROJECTION	ENSG00000187240	-2.79522	1.05161e-13	6.78348e-13	0.144064	6.94138	protein_coding	KNOWN
EEFSEC	ENSCAFG00000004135	-2.6204	5.2899e-127	2.36945e-124	0.162623	6.14921	protein_coding	KNOWN_BY_PROJECTION	ENSG00000132394	-3.33815	1.88321e-34	4.41304e-33	0.0988821	10.1131	protein_coding	KNOWN
EFCAB11	ENSCAFG00000031111	-1.33184	7.30239e-15	1.05054e-13	0.397261	2.51724	protein_coding	KNOWN_BY_PROJECTION	ENSG00000140025	-3.17783	3.21772e-31	6.1444e-30	0.110504	9.04944	protein_coding	KNOWN
EFHC2	ENSCAFG00000014469	-2.04474	1.05521e-06	6.32248e-06	0.242366	4.12599	protein_coding	KNOWN_BY_PROJECTION	ENSG00000183690	-3.03944	1.57348e-39	4.97829e-38	0.121629	8.22172	protein_coding	KNOWN
EFL1	ENSCAFG00000013671	-1.0356	5.21923e-44	2.70307e-42	0.487811	2.04997	protein_coding	KNOWN_BY_PROJECTION	ENSG00000140598	-2.55315	5.05911e-35	1.22624e-33	0.170382	5.86916	protein_coding	KNOWN
EHBP1	ENSCAFG00000003106	-1.78348	6.08977e-95	1.18736e-92	0.290482	3.44256	protein_coding	KNOWN_BY_PROJECTION	ENSG00000115504	-2.35885	3.61369e-28	5.77322e-27	0.194947	5.1296	protein_coding	KNOWN
EIF4G3	ENSCAFG00000014975	-2.04996	1.82101e-175	2.15569e-172	0.241491	4.14095	protein_coding	KNOWN_BY_PROJECTION	ENSG00000075151	-2.32237	2.62376e-33	5.73773e-32	0.199939	5.00154	protein_coding	KNOWN
ELMO1	ENSCAFG00000003272	-2.73097	3.37279e-91	6.14255e-89	0.150625	6.63902	protein_coding	KNOWN_BY_PROJECTION	ENSG00000155849	-3.23253	5.11451e-65	9.70897e-63	0.106393	9.39912	protein_coding	KNOWN
EML4	ENSCAFG00000006510	-1.02796	1.45761e-81	2.10061e-79	0.490404	2.03913	protein_coding	KNOWN_BY_PROJECTION	ENSG00000143924	-2.50346	1.4718e-50	9.89523e-49	0.176354	5.67043	protein_coding	KNOWN
ENOX2	ENSCAFG00000018777	-2.57146	2.1248e-20	4.32608e-19	0.168233	5.94413	protein_coding	KNOWN_BY_PROJECTION	ENSG00000165675	-4.11964	5.13548e-51	3.58057e-49	0.0575263	17.3834	protein_coding	KNOWN
EPB41L2	ENSCAFG00000001136	-1.78976	1.36045e-24	3.57317e-23	0.289219	3.45758	protein_coding	KNOWN_BY_PROJECTION	ENSG00000079819	-2.20941	8.43405e-26	1.17826e-24	0.216223	4.62485	protein_coding	KNOWN
EPB41L4A	ENSCAFG00000007361	-1.30634	2.34141e-09	1.99815e-08	0.404346	2.47313	protein_coding	KNOWN_BY_PROJECTION	ENSG00000129595	-2.84428	3.17328e-18	2.78278e-17	0.139248	7.18146	protein_coding	KNOWN
EPN2	ENSCAFG00000018209	-1.18651	1.48935e-09	1.29979e-08	0.439364	2.27602	protein_coding	KNOWN_BY_PROJECTION	ENSG00000072134	-1.95204	2.64046e-17	2.19094e-16	0.25845	3.86922	protein_coding	KNOWN
ERC1	ENSCAFG00000015874	-3.18601	3.02875e-91	5.57727e-89	0.109879	9.10091	protein_coding	KNOWN_BY_PROJECTION	ENSG00000082805	-3.65101	2.62529e-29	4.45569e-28	0.0796041	12.5622	protein_coding	KNOWN
ETV6	ENSCAFG00000013371	-1.82348	4.57496e-70	5.12303e-68	0.282539	3.53934	protein_coding	KNOWN_BY_PROJECTION	ENSG00000139083	-2.67421	2.64061e-53	2.11788e-51	0.156669	6.38289	protein_coding	KNOWN
EXOC2	ENSCAFG00000009173	-2.05955	2.09013e-46	1.19861e-44	0.239891	4.16856	protein_coding	KNOWN_BY_PROJECTION	ENSG00000112685	-2.64463	2.26031e-41	8.041e-40	0.159915	6.25334	protein_coding	KNOWN
EXOC4	ENSCAFG00000001308	-2.34058	6.48481e-60	5.59754e-58	0.197432	5.06504	protein_coding	KNOWN_BY_PROJECTION	ENSG00000131558	-2.27771	4.86204e-19	4.47751e-18	0.206225	4.84907	protein_coding	KNOWN
EXOC6	ENSCAFG00000007534	-1.17513	6.11011e-27	1.8378e-25	0.442842	2.25814	protein_coding	KNOWN_BY_PROJECTION	ENSG00000138190	-2.87457	1.26884e-43	5.2884e-42	0.136354	7.33387	protein_coding	KNOWN
EXOC6B	ENSCAFG00000008981	-3.59663	2.01111e-123	7.93576e-121	0.0826622	12.0974	protein_coding	KNOWN_BY_PROJECTION	ENSG00000144036	-3.34035	3.4809e-10	1.72745e-09	0.098731	10.1285	protein_coding	KNOWN
EXT1	ENSCAFG00000000831	-2.27056	3.8453e-118	1.24957e-115	0.20725	4.8251	protein_coding	KNOWN_BY_PROJECTION	ENSG00000182197	-2.76863	1.99178e-40	6.62682e-39	0.146744	6.8146	protein_coding	KNOWN
EXT2	ENSCAFG00000009477	-1.06635	1.34778e-20	2.78514e-19	0.477526	2.09413	protein_coding	KNOWN_BY_PROJECTION	ENSG00000151348	-1.47102	2.36947e-13	1.49057e-12	0.360727	2.77218	protein_coding	KNOWN
FAF1	ENSCAFG00000003903	-2.83279	9.99242e-170	1.03503e-166	0.14036	7.12451	protein_coding	KNOWN_BY_PROJECTION	ENSG00000185104	-3.81344	6.93673e-62	1.01754e-59	0.0711278	14.0592	protein_coding	KNOWN
FAM129A	ENSCAFG00000013490	-1.2646	5.57289e-16	8.56767e-15	0.416213	2.40261	protein_coding	KNOWN_BY_PROJECTION	ENSG00000135842	-3.36127	9.43168e-28	1.47959e-26	0.0973096	10.2765	protein_coding	KNOWN
FAM13A	ENSCAFG00000009840	-1.31788	1.61206e-14	2.25647e-13	0.401124	2.493	protein_coding	KNOWN_BY_PROJECTION	ENSG00000138640	-1.41058	0.000137927	0.000391329	0.37616	2.65844	protein_coding	KNOWN
FAM171B	ENSCAFG00000028669	-1.03874	3.61033e-26	1.04422e-24	0.486754	2.05443	protein_coding	KNOWN_BY_PROJECTION	ENSG00000144369	-1.87713	0.000578202	0.00151158	0.272224	3.67345	protein_coding	KNOWN
FAM172A	ENSCAFG00000008064	-1.55394	5.68028e-69	6.11294e-67	0.340579	2.93618	protein_coding	KNOWN_BY_PROJECTION	ENSG00000113391	-3.58812	6.11709e-56	6.06075e-54	0.083151	12.0263	protein_coding	KNOWN
FAM184A	ENSCAFG00000000942	-1.33473	2.4238e-12	2.81892e-11	0.396467	2.52228	protein_coding	KNOWN_BY_PROJECTION	ENSG00000111879	-2.90791	2.36877e-08	1.00057e-07	0.133239	7.50532	protein_coding	KNOWN
FANCC	ENSCAFG00000001286	-1.99329	8.80942e-19	1.6204e-17	0.251165	3.98145	protein_coding	KNOWN_BY_PROJECTION	ENSG00000158169	-3.73917	7.80367e-14	5.07587e-13	0.0748857	13.3537	protein_coding	KNOWN
FAR2	ENSCAFG00000010901	-1.20136	1.4755e-52	9.981e-51	0.434867	2.29956	protein_coding	KNOWN_BY_PROJECTION	ENSG00000064763	-2.42217	3.17113e-33	6.88806e-32	0.186576	5.35975	protein_coding	KNOWN
FARS2	ENSCAFG00000009483	-3.55301	9.6023e-77	1.25306e-74	0.0851996	11.7371	protein_coding	KNOWN_BY_PROJECTION	ENSG00000145982	-3.9793	2.78866e-45	1.30697e-43	0.0634031	15.7721	protein_coding	KNOWN
FBN1	ENSCAFG00000014548	-1.9198	4.29025e-45	2.32361e-43	0.264291	3.78371	protein_coding	KNOWN_BY_PROJECTION	ENSG00000166147	-2.17067	1.75491e-06	6.14341e-06	0.222107	4.50233	protein_coding	KNOWN
FCHSD2	ENSCAFG00000005633	-2.00997	1.22506e-41	6.02459e-40	0.248278	4.02775	protein_coding	KNOWN_BY_PROJECTION	ENSG00000137478	-3.91629	2.55044e-61	3.57854e-59	0.0662338	15.098	protein_coding	KNOWN
FER	ENSCAFG00000007431	-2.68558	1.38359e-46	8.07403e-45	0.155439	6.43339	protein_coding	KNOWN_BY_PROJECTION	ENSG00000151422	-3.79685	1.68124e-34	3.94795e-33	0.0719504	13.8985	protein_coding	KNOWN
FGGY	ENSCAFG00000018884	-1.34989	1.63516e-09	1.41808e-08	0.392323	2.54892	protein_coding	KNOWN_BY_PROJECTION	ENSG00000172456	-2.56561	2.43229e-09	1.12987e-08	0.168917	5.92005	protein_coding	KNOWN
FHOD3	ENSCAFG00000017786	-2.29785	2.11611e-19	4.05906e-18	0.203367	4.91723	protein_coding	KNOWN_BY_PROJECTION	ENSG00000134775	-3.20499	3.68634e-08	1.52072e-07	0.108443	9.22143	protein_coding	KNOWN
FLNB	ENSCAFG00000007603	-1.38073	5.60196e-45	3.02414e-43	0.384024	2.604	protein_coding	KNOWN_BY_PROJECTION	ENSG00000136068	-1.97895	4.49826e-23	5.24603e-22	0.253674	3.94206	protein_coding	KNOWN
FLT1	ENSCAFG00000006701	-1.04782	0.000477665	0.00176823	0.483698	2.06741	protein_coding	KNOWN_BY_PROJECTION	ENSG00000102755	-2.12334	2.09903e-21	2.21481e-20	0.229515	4.35701	protein_coding	KNOWN
FNDC3B	ENSCAFG00000015349	-3.0467	2.6449e-74	3.24696e-72	0.121019	8.26317	protein_coding	KNOWN_BY_PROJECTION	ENSG00000075420	-3.89191	3.51474e-55	3.32209e-53	0.0673626	14.845	protein_coding	KNOWN
FOCAD	ENSCAFG00000025256	-1.78052	5.91121e-47	3.46172e-45	0.291078	3.43551	protein_coding	KNOWN_BY_PROJECTION	ENSG00000188352	-3.65285	1.25431e-48	7.3475e-47	0.0795026	12.5782	protein_coding	KNOWN
FRY	ENSCAFG00000025580	-3.36808	4.13839e-42	2.04733e-40	0.0968517	10.3251	protein_coding	KNOWN_BY_PROJECTION	ENSG00000073910	-2.66073	2.19065e-06	7.58651e-06	0.158139	6.32354	protein_coding	KNOWN
FRYL	ENSCAFG00000001972	-1.744	1.32747e-94	2.52876e-92	0.298541	3.34963	protein_coding	KNOWN_BY_PROJECTION	ENSG00000075539	-3.71645	1.58699e-44	7.05713e-43	0.0760744	13.145	protein_coding	KNOWN
FTO	ENSCAFG00000009463	-2.52076	5.59572e-84	8.74885e-82	0.174251	5.73885	protein_coding	KNOWN_BY_PROJECTION	ENSG00000140718	-3.70014	2.4041e-12	1.40842e-11	0.076939	12.9973	protein_coding	KNOWN
FUT8	ENSCAFG00000016231	-1.8958	1.41916e-68	1.5174e-66	0.268724	3.72129	protein_coding	KNOWN_BY_PROJECTION	ENSG00000033170	-3.82728	1.74719e-48	9.99213e-47	0.070449	14.1947	protein_coding	KNOWN
FYN	ENSCAFG00000003995	-2.6885	2.51613e-86	4.04852e-84	0.155125	6.44642	protein_coding	KNOWN_BY_PROJECTION	ENSG00000010810	-2.25068	1.47235e-41	5.30468e-40	0.210125	4.75907	protein_coding	KNOWN
GAB2	ENSCAFG00000004782	-1.10139	2.27444e-56	1.7291e-54	0.466067	2.14561	protein_coding	KNOWN_BY_PROJECTION	ENSG00000033327	-3.01292	8.58945e-21	8.71287e-20	0.123885	8.07198	protein_coding	KNOWN
GABBR2	ENSCAFG00000002487	-2.25173	5.80926e-39	2.57425e-37	0.209972	4.76255	protein_coding	KNOWN_BY_PROJECTION	ENSG00000136928	2.87919	7.79769e-12	4.39934e-11	7.35737		protein_coding	KNOWN
GALNT10	ENSCAFG00000017644	-1.75171	2.66263e-76	3.39445e-74	0.296951	3.36756	protein_coding	KNOWN_BY_PROJECTION	ENSG00000164574	-3.11414	6.38036e-51	4.40771e-49	0.115491	8.65865	protein_coding	KNOWN
GALNT2	ENSCAFG00000012105	-1.8521	9.54703e-54	6.67607e-52	0.27699	3.61024	protein_coding	KNOWN_BY_PROJECTION	ENSG00000143641	-2.43715	5.22853e-37	1.42304e-35	0.184648	5.41571	protein_coding	KNOWN
GALNT7	ENSCAFG00000006614	-1.03877	9.22166e-06	4.73746e-05	0.486741	2.05448	protein_coding	KNOWN_BY_PROJECTION	ENSG00000109586	-2.10959	8.75163e-23	1.00253e-21	0.231713	4.31569	protein_coding	KNOWN
GARNL3	ENSCAFG00000020142	-1.4694	2.00925e-18	3.62737e-17	0.361132	2.76907	protein_coding	KNOWN_BY_PROJECTION	ENSG00000136895	-2.8159	1.49183e-07	5.82853e-07	0.142013	7.04161	protein_coding	KNOWN
GAS7	ENSCAFG00000017455	-1.0982	4.67598e-14	6.26982e-13	0.4671	2.14087	protein_coding	KNOWN_BY_PROJECTION	ENSG00000007237	-3.39149	4.70156e-42	1.76719e-40	0.0952926	10.494	protein_coding	KNOWN
GBE1	ENSCAFG00000007846	-1.19346	4.04014e-25	1.08874e-23	0.437252	2.28701	protein_coding	KNOWN_BY_PROJECTION	ENSG00000114480	-2.45188	2.84877e-34	6.62074e-33	0.182772	5.47129	protein_coding	KNOWN
GCNT2	ENSCAFG00000009680	-1.09197	2.66022e-15	3.94346e-14	0.469121	2.13165	protein_coding	KNOWN_BY_PROJECTION	ENSG00000111846	-1.90439	4.58718e-10	2.25515e-09	0.26713	3.74349	protein_coding	KNOWN
GLI2	ENSCAFG00000004821	-3.08519	3.59047e-189	7.43812e-186	0.117832	8.48664	protein_coding	KNOWN_BY_PROJECTION	ENSG00000074047	-4.40446	1.60356e-16	1.25431e-15	0.04722	21.1775	protein_coding	KNOWN
GMDS	ENSCAFG00000009212	-1.79586	2.33218e-56	1.76489e-54	0.288	3.47222	protein_coding	KNOWN_BY_PROJECTION	ENSG00000112699	-2.50682	8.11514e-15	5.62334e-14	0.175943	5.68365	protein_coding	KNOWN
GNAO1	ENSCAFG00000009233	-1.09521	0.00204117	0.0065017	0.468068	2.13644	protein_coding	KNOWN_BY_PROJECTION	ENSG00000087258	-3.43513	9.47595e-26	1.31974e-24	0.0924537	10.8162	protein_coding	KNOWN
GNAQ	ENSCAFG00000001579	-2.58074	2.96264e-132	1.48788e-129	0.167155	5.98248	protein_coding	KNOWN	ENSG00000156052	-3.55581	3.25709e-67	7.50792e-65	0.0850345	11.7599	protein_coding	KNOWN
GNG2	ENSCAFG00000031640	-1.20658	3.06564e-51	1.98465e-49	0.433294	2.3079	protein_coding	KNOWN_BY_PROJECTION	ENSG00000186469	-2.62306	4.29888e-06	1.449e-05	0.162323	6.16055	protein_coding	KNOWN
GNG7	ENSCAFG00000019385	-1.47574	1.99816e-08	1.51976e-07	0.359549	2.78126	protein_coding	KNOWN_BY_PROJECTION	ENSG00000176533	-3.18026	1.45045e-22	1.64156e-21	0.110318	9.06472	protein_coding	KNOWN
GPHN	ENSCAFG00000016305	-3.43123	7.06499e-94	1.3156e-91	0.0927038	10.787	protein_coding	KNOWN_BY_PROJECTION	ENSG00000171723	-3.78691	2.25921e-35	5.63307e-34	0.0724478	13.803	protein_coding	KNOWN
GPR158	ENSCAFG00000023938	-1.68626	4.17885e-05	0.000190578	0.310731	3.21822	protein_coding	KNOWN_BY_PROJECTION	ENSG00000151025	-1.41662	1.73908e-09	8.17261e-09	0.37459	2.66959	protein_coding	KNOWN
GRB10	ENSCAFG00000003422	-2.92205	1.11598e-136	5.96615e-134	0.13194	7.57921	protein_coding	KNOWN_BY_PROJECTION	ENSG00000106070	-3.67566	1.14856e-17	9.75414e-17	0.0782556	12.7786	protein_coding	KNOWN
GRK3	ENSCAFG00000011603	-1.06368	5.82486e-18	1.02046e-16	0.478412	2.09025	protein_coding	KNOWN_BY_PROJECTION	ENSG00000100077	-2.61503	4.10298e-47	2.18085e-45	0.163229	6.12638	protein_coding	KNOWN
GRK5	ENSCAFG00000012129	-1.71744	1.54961e-08	1.19284e-07	0.304087	3.28853	protein_coding	KNOWN_BY_PROJECTION	ENSG00000198873	-3.86828	9.08438e-37	2.43435e-35	0.0684747	14.6039	protein_coding	KNOWN
GTDC1	ENSCAFG00000025502	-1.37294	1.81333e-17	3.08862e-16	0.386103	2.58998	protein_coding	KNOWN_BY_PROJECTION	ENSG00000121964	-3.63413	7.72214e-53	5.93344e-51	0.0805413	12.416	protein_coding	KNOWN
GTF2IRD1	ENSCAFG00000011763	-1.71879	7.18461e-30	2.40547e-28	0.303803	3.29161	protein_coding	KNOWN_BY_PROJECTION	ENSG00000006704	-2.90221	0.00161659	0.0039544	0.133766	7.47572	protein_coding	KNOWN
HAS3	ENSCAFG00000020294	-1.41235	9.23028e-10	8.24655e-09	0.375699	2.6617	protein_coding	KNOWN_BY_PROJECTION	ENSG00000103044	-2.16848	1.42764e-10	7.28327e-10	0.222444	4.4955	protein_coding	KNOWN
HDAC4	ENSCAFG00000012546	-4.11553	1.38588e-96	2.87103e-94	0.0576901	17.334	protein_coding	KNOWN_BY_PROJECTION	ENSG00000068024	-3.63558	2.48303e-41	8.79179e-40	0.0804603	12.4285	protein_coding	KNOWN
HDAC8	ENSCAFG00000017157	-1.14833	8.90108e-15	1.2717e-13	0.451149	2.21656	protein_coding	KNOWN_BY_PROJECTION	ENSG00000147099	-2.77388	2.20706e-74	1.0175e-71	0.14621	6.83946	protein_coding	KNOWN
HERC2	ENSCAFG00000009863	-1.03626	6.70022e-23	1.60235e-21	0.487591	2.0509	protein_coding	KNOWN_BY_PROJECTION	ENSG00000128731	-3.29892	1.20974e-41	4.39359e-40	0.101607	9.84181	protein_coding	KNOWN
HHAT	ENSCAFG00000012038	-1.22261	0.00411985	0.0122056	0.428508	2.33368	protein_coding	KNOWN_BY_PROJECTION	ENSG00000054392	-2.2678	9.11617e-11	4.70062e-10	0.207646	4.8159	protein_coding	KNOWN
HIP1	ENSCAFG00000013367	-1.8228	7.05973e-58	5.70736e-56	0.282673	3.53766	protein_coding	KNOWN_BY_PROJECTION	ENSG00000127946	-3.92926	3.81471e-54	3.26418e-52	0.0656407	15.2344	protein_coding	KNOWN
HIPK2	ENSCAFG00000004038	-1.75384	4.3098e-23	1.05193e-21	0.296511	3.37255	protein_coding	KNOWN_BY_PROJECTION	ENSG00000064393	-3.20148	5.84357e-29	9.69921e-28	0.108707	9.19901	protein_coding	KNOWN
HIVEP2	ENSCAFG00000000300	-1.02278	8.98027e-12	9.9022e-11	0.492166	2.03184	protein_coding	KNOWN_BY_PROJECTION	ENSG00000010818	-3.68819	1.46704e-28	2.40149e-27	0.0775789	12.8901	protein_coding	KNOWN
HIVEP3	ENSCAFG00000002576	-2.15057	3.10869e-29	1.0102e-27	0.225223	4.44004	protein_coding	KNOWN_BY_PROJECTION	ENSG00000127124	-3.96622	1.02075e-15	7.53802e-15	0.0639808	15.6297	protein_coding	KNOWN
HLCS	ENSCAFG00000009689	-2.2787	1.96866e-86	3.19868e-84	0.206083	4.85242	protein_coding	KNOWN_BY_PROJECTION	ENSG00000159267	-2.95106	7.67212e-31	1.4241e-29	0.129313	7.73315	protein_coding	KNOWN
HNRNPD	ENSCAFG00000025045	-1.0263	8.66697e-45	4.63348e-43	0.490969	2.03679	protein_coding	KNOWN_BY_PROJECTION	ENSG00000138668	-2.51368	1.27097e-65	2.49663e-63	0.175108	5.71076	protein_coding	KNOWN
HOMER2	ENSCAFG00000013174	-1.00774	8.71983e-12	9.63497e-11	0.497326	2.01075	protein_coding	KNOWN_BY_PROJECTION	ENSG00000103942	-2.61848	1.61817e-49	1.02393e-47	0.162839	6.14103	protein_coding	KNOWN
HORMAD2	ENSCAFG00000012459	-1.28136	6.85829e-37	2.84868e-35	0.411407	2.43068	protein_coding	KNOWN	ENSG00000176635	-3.1634	1.41502e-38	4.21151e-37	0.111615	8.95937	protein_coding	KNOWN
HPCAL1	ENSCAFG00000031890	-1.13031	2.04194e-32	7.42128e-31	0.456819	2.18905	protein_coding	KNOWN_BY_PROJECTION	ENSG00000115756	-3.32844	1.11154e-68	2.82132e-66	0.0995497	10.0452	protein_coding	KNOWN
HSPA8	ENSCAFG00000001886	-1.25473	4.12508e-57	3.25547e-55	0.419072	2.38623	protein_coding	KNOWN_BY_PROJECTION	ENSG00000109971	-2.03384	6.21011e-55	5.7027e-53	0.244204	4.09493	protein_coding	KNOWN
ICA1	ENSCAFG00000002257	-1.17105	6.79276e-26	1.91783e-24	0.444097	2.25176	protein_coding	KNOWN_BY_PROJECTION	ENSG00000003147	-2.49994	5.12267e-09	2.3075e-08	0.176785	5.6566	protein_coding	KNOWN
ICA1L	ENSCAFG00000012497	-1.05896	2.06098e-07	1.35866e-06	0.479977	2.08343	protein_coding	KNOWN_BY_PROJECTION	ENSG00000163596	-1.25702	7.01636e-05	0.000206218	0.418407	2.39002	protein_coding	KNOWN
IFT88	ENSCAFG00000007250	-1.41633	7.69776e-17	1.26814e-15	0.374664	2.66906	protein_coding	KNOWN_BY_PROJECTION	ENSG00000032742	-2.3661	9.38134e-25	1.23212e-23	0.19397	5.15544	protein_coding	KNOWN
IGF1R	ENSCAFG00000010881	-3.31321	5.22345e-95	1.03057e-92	0.100606	9.93973	protein_coding	KNOWN_BY_PROJECTION	ENSG00000140443	-3.68339	2.39392e-42	9.19705e-41	0.0778378	12.8472	protein_coding	KNOWN
IKZF1	ENSCAFG00000003374	-1.29448	1.01125e-96	2.12145e-94	0.407684	2.45288	protein_coding	KNOWN_BY_PROJECTION	ENSG00000185811	-2.9193	5.11971e-48	2.86983e-46	0.132191	7.56481	protein_coding	KNOWN
IL1RAP	ENSCAFG00000014029	-1.03013	1.95521e-06	1.12046e-05	0.489667	2.0422	protein_coding	KNOWN_BY_PROJECTION	ENSG00000196083	-3.27324	4.69812e-41	1.63027e-39	0.103433	9.66812	protein_coding	KNOWN
IMPG2	ENSCAFG00000009552	-1.01347	3.29493e-06	1.81298e-05	0.495352	2.01877	protein_coding	KNOWN_BY_PROJECTION	ENSG00000081148	-2.97552	3.07438e-05	9.4087e-05	0.127139	7.86542	protein_coding	KNOWN
INPP4B	ENSCAFG00000003624	-2.19482	5.90443e-90	1.05219e-87	0.21842	4.57834	protein_coding	KNOWN_BY_PROJECTION	ENSG00000109452	-4.32425	1.38414e-48	8.03799e-47	0.0499196	20.0322	protein_coding	KNOWN
INPP5A	ENSCAFG00000011136	-2.61719	4.01411e-26	1.15697e-24	0.162985	6.13555	protein_coding	KNOWN_BY_PROJECTION	ENSG00000068383	-3.84221	4.40966e-40	1.43951e-38	0.0697233	14.3424	protein_coding	KNOWN
IPO11	ENSCAFG00000007240	-1.23988	2.79748e-28	8.81418e-27	0.423408	2.36179	protein_coding	KNOWN_BY_PROJECTION	ENSG00000086200	-3.55227	1.21477e-43	5.10056e-42	0.0852432	11.7311	protein_coding	KNOWN
IQGAP2	ENSCAFG00000009293	-1.23237	1.90786e-07	1.26375e-06	0.425617	2.34953	protein_coding	KNOWN_BY_PROJECTION	ENSG00000145703	-2.91554	5.23331e-42	1.96054e-40	0.132537	7.54509	protein_coding	KNOWN
IQSEC1	ENSCAFG00000004358	-1.27797	4.0628e-23	9.94575e-22	0.412376	2.42497	protein_coding	KNOWN_BY_PROJECTION	ENSG00000144711	-1.7435	1.0616e-14	7.28479e-14	0.298644	3.34847	protein_coding	KNOWN
ISPD	ENSCAFG00000031802	-1.63943	9.02772e-18	1.56831e-16	0.320984	3.11542	protein_coding	KNOWN_BY_PROJECTION	ENSG00000214960	-3.64127	1.5687e-13	1.00246e-12	0.0801434	12.4776	protein_coding	KNOWN
ITFG1	ENSCAFG00000010234	-1.5018	4.51645e-69	4.89223e-67	0.353113	2.83196	protein_coding	KNOWN_BY_PROJECTION	ENSG00000129636	-1.20327	5.32475e-11	2.80649e-10	0.434291	2.30261	protein_coding	KNOWN
ITGA2	ENSCAFG00000018423	-1.11368	1.18659e-09	1.04492e-08	0.462115	2.16396	protein_coding	KNOWN_BY_PROJECTION	ENSG00000164171	-2.51755	1.09744e-16	8.70476e-16	0.174639	5.72611	protein_coding	KNOWN
ITGA9	ENSCAFG00000004820	-2.65537	1.12649e-186	1.69721e-183	0.158728	6.30009	protein_coding	KNOWN_BY_PROJECTION	ENSG00000144668	-1.72312	0.00189805	0.00458478	0.302892	3.3015	protein_coding	KNOWN
ITPK1	ENSCAFG00000011056	-1.81003	4.23288e-67	4.35724e-65	0.285186	3.50649	protein_coding	KNOWN_BY_PROJECTION	ENSG00000100605	-3.1861	3.20302e-49	1.97156e-47	0.109872	9.1015	protein_coding	KNOWN
ITPR1	ENSCAFG00000023463	-2.36855	2.39503e-115	7.35053e-113	0.19364	5.16422	protein_coding	KNOWN_BY_PROJECTION	ENSG00000150995	-3.0997	2.52169e-41	8.91472e-40	0.116654	8.57239	protein_coding	KNOWN
ITPR2	ENSCAFG00000011345	-2.29109	1.39643e-86	2.33769e-84	0.204321	4.89426	protein_coding	KNOWN_BY_PROJECTION	ENSG00000123104	-3.17194	1.70329e-28	2.77614e-27	0.110956	9.01259	protein_coding	KNOWN
JAKMIP2	ENSCAFG00000006634	-1.05952	6.08354e-06	3.20988e-05	0.479792	2.08424	protein_coding	KNOWN_BY_PROJECTION	ENSG00000176049	-2.79111	3.25897e-26	4.6743e-25	0.144475	6.92162	protein_coding	KNOWN
JAZF1	ENSCAFG00000003001	-2.37718	9.0906e-10	8.13052e-09	0.192485	5.19521	protein_coding	KNOWN_BY_PROJECTION	ENSG00000153814	-4.52814	9.86386e-21	9.97424e-20	0.0433406	23.073	protein_coding	KNOWN
KCNQ1	ENSCAFG00000010231	-2.45256	1.78649e-106	4.6996e-104	0.182686	5.47386	protein_coding	KNOWN_BY_PROJECTION	ENSG00000053918	-2.87376	1.83299e-36	4.85431e-35	0.13643	7.32975	protein_coding	KNOWN
KCNQ4	ENSCAFG00000002814	-1.55172	2.78789e-05	0.000131372	0.341102	2.93167	protein_coding	KNOWN_BY_PROJECTION	ENSG00000117013	-1.82566	0.000587556	0.00153462	0.282112	3.54469	protein_coding	KNOWN
KDM4B	ENSCAFG00000018925	-1.72144	5.46015e-39	2.42603e-37	0.303245	3.29766	protein_coding	KNOWN_BY_PROJECTION	ENSG00000127663	-3.42484	4.31509e-67	9.84625e-65	0.0931149	10.7394	protein_coding	KNOWN
KDM4C	ENSCAFG00000001434	-2.49311	1.17917e-122	4.44147e-120	0.177622	5.62992	protein_coding	KNOWN_BY_PROJECTION	ENSG00000107077	-3.07278	8.93218e-32	1.76534e-30	0.11885	8.41395	protein_coding	KNOWN
KIAA0556	ENSCAFG00000017396	-2.79849	1.5399e-125	6.22458e-123	0.143737	6.95713	protein_coding	KNOWN_BY_PROJECTION	ENSG00000047578	-2.65351	1.70315e-19	1.60845e-18	0.158933	6.29195	protein_coding	KNOWN
KIAA1328	ENSCAFG00000017761	-2.01155	1.11738e-36	4.59513e-35	0.248007	4.03215	protein_coding	KNOWN_BY_PROJECTION	ENSG00000150477	-2.81771	4.40718e-14	2.90427e-13	0.141836	7.0504	protein_coding	KNOWN
KIAA1549	ENSCAFG00000004115	-1.15437	1.68474e-07	1.1245e-06	0.449263	2.22587	protein_coding	KNOWN_BY_PROJECTION	ENSG00000122778	-3.29372	8.46183e-21	8.595e-20	0.101974	9.80638	protein_coding	KNOWN
KIF13A	ENSCAFG00000010101	-1.69432	2.82478e-41	1.36487e-39	0.309001	3.23624	protein_coding	KNOWN_BY_PROJECTION	ENSG00000137177	-3.3419	1.81229e-39	5.70985e-38	0.098625	10.1394	protein_coding	KNOWN
KIF16B	ENSCAFG00000005544	-2.83364	3.64854e-115	1.0994e-112	0.140278	7.1287	protein_coding	KNOWN_BY_PROJECTION	ENSG00000089177	-3.86638	3.34472e-59	4.0405e-57	0.0685652	14.5847	protein_coding	KNOWN
KIF26B	ENSCAFG00000015845	-2.16766	7.42947e-09	5.94824e-08	0.222572	4.49293	protein_coding	KNOWN_BY_PROJECTION	ENSG00000162849	-2.23032	0.00729989	0.0159282	0.213112	4.69237	protein_coding	KNOWN
KIF5C	ENSCAFG00000005610	-1.79821	1.12206e-16	1.81956e-15	0.287531	3.47789	protein_coding	KNOWN_BY_PROJECTION	ENSG00000168280	-2.95482	3.83418e-07	1.43615e-06	0.128977	7.75334	protein_coding	KNOWN
KIT	ENSCAFG00000002065	-1.05741	2.34353e-39	1.06701e-37	0.480493	2.0812	protein_coding	KNOWN_BY_PROJECTION	ENSG00000157404	-1.80422	5.5679e-21	5.71982e-20	0.286336	3.49241	protein_coding	KNOWN
KLF12	ENSCAFG00000005040	-2.85045	3.91126e-35	1.52521e-33	0.138653	7.21226	protein_coding	KNOWN_BY_PROJECTION	ENSG00000118922	-3.82534	2.17518e-14	1.4646e-13	0.0705435	14.1756	protein_coding	KNOWN
KLHL13	ENSCAFG00000018272	-1.84951	2.83902e-14	3.8821e-13	0.277487	3.60377	protein_coding	KNOWN_BY_PROJECTION	ENSG00000003096	-3.15915	1.56991e-21	1.66343e-20	0.111944	8.93302	protein_coding	KNOWN
KLHL29	ENSCAFG00000003916	-1.80482	4.38609e-13	5.45726e-12	0.286216	3.49386	protein_coding	KNOWN_BY_PROJECTION	ENSG00000119771	-3.376	6.01383e-38	1.73502e-36	0.0963212	10.3819	protein_coding	KNOWN
KMT2C	ENSCAFG00000004955	-1.35439	3.15081e-24	8.07084e-23	0.391101	2.55689	protein_coding	KNOWN_BY_PROJECTION	ENSG00000055609	-3.17544	1.93111e-11	1.05986e-10	0.110687	9.0345	protein_coding	KNOWN
KSR1	ENSCAFG00000018638	-1.4594	1.77302e-15	2.65921e-14	0.363645	2.74994	protein_coding	KNOWN_BY_PROJECTION	ENSG00000141068	-1.03747	1.04843e-10	5.38153e-10	0.487181	2.05262	protein_coding	KNOWN
LACE1	ENSCAFG00000003778	-1.11417	4.87268e-06	2.61412e-05	0.461956	2.16471	protein_coding	KNOWN_BY_PROJECTION	ENSG00000135537	-3.35961	1.20334e-18	1.08085e-17	0.0974217	10.2647	protein_coding	KNOWN
LARS2	ENSCAFG00000014030	-1.14527	1.1176e-44	5.93653e-43	0.452106	2.21187	protein_coding	KNOWN_BY_PROJECTION	ENSG00000011376	-2.74155	6.34103e-45	2.91146e-43	0.149525	6.68786	protein_coding	KNOWN
LCLAT1	ENSCAFG00000030771	-1.021	7.41329e-18	1.29055e-16	0.492774	2.02933	protein_coding	KNOWN_BY_PROJECTION	ENSG00000172954	-3.47013	2.59215e-54	2.26964e-52	0.0902376	11.0819	protein_coding	KNOWN
LCP2	ENSCAFG00000016961	-1.05448	1.1471e-40	5.47865e-39	0.481471	2.07697	protein_coding	KNOWN_BY_PROJECTION	ENSG00000043462	-2.21071	4.07776e-49	2.48964e-47	0.216028	4.62902	protein_coding	KNOWN
LDLRAD3	ENSCAFG00000006840	-2.19659	3.70889e-08	2.71379e-07	0.218152	4.58395	protein_coding	KNOWN_BY_PROJECTION	ENSG00000179241	-4.04478	1.15422e-33	2.59959e-32	0.06059	16.5044	protein_coding	KNOWN
LMO7	ENSCAFG00000005061	-1.71967	7.42386e-27	2.22187e-25	0.303619	3.29361	protein_coding	KNOWN_BY_PROJECTION	ENSG00000136153	-2.67084	1.77793e-17	1.48808e-16	0.157035	6.36801	protein_coding	KNOWN
LMX1B	ENSCAFG00000030076	-1.42499	3.73739e-30	1.27186e-28	0.372422	2.68513	protein_coding	KNOWN_BY_PROJECTION	ENSG00000136944	-2.62148	8.65337e-39	2.62037e-37	0.162501	6.1538	protein_coding	KNOWN
LPP	ENSCAFG00000013919	-4.02548	1.6671e-34	6.33689e-33	0.061406	16.2851	protein_coding	KNOWN_BY_PROJECTION	ENSG00000145012	-3.75509	7.03726e-31	1.31165e-29	0.0740635	13.5019	protein_coding	KNOWN
LRBA	ENSCAFG00000007907	-2.15097	2.91602e-45	1.58971e-43	0.225161	4.44127	protein_coding	KNOWN_BY_PROJECTION	ENSG00000198589	-3.15835	2.44254e-26	3.53698e-25	0.112007	8.92805	protein_coding	KNOWN
LRCH1	ENSCAFG00000004478	-1.95533	5.17016e-49	3.15019e-47	0.257862	3.87805	protein_coding	KNOWN_BY_PROJECTION	ENSG00000136141	-2.42585	1.34715e-31	2.62119e-30	0.1861	5.37345	protein_coding	KNOWN
LRIG1	ENSCAFG00000006680	-1.28911	2.21643e-44	1.16243e-42	0.409202	2.44378	protein_coding	KNOWN_BY_PROJECTION	ENSG00000144749	-2.24414	3.86491e-36	1.00124e-34	0.21108	4.73754	protein_coding	KNOWN
LRP5	ENSCAFG00000010871	-1.12438	4.04716e-53	2.79473e-51	0.458699	2.18008	protein_coding	KNOWN_BY_PROJECTION	ENSG00000162337	-3.0013	2.47436e-40	8.19588e-39	0.124887	8.00723	protein_coding	KNOWN
LRRC20	ENSCAFG00000014045	-1.28557	3.86838e-05	0.00017769	0.410208	2.43779	protein_coding	KNOWN_BY_PROJECTION	ENSG00000172731	-4.13655	1.41896e-42	5.54572e-41	0.0568558	17.5884	protein_coding	KNOWN
LRRK1	ENSCAFG00000010594	-1.02281	9.50067e-27	2.83192e-25	0.492158	2.03187	protein_coding	KNOWN_BY_PROJECTION	ENSG00000154237	-3.09779	2.81762e-33	6.15571e-32	0.116808	8.56105	protein_coding	KNOWN
LTBP1	ENSCAFG00000005843	-1.01317	2.87175e-09	2.42329e-08	0.495456	2.01834	protein_coding	KNOWN_BY_PROJECTION	ENSG00000049323	-2.58957	3.98795e-23	4.6557e-22	0.166135	6.01919	protein_coding	KNOWN
MAD1L1	ENSCAFG00000016463	-1.89796	2.44052e-09	2.07953e-08	0.268323	3.72685	protein_coding	KNOWN_BY_PROJECTION	ENSG00000002822	-2.62866	2.52193e-56	2.56623e-54	0.161694	6.18451	protein_coding	KNOWN
MAGI3	ENSCAFG00000013122	-2.16816	1.4397e-78	1.97191e-76	0.222495	4.49449	protein_coding	KNOWN_BY_PROJECTION	ENSG00000081026	-2.80799	2.24625e-38	6.61575e-37	0.142795	7.00306	protein_coding	KNOWN
MAML3	ENSCAFG00000003700	-3.5548	1.69308e-65	1.6802e-63	0.0850937	11.7517	protein_coding	KNOWN_BY_PROJECTION	ENSG00000196782	-2.75666	3.51284e-32	7.15554e-31	0.147967	6.75828	protein_coding	KNOWN
MAN1A1	ENSCAFG00000000945	-1.13935	7.96355e-31	2.76108e-29	0.453965	2.20281	protein_coding	KNOWN_BY_PROJECTION	ENSG00000111885	-2.05705	1.7371e-33	3.83965e-32	0.240307	4.16134	protein_coding	KNOWN
MAN1C1	ENSCAFG00000012769	-1.40629	6.60565e-31	2.2999e-29	0.377281	2.65054	protein_coding	KNOWN_BY_PROJECTION	ENSG00000117643	-3.82708	2.99249e-35	7.38802e-34	0.0704588	14.1927	protein_coding	KNOWN
MAP2K5	ENSCAFG00000017454	-1.76492	2.76629e-50	1.71707e-48	0.294243	3.39855	protein_coding	KNOWN_BY_PROJECTION	ENSG00000137764	-3.53992	1.59155e-42	6.2095e-41	0.0859762	11.6311	protein_coding	KNOWN
MAP3K20	ENSCAFG00000013140	-1.13659	2.69855e-09	2.28296e-08	0.454832	2.19861	protein_coding	KNOWN_BY_PROJECTION	ENSG00000091436	-2.98786	1.25548e-48	7.3475e-47	0.126056	7.93297	protein_coding	KNOWN
MAP3K5	ENSCAFG00000000251	-1.31127	2.39229e-20	4.84096e-19	0.402966	2.4816	protein_coding	KNOWN_BY_PROJECTION	ENSG00000197442	-2.69169	0.00241274	0.00572339	0.154782	6.46071	protein_coding	KNOWN
MAP4	ENSCAFG00000012975	-1.42457	9.63627e-53	6.54516e-51	0.372532	2.68434	protein_coding	KNOWN_BY_PROJECTION	ENSG00000047849	-2.35063	6.64281e-35	1.59809e-33	0.19606	5.10048	protein_coding	KNOWN
MAP4K3	ENSCAFG00000006426	-1.08689	9.06976e-17	1.48238e-15	0.470775	2.12416	protein_coding	KNOWN_BY_PROJECTION	ENSG00000011566	-2.31194	8.08702e-34	1.84159e-32	0.201389	4.96551	protein_coding	KNOWN
MAP4K4	ENSCAFG00000002162	-1.05528	9.93155e-27	2.95504e-25	0.481205	2.07812	protein_coding	KNOWN_BY_PROJECTION	ENSG00000071054	-2.19103	1.64488e-30	2.97738e-29	0.218995	4.56632	protein_coding	KNOWN
MAP7	ENSCAFG00000000247	-2.03972	7.1142e-19	1.31883e-17	0.243211	4.11165	protein_coding	KNOWN_BY_PROJECTION	ENSG00000135525	-3.26533	2.95626e-24	3.73084e-23	0.104001	9.61529	protein_coding	KNOWN
MAPKAP1	ENSCAFG00000020178	-1.55716	9.90471e-51	6.31349e-49	0.33982	2.94273	protein_coding	KNOWN_BY_PROJECTION	ENSG00000119487	-3.85589	2.64383e-53	2.11788e-51	0.0690654	14.479	protein_coding	KNOWN
MAPT	ENSCAFG00000013670	-1.49714	1.144e-17	1.9688e-16	0.354255	2.82282	protein_coding	KNOWN_BY_PROJECTION	ENSG00000186868	-1.74343	2.50638e-08	1.05456e-07	0.298658	3.34831	protein_coding	KNOWN
MARCH3	ENSCAFG00000000594	-1.30492	3.69847e-05	0.000170405	0.404743	2.4707	protein_coding	KNOWN_BY_PROJECTION	ENSG00000173926	-1.0178	0.00061378	0.00159941	0.493869	2.02483	protein_coding	KNOWN
MAST2	ENSCAFG00000004390	-1.05461	1.60863e-19	3.10359e-18	0.481428	2.07715	protein_coding	KNOWN_BY_PROJECTION	ENSG00000086015	-3.68554	5.16668e-70	1.38947e-67	0.0777217	12.8664	protein_coding	KNOWN
MAST4	ENSCAFG00000007586	-1.50828	1.77645e-16	2.8336e-15	0.35153	2.84471	protein_coding	KNOWN_BY_PROJECTION	ENSG00000069020	-2.33622	2.38529e-25	3.24992e-24	0.198028	5.04979	protein_coding	KNOWN
MBD5	ENSCAFG00000005534	-2.73656	5.61178e-77	7.38127e-75	0.150042	6.6648	protein_coding	KNOWN_BY_PROJECTION	ENSG00000204406	-2.067	7.54674e-17	6.04971e-16	0.238656	4.19014	protein_coding	KNOWN
MCTP1	ENSCAFG00000007983	-2.80959	9.12627e-23	2.16071e-21	0.142636	7.01087	protein_coding	KNOWN_BY_PROJECTION	ENSG00000175471	-4.17777	7.62144e-49	4.53074e-47	0.0552543	18.0981	protein_coding	KNOWN
MCTP2	ENSCAFG00000010940	-1.32262	5.96731e-35	2.29457e-33	0.39981	2.50119	protein_coding	KNOWN_BY_PROJECTION	ENSG00000140563	-3.26746	1.35946e-52	1.03401e-50	0.103848	9.62947	protein_coding	KNOWN
MCU	ENSCAFG00000014518	-1.50785	4.58867e-26	1.31595e-24	0.351635	2.84386	protein_coding	KNOWN_BY_PROJECTION	ENSG00000156026	-3.21717	1.0955e-57	1.25621e-55	0.107531	9.29963	protein_coding	KNOWN
ME1	ENSCAFG00000002941	-1.10496	1.13719e-29	3.75431e-28	0.464916	2.15093	protein_coding	KNOWN_BY_PROJECTION	ENSG00000065833	-1.70316	5.72491e-18	4.95311e-17	0.307113	3.25613	protein_coding	KNOWN
MED12L	ENSCAFG00000008485	-1.4865	8.26037e-41	3.95662e-39	0.356876	2.80209	protein_coding	KNOWN_BY_PROJECTION	ENSG00000144893	-2.91621	1.81808e-29	3.12798e-28	0.132475	7.54859	protein_coding	KNOWN
MED13L	ENSCAFG00000009257	-1.05576	1.8925e-28	5.98557e-27	0.481044	2.07881	protein_coding	KNOWN_BY_PROJECTION	ENSG00000123066	-3.03971	3.69985e-26	5.2865e-25	0.121606	8.22325	protein_coding	KNOWN
MED27	ENSCAFG00000019900	-1.83254	4.51011e-60	3.91341e-58	0.280771	3.56162	protein_coding	KNOWN_BY_PROJECTION	ENSG00000160563	-4.17939	2.82688e-49	1.74957e-47	0.0551925	18.1184	protein_coding	KNOWN
MEIS1	ENSCAFG00000003233	-1.02974	1.43902e-12	1.70838e-11	0.489798	2.04166	protein_coding	KNOWN_BY_PROJECTION	ENSG00000143995	-2.15009	4.38312e-09	1.98506e-08	0.225298	4.43857	protein_coding	KNOWN
MEIS2	ENSCAFG00000008498	-1.22351	2.74026e-50	1.70731e-48	0.428241	2.33513	protein_coding	KNOWN_BY_PROJECTION	ENSG00000134138	-2.80368	6.15176e-53	4.79201e-51	0.143221	6.98221	protein_coding	KNOWN
METTL15	ENSCAFG00000010245	-1.59431	2.18237e-45	1.19368e-43	0.33118	3.01951	protein_coding	KNOWN_BY_PROJECTION	ENSG00000169519	-3.01957	1.82129e-20	1.82049e-19	0.123316	8.10927	protein_coding	KNOWN
MGAT5	ENSCAFG00000005008	-4.21954	2.48906e-66	2.50007e-64	0.0536774	18.6298	protein_coding	KNOWN_BY_PROJECTION	ENSG00000152127	-4.10587	8.72501e-18	7.45736e-17	0.0580777	17.2183	protein_coding	KNOWN
MGLL	ENSCAFG00000004093	-1.62824	4.14868e-30	1.40606e-28	0.323483	3.09135	protein_coding	KNOWN_BY_PROJECTION	ENSG00000074416	-2.34831	0.00260099	0.006139	0.196375	5.09229	protein_coding	KNOWN
MICAL3	ENSCAFG00000016211	-2.09627	2.16792e-68	2.30313e-66	0.233862	4.27603	protein_coding	KNOWN_BY_PROJECTION	ENSG00000243156	-3.41007	1.07656e-35	2.71423e-34	0.094073	10.63	protein_coding	KNOWN
MICU1	ENSCAFG00000014489	-1.50303	3.6465e-46	2.06258e-44	0.352812	2.83437	protein_coding	KNOWN_BY_PROJECTION	ENSG00000107745	-2.06335	2.59792e-23	3.07423e-22	0.239259	4.17957	protein_coding	KNOWN
MINDY4	ENSCAFG00000003100	-1.18895	1.54799e-06	9.02388e-06	0.438623	2.27986	protein_coding	KNOWN_BY_PROJECTION	ENSG00000106125	-2.3722	0.00138914	0.00343784	0.193151	5.1773	protein_coding	KNOWN
MIPEP	ENSCAFG00000007132	-1.52853	2.11689e-43	1.09294e-41	0.34663	2.88492	protein_coding	KNOWN_BY_PROJECTION	ENSG00000027001	-2.17822	2.02321e-16	1.57329e-15	0.220949	4.52594	protein_coding	KNOWN
MITF	ENSCAFG00000006496	-1.47348	1.36289e-42	6.76262e-41	0.360112	2.77691	protein_coding	KNOWN	ENSG00000187098	-3.36745	1.6794e-67	3.95185e-65	0.096894	10.3206	protein_coding	KNOWN
MKL2	ENSCAFG00000018810	-1.14304	3.59554e-14	4.86043e-13	0.452806	2.20845	protein_coding	KNOWN_BY_PROJECTION	ENSG00000186260	-3.53872	1.08287e-26	1.59987e-25	0.0860476	11.6215	protein_coding	KNOWN
MLLT10	ENSCAFG00000004145	-1.21283	3.02453e-34	1.14704e-32	0.431421	2.31792	protein_coding	KNOWN_BY_PROJECTION	ENSG00000078403	-2.49985	2.24889e-55	2.13456e-53	0.176795	5.65628	protein_coding	KNOWN
MNAT1	ENSCAFG00000015639	-1.04516	4.18848e-18	7.40829e-17	0.484593	2.06359	protein_coding	KNOWN_BY_PROJECTION	ENSG00000020426	-3.71605	5.4379e-47	2.87597e-45	0.0760955	13.1414	protein_coding	KNOWN
MOB2	ENSCAFG00000010003	-1.01156	3.27786e-23	8.07192e-22	0.496011	2.01608	protein_coding	KNOWN_BY_PROJECTION	ENSG00000182208	-1.41151	2.93687e-18	2.58147e-17	0.375918	2.66015	protein_coding	KNOWN
MSH3	ENSCAFG00000008788	-1.14683	1.07869e-15	1.6356e-14	0.451615	2.21428	protein_coding	KNOWN_BY_PROJECTION	ENSG00000113318	-3.47751	1.07063e-43	4.52068e-42	0.0897773	11.1387	protein_coding	KNOWN
MTA3	ENSCAFG00000006527	-1.06604	3.26765e-19	6.18912e-18	0.477629	2.09368	protein_coding	KNOWN_BY_PROJECTION	ENSG00000057935	-2.63053	1.71736e-28	2.79706e-27	0.161485	6.19254	protein_coding	KNOWN
MTHFD1L	ENSCAFG00000000413	-1.54697	7.65444e-41	3.67701e-39	0.342229	2.92202	protein_coding	KNOWN_BY_PROJECTION	ENSG00000120254	-3.07843	4.85905e-44	2.11088e-42	0.118386	8.44697	protein_coding	KNOWN
MVB12B	ENSCAFG00000020172	-1.37478	9.75408e-29	3.12678e-27	0.385611	2.59329	protein_coding	KNOWN_BY_PROJECTION	ENSG00000196814	-3.15639	7.96667e-21	8.11759e-20	0.112158	8.91596	protein_coding	KNOWN
MYH10	ENSCAFG00000017262	-1.06553	3.28002e-24	8.37592e-23	0.477797	2.09294	protein_coding	KNOWN_BY_PROJECTION	ENSG00000133026	-2.52763	2.69414e-14	1.80061e-13	0.173423	5.76625	protein_coding	KNOWN
MYH14	ENSCAFG00000003156	-1.08309	2.74638e-31	9.68422e-30	0.472017	2.11857	protein_coding	KNOWN_BY_PROJECTION	ENSG00000105357	-1.18939	1.27754e-12	7.62874e-12	0.438489	2.28056	protein_coding	KNOWN
MYO10	ENSCAFG00000019081	-2.63814	3.12421e-208	1.03555e-204	0.160635	6.22528	protein_coding	KNOWN_BY_PROJECTION	ENSG00000145555	-4.25848	9.69291e-10	4.65878e-09	0.052248	19.1395	protein_coding	KNOWN
MYO1D	ENSCAFG00000018370	-1.28433	0.000840952	0.00294094	0.410563	2.43568	protein_coding	KNOWN_BY_PROJECTION	ENSG00000176658	-2.38476	7.82731e-41	2.67098e-39	0.191477	5.22257	protein_coding	KNOWN
MYO1E	ENSCAFG00000016635	-2.75634	2.31585e-40	1.09659e-38	0.147999	6.75679	protein_coding	KNOWN_BY_PROJECTION	ENSG00000157483	-3.35486	7.90169e-40	2.53911e-38	0.0977433	10.2309	protein_coding	KNOWN
MYO9A	ENSCAFG00000017645	-1.72284	1.15383e-58	9.56547e-57	0.302952	3.30085	protein_coding	KNOWN_BY_PROJECTION	ENSG00000066933	-3.5819	1.91652e-26	2.79317e-25	0.0835102	11.9746	protein_coding	KNOWN
NACC2	ENSCAFG00000030397	-1.77443	1.60912e-45	8.88934e-44	0.292309	3.42104	protein_coding	KNOWN_BY_PROJECTION	ENSG00000148411	-3.16828	4.77275e-61	6.57417e-59	0.111238	8.98972	protein_coding	KNOWN
NAV1	ENSCAFG00000010744	-2.25298	3.38059e-08	2.48344e-07	0.20979	4.76667	protein_coding	KNOWN_BY_PROJECTION	ENSG00000134369	-3.46795	1.2937e-10	6.61342e-10	0.0903741	11.0651	protein_coding	KNOWN
NBAS	ENSCAFG00000003657	-1.96396	1.62699e-39	7.44864e-38	0.256324	3.9013	protein_coding	KNOWN_BY_PROJECTION	ENSG00000151779	-3.01839	1.05114e-22	1.20047e-21	0.123416	8.10265	protein_coding	KNOWN
NBEA	ENSCAFG00000006255	-3.16171	1.81432e-145	1.36676e-142	0.111745	8.94892	protein_coding	KNOWN_BY_PROJECTION	ENSG00000172915	-3.47775	3.28754e-09	1.50701e-08	0.0897623	11.1405	protein_coding	KNOWN
NBEAL1	ENSCAFG00000012644	-1.20663	3.68282e-22	8.40707e-21	0.43328	2.30798	protein_coding	KNOWN_BY_PROJECTION	ENSG00000144426	-1.92816	9.05852e-10	4.36409e-09	0.262764	3.80569	protein_coding	KNOWN
NCAM1	ENSCAFG00000013844	-1.17076	0.00375091	0.0112473	0.444188	2.2513	protein_coding	KNOWN_BY_PROJECTION	ENSG00000149294	-2.22416	6.92167e-05	0.000203621	0.214023	4.6724	protein_coding	KNOWN
NCK2	ENSCAFG00000002099	-1.15933	3.15019e-15	4.66144e-14	0.44772	2.23354	protein_coding	KNOWN_BY_PROJECTION	ENSG00000071051	-3.56403	9.70379e-42	3.55858e-40	0.0845512	11.8272	protein_coding	KNOWN
NCOA1	ENSCAFG00000004075	-1.4716	1.39052e-61	1.25929e-59	0.360583	2.77329	protein_coding	KNOWN_BY_PROJECTION	ENSG00000084676	-3.64922	2.80811e-46	1.39725e-44	0.0797031	12.5466	protein_coding	KNOWN
NCOA2	ENSCAFG00000007775	-2.00257	4.46402e-43	2.29759e-41	0.249555	4.00713	protein_coding	KNOWN_BY_PROJECTION	ENSG00000140396	-3.87937	4.59893e-36	1.18596e-34	0.0679507	14.7166	protein_coding	KNOWN
NCOA7	ENSCAFG00000001047	-1.42272	1.04049e-39	4.81675e-38	0.373009	2.6809	protein_coding	KNOWN_BY_PROJECTION	ENSG00000111912	-2.41176	4.90027e-26	6.94026e-25	0.187927	5.32121	protein_coding	KNOWN
NCOR2	ENSCAFG00000006985	-2.0613	6.59854e-65	6.4328e-63	0.239599	4.17363	protein_coding	KNOWN_BY_PROJECTION	ENSG00000196498	-2.69114	2.00094e-41	7.15208e-40	0.154841	6.45823	protein_coding	KNOWN
NEK1	ENSCAFG00000007650	-1.26815	4.69538e-27	1.4226e-25	0.415191	2.40853	protein_coding	KNOWN_BY_PROJECTION	ENSG00000137601	-2.25046	4.90238e-22	5.34999e-21	0.210157	4.75834	protein_coding	KNOWN
NEK11	ENSCAFG00000006103	-1.42024	0.000539515	0.00196903	0.373651	2.6763	protein_coding	KNOWN_BY_PROJECTION	ENSG00000114670	-1.68025	0.000316527	0.000857356	0.312029	3.20484	protein_coding	KNOWN
NEK6	ENSCAFG00000020225	-1.35211	1.70272e-26	5.0034e-25	0.391719	2.55285	protein_coding	KNOWN_BY_PROJECTION	ENSG00000119408	-1.83058	1.2252e-15	9.00663e-15	0.281151	3.5568	protein_coding	KNOWN
NEO1	ENSCAFG00000017779	-1.7877	5.28386e-43	2.70276e-41	0.289633	3.45264	protein_coding	KNOWN_BY_PROJECTION	ENSG00000067141	-2.71853	1.67834e-14	1.13821e-13	0.151929	6.58201	protein_coding	KNOWN
NF1	ENSCAFG00000018592	-1.31471	5.71469e-55	4.19069e-53	0.402005	2.48753	protein_coding	KNOWN_BY_PROJECTION	ENSG00000196712	-3.23518	1.32472e-30	2.4114e-29	0.106197	9.41646	protein_coding	KNOWN
NFATC2	ENSCAFG00000011625	-1.24441	2.80275e-51	1.82157e-49	0.422081	2.36921	protein_coding	KNOWN_BY_PROJECTION	ENSG00000101096	-2.91492	3.35691e-30	5.96637e-29	0.132594	7.54184	protein_coding	KNOWN
NFIA	ENSCAFG00000023117	-3.13397	1.0257e-112	2.93086e-110	0.113915	8.77845	protein_coding	KNOWN_BY_PROJECTION	ENSG00000162599	-3.44154	1.20199e-33	2.70178e-32	0.0920438	10.8644	protein_coding	KNOWN
NHSL1	ENSCAFG00000000275	-1.46038	1.45353e-13	1.86594e-12	0.363399	2.7518	protein_coding	KNOWN_BY_PROJECTION	ENSG00000135540	-3.74274	7.24139e-14	4.71965e-13	0.0747002	13.3868	protein_coding	KNOWN
NINL	ENSCAFG00000004400	-1.13044	3.05724e-20	6.14152e-19	0.456776	2.18926	protein_coding	KNOWN_BY_PROJECTION	ENSG00000101004	-2.55681	0.0101834	0.0215779	0.169951	5.88404	protein_coding	KNOWN
NME7	ENSCAFG00000015252	-2.30901	8.06733e-43	4.08868e-41	0.201799	4.95542	protein_coding	KNOWN_BY_PROJECTION	ENSG00000143156	-3.31819	2.26767e-33	4.98313e-32	0.100259	9.97414	protein_coding	KNOWN
NPAS2	ENSCAFG00000002223	-1.86272	2.87447e-18	5.12794e-17	0.274957	3.63693	protein_coding	KNOWN_BY_PROJECTION	ENSG00000170485	-4.50344	1.07863e-23	1.31143e-22	0.044089	22.6814	protein_coding	KNOWN
NPHP4	ENSCAFG00000019514	-1.0639	0.00478056	0.0139315	0.478339	2.09057	protein_coding	KNOWN_BY_PROJECTION	ENSG00000131697	-3.08195	9.96686e-40	3.18011e-38	0.118097	8.46758	protein_coding	KNOWN
NR3C2	ENSCAFG00000007813	-2.25707	2.40471e-17	4.05425e-16	0.209196	4.78021	protein_coding	KNOWN_BY_PROJECTION	ENSG00000151623	-2.75325	0.00100367	0.00254436	0.148316	6.74237	protein_coding	KNOWN
NR6A1	ENSCAFG00000020216	-1.82538	7.69498e-11	7.8576e-10	0.282167	3.54401	protein_coding	KNOWN_BY_PROJECTION	ENSG00000148200	-4.26447	1.82598e-48	1.03901e-46	0.0520316	19.2191	protein_coding	KNOWN
NRCAM	ENSCAFG00000003720	-1.63311	5.95277e-05	0.000263714	0.322392	3.10181	protein_coding	KNOWN_BY_PROJECTION	ENSG00000091129	-2.26019	1.30603e-25	1.80117e-24	0.208744	4.79055	protein_coding	KNOWN
NT5DC1	ENSCAFG00000004060	-1.53305	9.45282e-39	4.14449e-37	0.345546	2.89397	protein_coding	KNOWN_BY_PROJECTION	ENSG00000178425	-2.77537	7.69413e-05	0.000225172	0.14606	6.8465	protein_coding	KNOWN
OPHN1	ENSCAFG00000016688	-3.26654	2.36292e-19	4.51681e-18	0.103914	9.62336	protein_coding	KNOWN_BY_PROJECTION	ENSG00000079482	-4.19286	4.51602e-35	1.10051e-33	0.0546794	18.2884	protein_coding	KNOWN
OSBP2	ENSCAFG00000012842	-1.46313	0.00041863	0.00156861	0.362706	2.75705	protein_coding	KNOWN_BY_PROJECTION	ENSG00000184792	-3.40043	1.76301e-32	3.66052e-31	0.0947044	10.5592	protein_coding	KNOWN
OSBPL1A	ENSCAFG00000014108	-1.87806	1.5453e-112	4.34072e-110	0.272049	3.67581	protein_coding	KNOWN_BY_PROJECTION	ENSG00000141447	-1.31015	1.87411e-13	1.18855e-12	0.403278	2.47968	protein_coding	KNOWN
OSBPL6	ENSCAFG00000013801	-1.96531	7.06292e-22	1.59041e-20	0.256085	3.90496	protein_coding	KNOWN_BY_PROJECTION	ENSG00000079156	-2.18006	1.44506e-05	4.60486e-05	0.220667	4.53171	protein_coding	KNOWN
PACS1	ENSCAFG00000012965	-1.00569	4.30608e-31	1.50559e-29	0.498033	2.0079	protein_coding	KNOWN_BY_PROJECTION	ENSG00000175115	-1.94593	3.1009e-23	3.64841e-22	0.259547	3.85287	protein_coding	KNOWN
PAG1	ENSCAFG00000008430	-1.27736	4.51203e-30	1.52608e-28	0.412551	2.42394	protein_coding	KNOWN_BY_PROJECTION	ENSG00000076641	-2.4231	9.8798e-25	1.29608e-23	0.186455	5.36322	protein_coding	KNOWN
PAQR5	ENSCAFG00000017523	-1.28801	1.53895e-46	8.94914e-45	0.409514	2.44192	protein_coding	KNOWN_BY_PROJECTION	ENSG00000137819	-2.45108	1.30465e-34	3.08932e-33	0.182873	5.46826	protein_coding	KNOWN
PARN	ENSCAFG00000018795	-1.03917	8.923e-39	3.92257e-37	0.486607	2.05504	protein_coding	KNOWN_BY_PROJECTION	ENSG00000140694	-3.5853	1.99479e-74	9.388e-72	0.083314	12.0028	protein_coding	KNOWN
PARP8	ENSCAFG00000018465	-1.05627	3.53332e-15	5.20513e-14	0.480873	2.07955	protein_coding	KNOWN_BY_PROJECTION	ENSG00000151883	-1.41393	0.00692748	0.015186	0.375289	2.66461	protein_coding	KNOWN
PCCA	ENSCAFG00000005838	-1.82687	3.67858e-39	1.65217e-37	0.281876	3.54766	protein_coding	KNOWN_BY_PROJECTION	ENSG00000175198	-2.3781	3.30995e-24	4.16323e-23	0.192363	5.1985	protein_coding	KNOWN
PDE1C	ENSCAFG00000003133	-1.87884	4.14512e-69	4.54948e-67	0.271901	3.6778	protein_coding	KNOWN_BY_PROJECTION	ENSG00000154678	-3.64396	1.2812e-37	3.59979e-36	0.0799942	12.5009	protein_coding	KNOWN
PDE3A	ENSCAFG00000012391	-2.45298	5.17515e-12	5.83454e-11	0.182633	5.47547	protein_coding	KNOWN_BY_PROJECTION	ENSG00000172572	-2.53906	0.00613808	0.0135688	0.172055	5.81209	protein_coding	KNOWN
PDE5A	ENSCAFG00000012472	-1.12682	3.40027e-06	1.86722e-05	0.457924	2.18377	protein_coding	KNOWN	ENSG00000138735	-1.68679	0.0225405	0.0443391	0.310617	3.2194	protein_coding	KNOWN
PDE8A	ENSCAFG00000013011	-1.54515	4.49627e-59	3.78257e-57	0.342661	2.91833	protein_coding	KNOWN_BY_PROJECTION	ENSG00000073417	-3.20778	1.81696e-35	4.54541e-34	0.108233	9.23931	protein_coding	KNOWN
PDE9A	ENSCAFG00000010487	-1.32984	3.1834e-37	1.34246e-35	0.397813	2.51375	protein_coding	KNOWN_BY_PROJECTION	ENSG00000160191	-3.97553	1.06916e-41	3.90815e-40	0.0635692	15.7309	protein_coding	KNOWN
PDLIM5	ENSCAFG00000010071	-1.31994	4.16657e-57	3.27263e-55	0.400551	2.49656	protein_coding	KNOWN_BY_PROJECTION	ENSG00000163110	-1.57716	4.64384e-17	3.78034e-16	0.335142	2.98381	protein_coding	KNOWN
PDSS2	ENSCAFG00000030036	-1.50225	4.18184e-24	1.0646e-22	0.353003	2.83284	protein_coding	KNOWN_BY_PROJECTION	ENSG00000164494	-3.64439	1.04569e-49	6.71084e-48	0.0799703	12.5046	protein_coding	KNOWN
PEAK1	ENSCAFG00000025255	-2.31765	2.42751e-141	1.54735e-138	0.200594	4.9852	protein_coding	KNOWN_BY_PROJECTION	ENSG00000173517	-3.77405	1.64975e-40	5.52936e-39	0.0730965	13.6805	protein_coding	KNOWN
PHF14	ENSCAFG00000002271	-1.1128	3.99916e-54	2.84456e-52	0.462397	2.16264	protein_coding	KNOWN_BY_PROJECTION	ENSG00000106443	-2.03969	1.18688e-52	9.05799e-51	0.243216	4.11158	protein_coding	KNOWN
PHKB	ENSCAFG00000010225	-1.17941	8.38633e-36	3.3653e-34	0.441532	2.26484	protein_coding	KNOWN_BY_PROJECTION	ENSG00000102893	-2.89928	2.45926e-33	5.38843e-32	0.134039	7.46054	protein_coding	KNOWN
PHLPP1	ENSCAFG00000000070	-1.0904	3.9316e-14	5.30087e-13	0.46963	2.12933	protein_coding	KNOWN_BY_PROJECTION	ENSG00000081913	-2.82886	4.22147e-23	4.92578e-22	0.140743	7.10515	protein_coding	KNOWN
PIBF1	ENSCAFG00000005032	-1.28678	2.08405e-26	6.09152e-25	0.409864	2.43984	protein_coding	KNOWN_BY_PROJECTION	ENSG00000083535	-3.10641	8.29559e-28	1.30773e-26	0.116112	8.61236	protein_coding	KNOWN
PIGU	ENSCAFG00000007571	-1.06653	1.02982e-17	1.77783e-16	0.477465	2.0944	protein_coding	KNOWN_BY_PROJECTION	ENSG00000101464	-3.52159	2.83738e-66	6.10442e-64	0.0870752	11.4843	protein_coding	KNOWN
PIK3CB	ENSCAFG00000007579	-1.08504	1.82301e-41	8.86004e-40	0.47138	2.12143	protein_coding	KNOWN_BY_PROJECTION	ENSG00000051382	-3.29807	3.23678e-51	2.32124e-49	0.101667	9.83599	protein_coding	KNOWN
PIP5K1B	ENSCAFG00000001916	-3.25156	4.10353e-101	9.57857e-99	0.104999	9.52393	protein_coding	KNOWN_BY_PROJECTION	ENSG00000107242	-3.47836	1.1363e-23	1.37739e-22	0.0897242	11.1453	protein_coding	KNOWN
PITPNC1	ENSCAFG00000011476	-2.39909	3.74872e-25	1.0135e-23	0.189585	5.27469	protein_coding	KNOWN_BY_PROJECTION	ENSG00000154217	-4.11663	1.32553e-60	1.74091e-58	0.0576462	17.3472	protein_coding	KNOWN
PITPNM2	ENSCAFG00000007616	-1.79914	8.27756e-68	8.62792e-66	0.287346	3.48012	protein_coding	KNOWN_BY_PROJECTION	ENSG00000090975	-3.4904	3.23303e-27	4.91813e-26	0.0889783	11.2387	protein_coding	KNOWN
PKNOX1	ENSCAFG00000010518	-1.02133	2.75884e-08	2.05216e-07	0.492662	2.02979	protein_coding	KNOWN_BY_PROJECTION	ENSG00000160199	-1.12154	2.33088e-09	1.08611e-08	0.459604	2.17579	protein_coding	KNOWN
PKP4	ENSCAFG00000009361	-1.71858	3.4457e-87	5.8271e-85	0.303848	3.29112	protein_coding	KNOWN_BY_PROJECTION	ENSG00000144283	-3.50042	1.45398e-50	9.80457e-49	0.0883626	11.317	protein_coding	KNOWN
PLCB1	ENSCAFG00000005856	-3.34536	2.1385e-36	8.72938e-35	0.0983892	10.1637	protein_coding	KNOWN_BY_PROJECTION	ENSG00000182621	-3.24165	2.3472e-18	2.07122e-17	0.105722	9.45875	protein_coding	KNOWN
PLCG2	ENSCAFG00000019989	-1.51359	2.25888e-73	2.73258e-71	0.350238	2.8552	protein_coding	KNOWN_BY_PROJECTION	ENSG00000197943	-2.73261	4.11557e-48	2.32427e-46	0.150454	6.64656	protein_coding	KNOWN
PLCH1	ENSCAFG00000008746	-2.05726	2.9837e-08	2.20754e-07	0.240272	4.16194	protein_coding	KNOWN_BY_PROJECTION	ENSG00000114805	-2.98496	0.000262585	0.00071857	0.12631	7.91705	protein_coding	KNOWN
PLCL1	ENSCAFG00000010953	-2.99484	8.60443e-188	1.42601e-184	0.125448	7.97146	protein_coding	KNOWN_BY_PROJECTION	ENSG00000115896	-1.11455	0.013578	0.0280654	0.461836	2.16527	protein_coding	KNOWN
PLD1	ENSCAFG00000015246	-2.15347	5.96645e-10	5.4752e-09	0.224771	4.44897	protein_coding	KNOWN_BY_PROJECTION	ENSG00000075651	-2.76874	1.4112e-46	7.16383e-45	0.146732	6.81515	protein_coding	KNOWN
PLEKHG1	ENSCAFG00000000405	-2.20377	6.57868e-35	2.52381e-33	0.21707	4.6068	protein_coding	KNOWN_BY_PROJECTION	ENSG00000120278	-3.74268	1.39036e-06	4.92602e-06	0.0747035	13.3863	protein_coding	KNOWN
PLXNA4	ENSCAFG00000001362	-1.26556	0.00189193	0.00608127	0.415938	2.40421	protein_coding	KNOWN_BY_PROJECTION	ENSG00000221866	-3.7604	1.64536e-44	7.30231e-43	0.0737915	13.5517	protein_coding	KNOWN
POLA1	ENSCAFG00000013521	-1.44418	6.58309e-12	7.34197e-11	0.367502	2.72107	protein_coding	KNOWN_BY_PROJECTION	ENSG00000101868	-2.89248	5.51794e-31	1.03702e-29	0.134672	7.42544	protein_coding	KNOWN
PPM1E	ENSCAFG00000030155	-1.75953	3.87777e-08	2.82987e-07	0.295345	3.38587	protein_coding	KNOWN_BY_PROJECTION	ENSG00000175175	-4.18946	1.46648e-40	4.93708e-39	0.0548085	18.2453	protein_coding	KNOWN
PPM1H	ENSCAFG00000000337	-1.15368	8.92337e-16	1.35676e-14	0.449476	2.22481	protein_coding	KNOWN_BY_PROJECTION	ENSG00000111110	-4.00012	1.44586e-48	8.35342e-47	0.0624947	16.0014	protein_coding	KNOWN
PPM1L	ENSCAFG00000014325	-2.44049	1.2415e-47	7.34837e-46	0.184221	5.42825	protein_coding	KNOWN_BY_PROJECTION	ENSG00000163590	-3.06813	2.91022e-16	2.2384e-15	0.119234	8.38684	protein_coding	KNOWN
PPP2R3A	ENSCAFG00000007061	-1.4195	1.17563e-18	2.14814e-17	0.373842	2.67492	protein_coding	KNOWN_BY_PROJECTION	ENSG00000073711	-3.12478	1.41755e-18	1.26671e-17	0.114643	8.7227	protein_coding	KNOWN
PPP3CA	ENSCAFG00000010644	-1.90822	9.61879e-80	1.3625e-77	0.266421	3.75346	protein_coding	KNOWN_BY_PROJECTION	ENSG00000138814	-3.37143	1.11599e-74	5.48048e-72	0.0966271	10.3491	protein_coding	KNOWN
PREX1	ENSCAFG00000010948	-1.86296	3.51857e-15	5.18802e-14	0.274912	3.63753	protein_coding	KNOWN_BY_PROJECTION	ENSG00000124126	-2.60217	1.64892e-17	1.38216e-16	0.164691	6.07199	protein_coding	KNOWN
PRIM2	ENSCAFG00000023267	-1.30548	6.22961e-19	1.16265e-17	0.404586	2.47166	protein_coding	KNOWN_BY_PROJECTION	ENSG00000146143	-3.49108	5.17154e-38	1.49776e-36	0.0889366	11.244	protein_coding	KNOWN
PRKCA	ENSCAFG00000011326	-3.16812	3.35963e-153	2.78396e-150	0.11125	8.98875	protein_coding	KNOWN_BY_PROJECTION	ENSG00000154229	-3.64669	6.20417e-17	4.9983e-16	0.0798427	12.5246	protein_coding	KNOWN
PRKCB	ENSCAFG00000017622	-1.93085	8.13637e-71	9.29959e-69	0.262275	3.81279	protein_coding	KNOWN_BY_PROJECTION	ENSG00000166501	-2.66563	6.96881e-27	1.04117e-25	0.157604	6.34502	protein_coding	KNOWN
PRKCE	ENSCAFG00000002610	-3.97163	6.02992e-102	1.42763e-99	0.0637412	15.6884	protein_coding	KNOWN_BY_PROJECTION	ENSG00000171132	-3.49639	1.82034e-38	5.38238e-37	0.0886097	11.2855	protein_coding	KNOWN
PRKCH	ENSCAFG00000015695	-2.34416	6.03186e-67	6.17074e-65	0.196942	5.07764	protein_coding	KNOWN_BY_PROJECTION	ENSG00000027075	-3.71051	4.39852e-22	4.82576e-21	0.0763878	13.0911	protein_coding	KNOWN
PRKCZ	ENSCAFG00000019381	-1.65807	9.2917e-11	9.38399e-10	0.316862	3.15595	protein_coding	KNOWN_BY_PROJECTION	ENSG00000067606	-3.44478	2.63849e-43	1.08174e-41	0.0918368	10.8889	protein_coding	KNOWN
PTK2	ENSCAFG00000001217	-2.275	3.28542e-180	4.18841e-177	0.206613	4.83997	protein_coding	KNOWN_BY_PROJECTION	ENSG00000169398	-4.06363	3.26967e-40	1.07357e-38	0.0598032	16.7215	protein_coding	KNOWN
PTK2B	ENSCAFG00000008670	-1.14416	1.57099e-39	7.21219e-38	0.452453	2.21018	protein_coding	KNOWN_BY_PROJECTION	ENSG00000120899	-2.3696	2.32347e-54	2.05028e-52	0.1935	5.16797	protein_coding	KNOWN
PTPN14	ENSCAFG00000012530	-1.39365	4.46941e-21	9.55761e-20	0.380602	2.62742	protein_coding	KNOWN_BY_PROJECTION	ENSG00000152104	-2.00265	0.00065561	0.00170232	0.249541	4.00735	protein_coding	KNOWN
PTPN4	ENSCAFG00000004872	-1.03124	1.88476e-09	1.62434e-08	0.48929	2.04378	protein_coding	KNOWN_BY_PROJECTION	ENSG00000088179	-2.94936	1.33351e-27	2.0718e-26	0.129465	7.72409	protein_coding	KNOWN
PTPRJ	ENSCAFG00000008279	-1.36897	2.35904e-58	1.9451e-56	0.387169	2.58285	protein_coding	KNOWN_BY_PROJECTION	ENSG00000149177	-3.0806	3.39293e-45	1.5836e-43	0.118208	8.45966	protein_coding	KNOWN
PTPRK	ENSCAFG00000001101	-3.23861	1.773e-31	6.31911e-30	0.105945	9.43882	protein_coding	KNOWN_BY_PROJECTION	ENSG00000152894	-3.3227	1.53735e-15	1.1221e-14	0.0999465	10.0053	protein_coding	KNOWN
R3HDM1	ENSCAFG00000005075	-1.20524	1.3924e-64	1.34949e-62	0.433697	2.30576	protein_coding	KNOWN_BY_PROJECTION	ENSG00000048991	-2.68549	1.34011e-37	3.76062e-36	0.155449	6.433	protein_coding	KNOWN
R3HDM2	ENSCAFG00000000215	-1.43022	5.58076e-07	3.47184e-06	0.371073	2.69489	protein_coding	KNOWN_BY_PROJECTION	ENSG00000179912	-2.86072	1.28122e-54	1.15771e-52	0.137669	7.26379	protein_coding	KNOWN
RAB31	ENSCAFG00000018727	-1.36198	3.00234e-46	1.70403e-44	0.389047	2.57039	protein_coding	KNOWN_BY_PROJECTION	ENSG00000168461	-3.24852	8.76408e-73	3.41346e-70	0.10522	9.5039	protein_coding	KNOWN
RAI1	ENSCAFG00000018437	-2.08737	5.69473e-72	6.59991e-70	0.235309	4.24973	protein_coding	KNOWN_BY_PROJECTION	ENSG00000108557	-3.55859	7.57395e-50	4.88845e-48	0.0848709	11.7826	protein_coding	KNOWN
RAI14	ENSCAFG00000018816	-1.2292	2.31673e-37	9.7947e-36	0.426554	2.34437	protein_coding	KNOWN_BY_PROJECTION	ENSG00000039560	-3.23345	9.76026e-38	2.76886e-36	0.106325	9.40517	protein_coding	KNOWN
RALGAPA2	ENSCAFG00000005251	-2.86287	8.04436e-107	2.15031e-104	0.137465	7.2746	protein_coding	KNOWN_BY_PROJECTION	ENSG00000188559	-3.19859	6.87602e-11	3.5848e-10	0.108925	9.1806	protein_coding	KNOWN
RALGPS1	ENSCAFG00000020156	-3.78007	1.68325e-98	3.71954e-96	0.0727921	13.7378	protein_coding	KNOWN_BY_PROJECTION	ENSG00000136828	-3.41943	1.20351e-20	1.21372e-19	0.0934652	10.6992	protein_coding	KNOWN
RAP1GAP2	ENSCAFG00000019305	-1.78916	1.90641e-12	2.24236e-11	0.289341	3.45613	protein_coding	KNOWN_BY_PROJECTION	ENSG00000132359	-2.43001	2.30764e-16	1.78465e-15	0.185565	5.38896	protein_coding	KNOWN
RAPGEF1	ENSCAFG00000019902	-1.93452	1.12331e-81	1.63304e-79	0.261609	3.8225	protein_coding	KNOWN_BY_PROJECTION	ENSG00000107263	-2.87503	9.57282e-46	4.61087e-44	0.136311	7.33618	protein_coding	KNOWN
RAPGEF2	ENSCAFG00000008719	-1.17461	2.95461e-45	1.60547e-43	0.443005	2.25731	protein_coding	KNOWN	ENSG00000109756	-2.81736	6.12716e-31	1.14675e-29	0.14187	7.04871	protein_coding	KNOWN
RAPGEF4	ENSCAFG00000013096	-2.66671	3.98333e-79	5.59455e-77	0.157485	6.34979	protein_coding	KNOWN_BY_PROJECTION	ENSG00000091428	-2.32475	0.00196767	0.00474129	0.199609	5.00981	protein_coding	KNOWN
RAPGEF5	ENSCAFG00000002731	-1.85872	2.81146e-09	2.37484e-08	0.275721	3.62685	protein_coding	KNOWN_BY_PROJECTION	ENSG00000136237	-2.44855	0.00278377	0.00653421	0.183195	5.45867	protein_coding	KNOWN
RBM19	ENSCAFG00000009146	-1.14391	9.93419e-83	1.48324e-80	0.45253	2.2098	protein_coding	KNOWN_BY_PROJECTION	ENSG00000122965	-2.61112	2.17565e-45	1.02392e-43	0.163672	6.10979	protein_coding	KNOWN
RBPMS	ENSCAFG00000006503	-1.01328	4.29551e-13	5.35259e-12	0.495419	2.01849	protein_coding	KNOWN_BY_PROJECTION	ENSG00000157110	-3.00143	2.29367e-49	1.42738e-47	0.124876	8.00792	protein_coding	KNOWN
REPS2	ENSCAFG00000012774	-2.09538	3.08763e-07	1.99732e-06	0.234006	4.2734	protein_coding	KNOWN_BY_PROJECTION	ENSG00000169891	-2.55419	0.000664711	0.00172477	0.17026	5.87337	protein_coding	KNOWN
RFTN1	ENSCAFG00000005873	-1.79596	9.41652e-97	2.00077e-94	0.28798	3.47247	protein_coding	KNOWN_BY_PROJECTION	ENSG00000131378	-2.81122	3.52131e-30	6.24382e-29	0.142475	7.01876	protein_coding	KNOWN
RFWD2	ENSCAFG00000014263	-1.04029	2.10452e-25	5.79372e-24	0.486231	2.05664	protein_coding	KNOWN_BY_PROJECTION	ENSG00000143207	-3.02613	8.48176e-73	3.41346e-70	0.122756	8.14624	protein_coding	KNOWN
RFX3	ENSCAFG00000002053	-1.58552	1.28579e-15	1.94429e-14	0.333205	3.00116	protein_coding	KNOWN_BY_PROJECTION	ENSG00000080298	-2.8557	6.5304e-16	4.90268e-15	0.13815	7.23853	protein_coding	KNOWN
RGS12	ENSCAFG00000029577	-1.35548	2.55219e-27	7.83285e-26	0.390805	2.55882	protein_coding	KNOWN_BY_PROJECTION	ENSG00000159788	-2.4039	2.31451e-22	2.58816e-21	0.188953	5.29232	protein_coding	KNOWN
RHBDD1	ENSCAFG00000010409	-1.04616	8.5738e-24	2.16606e-22	0.484256	2.06502	protein_coding	KNOWN_BY_PROJECTION	ENSG00000144468	-3.23296	9.5136e-51	6.49282e-49	0.106361	9.40196	protein_coding	KNOWN
RNF144A	ENSCAFG00000003300	-1.23808	2.54563e-12	2.95233e-11	0.423937	2.35884	protein_coding	KNOWN_BY_PROJECTION	ENSG00000151692	-2.57633	3.52013e-39	1.08931e-37	0.167667	5.96421	protein_coding	KNOWN
RNF216	ENSCAFG00000015990	-1.13151	1.38113e-37	5.86911e-36	0.456439	2.19087	protein_coding	KNOWN_BY_PROJECTION	ENSG00000011275	-1.50078	1.75324e-16	1.36807e-15	0.353363	2.82995	protein_coding	KNOWN
RNGTT	ENSCAFG00000003089	-1.83899	9.66004e-106	2.5015e-103	0.279517	3.57761	protein_coding	KNOWN_BY_PROJECTION	ENSG00000111880	-4.11974	9.53456e-73	3.6506e-70	0.0575222	17.3846	protein_coding	KNOWN
RPH3AL	ENSCAFG00000019132	-2.20517	4.03231e-08	2.93489e-07	0.216859	4.61129	protein_coding	KNOWN_BY_PROJECTION	ENSG00000181031	-3.33	5.88414e-14	3.85731e-13	0.0994424	10.0561	protein_coding	KNOWN
RPS6KA2	ENSCAFG00000000828	-2.09529	7.58248e-55	5.53588e-53	0.23402	4.27313	protein_coding	KNOWN_BY_PROJECTION	ENSG00000071242	-2.8906	2.54777e-08	1.07069e-07	0.134848	7.41577	protein_coding	KNOWN
RPS6KA5	ENSCAFG00000017543	-1.63843	1.81222e-62	1.6873e-60	0.321205	3.11328	protein_coding	KNOWN_BY_PROJECTION	ENSG00000100784	-3.597	5.27373e-63	8.27316e-61	0.0826409	12.1005	protein_coding	KNOWN
RPTOR	ENSCAFG00000005692	-3.9967	1.62424e-288	2.69186e-284	0.0626432	15.9634	protein_coding	KNOWN_BY_PROJECTION	ENSG00000141564	-4.09559	1.72509e-43	7.16356e-42	0.0584931	17.096	protein_coding	KNOWN
RSRC1	ENSCAFG00000008913	-2.2624	1.36809e-44	7.2208e-43	0.208425	4.79788	protein_coding	KNOWN_BY_PROJECTION	ENSG00000174891	-3.71465	4.53836e-52	3.39475e-50	0.076169	13.1287	protein_coding	KNOWN
SBF2	ENSCAFG00000007500	-3.13629	7.98648e-48	4.74408e-46	0.113732	8.79259	protein_coding	KNOWN_BY_PROJECTION	ENSG00000133812	-3.96195	1.58906e-53	1.29125e-51	0.0641703	15.5835	protein_coding	KNOWN
SCAPER	ENSCAFG00000018100	-2.82673	4.51261e-103	1.11623e-100	0.140951	7.09467	protein_coding	KNOWN_BY_PROJECTION	ENSG00000140386	-3.71023	5.52163e-36	1.41582e-34	0.0764026	13.0886	protein_coding	KNOWN
SCFD2	ENSCAFG00000002031	-2.70823	1.25628e-104	3.20313e-102	0.153017	6.53521	protein_coding	KNOWN_BY_PROJECTION	ENSG00000184178	-3.03871	2.3181e-52	1.75137e-50	0.12169	8.21758	protein_coding	KNOWN
SCMH1	ENSCAFG00000002592	-1.08439	1.08054e-18	1.97877e-17	0.47159	2.12049	protein_coding	KNOWN_BY_PROJECTION	ENSG00000010803	-2.17177	7.2674e-51	5.0052e-49	0.221938	4.50576	protein_coding	KNOWN
SDCCAG8	ENSCAFG00000015803	-1.1793	8.44637e-29	2.71282e-27	0.441565	2.26467	protein_coding	KNOWN_BY_PROJECTION	ENSG00000054282	-2.43985	2.73268e-38	8.03793e-37	0.184303	5.42584	protein_coding	KNOWN
SEMA6A	ENSCAFG00000000192	-1.53392	2.31314e-06	1.3066e-05	0.345338	2.89572	protein_coding	KNOWN_BY_PROJECTION	ENSG00000092421	-2.33977	6.99419e-05	0.000205621	0.197542	5.06221	protein_coding	KNOWN
SFMBT2	ENSCAFG00000005121	-2.27736	1.13263e-45	6.299e-44	0.206275	4.84791	protein_coding	KNOWN_BY_PROJECTION	ENSG00000198879	-4.01275	1.1941e-21	1.27299e-20	0.0619502	16.142	protein_coding	KNOWN
SFXN5	ENSCAFG00000008944	-1.50827	1.86085e-12	2.19345e-11	0.351534	2.84468	protein_coding	KNOWN_BY_PROJECTION	ENSG00000144040	-2.1327	4.12545e-25	5.52096e-24	0.228031	4.38537	protein_coding	KNOWN
SGMS1	ENSCAFG00000015628	-1.01786	7.50598e-26	2.11559e-24	0.49385	2.02491	protein_coding	KNOWN_BY_PROJECTION	ENSG00000198964	-2.60493	1.42298e-46	7.20742e-45	0.164376	6.08362	protein_coding	KNOWN
SH3GL3	ENSCAFG00000013237	-1.0507	0.0140568	0.0362526	0.482735	2.07153	protein_coding	KNOWN_BY_PROJECTION	ENSG00000140600	-2.78888	0.00442996	0.0100313	0.144698	6.91094	protein_coding	KNOWN
SH3KBP1	ENSCAFG00000013075	-1.55924	2.01944e-29	6.62737e-28	0.339329	2.947	protein_coding	KNOWN_BY_PROJECTION	ENSG00000147010	-1.73492	1.62895e-15	1.18818e-14	0.300425	3.32861	protein_coding	KNOWN
SH3PXD2A	ENSCAFG00000010473	-2.28223	4.96218e-12	5.60588e-11	0.20558	4.86428	protein_coding	KNOWN_BY_PROJECTION	ENSG00000107957	-3.03702	7.74765e-38	2.21263e-36	0.121834	8.20792	protein_coding	KNOWN
SIK3	ENSCAFG00000013258	-1.14375	9.50559e-19	1.74266e-17	0.452581	2.20955	protein_coding	KNOWN_BY_PROJECTION	ENSG00000160584	-3.15562	4.4244e-47	2.34618e-45	0.112218	8.9112	protein_coding	KNOWN
SIL1	ENSCAFG00000001330	-1.49229	4.01554e-37	1.68907e-35	0.355447	2.81336	protein_coding	KNOWN_BY_PROJECTION	ENSG00000120725	-2.39672	6.47355e-43	2.5837e-41	0.189896	5.26605	protein_coding	KNOWN
SIPA1L1	ENSCAFG00000016732	-2.96538	8.8526e-219	3.66785e-215	0.128036	7.81031	protein_coding	KNOWN_BY_PROJECTION	ENSG00000197555	-3.31105	5.42077e-46	2.65629e-44	0.100757	9.92488	protein_coding	KNOWN
SIPA1L2	ENSCAFG00000011665	-1.75789	1.32497e-28	4.21473e-27	0.29568	3.38204	protein_coding	KNOWN_BY_PROJECTION	ENSG00000116991	-1.45404	0.00261505	0.0061696	0.364998	2.73974	protein_coding	KNOWN
SIPA1L3	ENSCAFG00000005973	-3.23162	4.737e-154	4.13191e-151	0.10646	9.39323	protein_coding	KNOWN_BY_PROJECTION	ENSG00000105738	-4.15343	3.24825e-41	1.1402e-39	0.0561942	17.7954	protein_coding	KNOWN
SKAP1	ENSCAFG00000016837	-1.75377	6.29487e-54	4.43936e-52	0.296525	3.3724	protein_coding	KNOWN_BY_PROJECTION	ENSG00000141293	-2.8288	2.5708e-26	3.71557e-25	0.140749	7.10484	protein_coding	KNOWN
SLC10A7	ENSCAFG00000007747	-1.40547	6.67672e-28	2.0878e-26	0.377495	2.64904	protein_coding	KNOWN_BY_PROJECTION	ENSG00000120519	-3.85972	1.04707e-43	4.42946e-42	0.0688825	14.5175	protein_coding	KNOWN
SLC23A2	ENSCAFG00000006042	-1.10669	1.60726e-24	4.19483e-23	0.46436	2.1535	protein_coding	KNOWN_BY_PROJECTION	ENSG00000089057	-2.39228	1.49853e-23	1.80447e-22	0.190481	5.24987	protein_coding	KNOWN
SLC24A3	ENSCAFG00000005373	-3.71999	5.17971e-268	4.29217e-264	0.0758878	13.1774	protein_coding	KNOWN_BY_PROJECTION	ENSG00000185052	-3.75159	4.76571e-26	6.75391e-25	0.0742434	13.4692	protein_coding	KNOWN
SLC25A13	ENSCAFG00000002161	-1.61136	1.70193e-30	5.83977e-29	0.327289	3.0554	protein_coding	KNOWN_BY_PROJECTION	ENSG00000004864	-3.40236	2.49929e-57	2.7676e-55	0.0945776	10.5733	protein_coding	KNOWN
SLC2A13	ENSCAFG00000009975	-2.44498	1.0118e-33	3.78352e-32	0.183649	5.44518	protein_coding	KNOWN_BY_PROJECTION	ENSG00000151229	-2.8792	1.22071e-18	1.09558e-17	0.135918	7.3574	protein_coding	KNOWN
SLC45A3	ENSCAFG00000010148	-1.71325	2.15206e-110	5.84691e-108	0.304973	3.27898	protein_coding	KNOWN_BY_PROJECTION	ENSG00000158715	-2.07546	1.80994e-69	4.75426e-67	0.237261	4.21478	protein_coding	KNOWN
SLC9A9	ENSCAFG00000008028	-3.01045	2.5071e-32	9.09196e-31	0.124098	8.05815	protein_coding	KNOWN_BY_PROJECTION	ENSG00000181804	-2.0552	3.8373e-09	1.74416e-08	0.240615	4.15602	protein_coding	KNOWN
SLCO3A1	ENSCAFG00000011241	-2.74274	1.20828e-38	5.28361e-37	0.149401	6.69339	protein_coding	KNOWN_BY_PROJECTION	ENSG00000176463	-3.92727	6.41178e-18	5.5199e-17	0.0657317	15.2134	protein_coding	KNOWN
SMG6	ENSCAFG00000019260	-2.04036	1.18374e-78	1.63484e-76	0.243104	4.11347	protein_coding	KNOWN_BY_PROJECTION	ENSG00000070366	-3.033	1.17651e-44	5.28375e-43	0.122173	8.18512	protein_coding	KNOWN
SND1	ENSCAFG00000001700	-1.5363	1.00941e-45	5.63264e-44	0.344768	2.9005	protein_coding	KNOWN_BY_PROJECTION	ENSG00000197157	-1.12835	3.20206e-12	1.85759e-11	0.457439	2.18609	protein_coding	KNOWN
SNX24	ENSCAFG00000000534	-1.13235	0.00637617	0.0180482	0.456172	2.19215	protein_coding	KNOWN_BY_PROJECTION	ENSG00000064652	-2.36841	2.76054e-07	1.04843e-06	0.193659	5.16373	protein_coding	KNOWN
SNX25	ENSCAFG00000007582	-1.03138	9.19678e-30	3.05447e-28	0.489242	2.04398	protein_coding	KNOWN_BY_PROJECTION	ENSG00000109762	-2.60551	1.90306e-30	3.43098e-29	0.16431	6.08607	protein_coding	KNOWN
SNX29	ENSCAFG00000018849	-4.03285	1.79819e-201	4.96689e-198	0.061093	16.3685	protein_coding	KNOWN_BY_PROJECTION	ENSG00000048471	-4.11367	7.14167e-36	1.82088e-34	0.0577647	17.3116	protein_coding	KNOWN
SOBP	ENSCAFG00000003738	-1.09746	6.88682e-13	8.43571e-12	0.467338	2.13978	protein_coding	KNOWN_BY_PROJECTION	ENSG00000112320	-3.01415	1.35128e-15	9.89479e-15	0.12378	8.07884	protein_coding	KNOWN
SORBS1	ENSCAFG00000008270	-2.25501	6.04191e-17	1.00033e-15	0.209495	4.77338	protein_coding	KNOWN_BY_PROJECTION	ENSG00000095637	-3.38375	8.12095e-13	4.91961e-12	0.0958055	10.4378	protein_coding	KNOWN
SPATA5	ENSCAFG00000003988	-2.40035	8.63592e-62	7.90736e-60	0.189419	5.2793	protein_coding	KNOWN_BY_PROJECTION	ENSG00000145375	-3.969	1.24148e-65	2.46009e-63	0.0638575	15.6599	protein_coding	KNOWN
SPECC1	ENSCAFG00000018081	-1.09604	1.31891e-50	8.34289e-49	0.467798	2.13767	protein_coding	KNOWN_BY_PROJECTION	ENSG00000128487	-2.30845	3.16407e-25	4.26216e-24	0.201877	4.9535	protein_coding	KNOWN
SPIDR	ENSCAFG00000009134	-2.25513	1.11841e-21	2.4747e-20	0.209478	4.77378	protein_coding	KNOWN_BY_PROJECTION	ENSG00000164808	-2.80517	6.1558e-42	2.28341e-40	0.143074	6.9894	protein_coding	KNOWN
SPIRE1	ENSCAFG00000018846	-1.218	5.72165e-38	2.4566e-36	0.429878	2.32624	protein_coding	KNOWN_BY_PROJECTION	ENSG00000134278	-3.56719	9.87126e-48	5.39931e-46	0.084366	11.8531	protein_coding	KNOWN
SPRED2	ENSCAFG00000003219	-1.38126	4.00179e-72	4.70366e-70	0.383884	2.60495	protein_coding	KNOWN_BY_PROJECTION	ENSG00000198369	-1.66103	1.76977e-16	1.38049e-15	0.316213	3.16243	protein_coding	KNOWN
SPTB	ENSCAFG00000016120	-1.09881	0.000145796	0.000602414	0.4669	2.14179	protein_coding	KNOWN_BY_PROJECTION	ENSG00000070182	-1.62367	4.25488e-05	0.000128106	0.32451	3.08157	protein_coding	KNOWN
SRBD1	ENSCAFG00000002554	-1.43882	3.89405e-56	2.90703e-54	0.36887	2.71098	protein_coding	KNOWN_BY_PROJECTION	ENSG00000068784	-2.9774	1.00202e-37	2.82945e-36	0.126973	7.87568	protein_coding	KNOWN
SRGAP3	ENSCAFG00000005535	-2.10415	4.10348e-36	1.65871e-34	0.232587	4.29946	protein_coding	KNOWN_BY_PROJECTION	ENSG00000196220	-4.13508	5.44893e-47	2.87597e-45	0.0569137	17.5705	protein_coding	KNOWN
SRPK2	ENSCAFG00000004057	-1.09955	1.60246e-20	3.29498e-19	0.466661	2.14288	protein_coding	KNOWN_BY_PROJECTION	ENSG00000135250	-2.7452	5.24868e-74	2.37136e-71	0.149146	6.70485	protein_coding	KNOWN
SSBP2	ENSCAFG00000008677	-2.02081	2.16397e-46	1.23242e-44	0.24642	4.05811	protein_coding	KNOWN_BY_PROJECTION	ENSG00000145687	-3.92486	3.82244e-75	1.96248e-72	0.0658415	15.188	protein_coding	KNOWN
SSBP3	ENSCAFG00000019045	-1.38305	4.93764e-86	7.86842e-84	0.383406	2.6082	protein_coding	KNOWN_BY_PROJECTION	ENSG00000157216	-2.69969	4.74974e-88	7.1531e-85	0.153926	6.49663	protein_coding	KNOWN
SSX2IP	ENSCAFG00000020304	-2.03958	2.9621e-78	3.95894e-76	0.243234	4.11126	protein_coding	KNOWN_BY_PROJECTION	ENSG00000117155	-1.22883	0.000126081	0.000359437	0.426663	2.34377	protein_coding	KNOWN
ST3GAL1	ENSCAFG00000001148	-1.6574	5.0285e-26	1.43438e-24	0.31701	3.15447	protein_coding	KNOWN_BY_PROJECTION	ENSG00000008513	-2.60188	1.21793e-46	6.25297e-45	0.164724	6.07077	protein_coding	KNOWN
ST7	ENSCAFG00000003410	-1.55576	3.45476e-59	2.92121e-57	0.34015	2.93988	protein_coding	KNOWN_BY_PROJECTION	ENSG00000004866	-2.84813	1.40673e-78	1.0251e-75	0.138876	7.20065	protein_coding	KNOWN
STAG1	ENSCAFG00000007380	-2.87547	8.55299e-128	3.93746e-125	0.136269	7.33841	protein_coding	KNOWN_BY_PROJECTION	ENSG00000118007	-4.01569	8.50586e-42	3.12435e-40	0.0618238	16.175	protein_coding	KNOWN
STARD9	ENSCAFG00000011155	-1.37412	2.61544e-05	0.000123951	0.385787	2.59211	protein_coding	KNOWN_BY_PROJECTION	ENSG00000159433	-2.31438	3.81049e-11	2.034e-10	0.20105	4.97389	protein_coding	KNOWN
STAU2	ENSCAFG00000008077	-1.18514	2.24305e-22	5.18467e-21	0.439783	2.27385	protein_coding	KNOWN_BY_PROJECTION	ENSG00000040341	-3.39026	3.35596e-42	1.27628e-40	0.0953743	10.485	protein_coding	KNOWN
STIM1	ENSCAFG00000005895	-1.25562	1.35243e-42	6.7309e-41	0.418814	2.3877	protein_coding	KNOWN_BY_PROJECTION	ENSG00000167323	-3.17119	4.50772e-35	1.09967e-33	0.111013	9.00793	protein_coding	KNOWN
STK3	ENSCAFG00000000484	-1.78182	2.20264e-48	1.32743e-46	0.290816	3.43859	protein_coding	KNOWN_BY_PROJECTION	ENSG00000104375	-3.90764	1.2977e-46	6.6174e-45	0.066632	15.0078	protein_coding	KNOWN
STK39	ENSCAFG00000011768	-2.50321	3.13328e-73	3.76289e-71	0.176383	5.66947	protein_coding	KNOWN_BY_PROJECTION	ENSG00000198648	-3.76578	4.10769e-25	5.50045e-24	0.0735171	13.6023	protein_coding	KNOWN
STON2	ENSCAFG00000017308	-1.36406	3.48765e-69	3.85338e-67	0.388489	2.57408	protein_coding	KNOWN_BY_PROJECTION	ENSG00000140022	-2.33525	1.4979e-18	1.33798e-17	0.198162	5.04637	protein_coding	KNOWN
STX18	ENSCAFG00000015700	-1.12776	9.17946e-24	2.31554e-22	0.457624	2.1852	protein_coding	KNOWN_BY_PROJECTION	ENSG00000168818	-2.1964	7.54985e-26	1.05867e-24	0.218181	4.58335	protein_coding	KNOWN
STX8	ENSCAFG00000017413	-1.14878	1.12534e-16	1.8231e-15	0.451008	2.21726	protein_coding	KNOWN_BY_PROJECTION	ENSG00000170310	-2.42444	1.67385e-34	3.93468e-33	0.186282	5.3682	protein_coding	KNOWN
STXBP4	ENSCAFG00000017349	-1.14746	6.17593e-20	1.2185e-18	0.451418	2.21524	protein_coding	KNOWN_BY_PROJECTION	ENSG00000166263	-2.82643	1.15837e-17	9.83007e-17	0.14098	7.09318	protein_coding	KNOWN
STXBP5L	ENSCAFG00000011430	-1.04071	0.0122544	0.0321603	0.486088	2.05724	protein_coding	KNOWN_BY_PROJECTION	ENSG00000145087	-2.88598	2.02926e-18	1.7998e-17	0.13528	7.39207	protein_coding	KNOWN
STXBP6	ENSCAFG00000029607	-1.97766	1.3959e-56	1.07103e-54	0.253902	3.93853	protein_coding	KNOWN_BY_PROJECTION	ENSG00000168952	-3.41489	7.40915e-26	1.03958e-24	0.0937595	10.6656	protein_coding	KNOWN
SUCLG2	ENSCAFG00000006612	-1.01405	1.29711e-14	1.82953e-13	0.495155	2.01957	protein_coding	KNOWN_BY_PROJECTION	ENSG00000172340	-1.49671	1.43779e-26	2.11044e-25	0.354359	2.82199	protein_coding	KNOWN
SUPT3H	ENSCAFG00000002002	-2.99437	2.45488e-23	6.08143e-22	0.125489	7.96882	protein_coding	KNOWN_BY_PROJECTION	ENSG00000196284	-3.72545	2.15676e-12	1.26779e-11	0.0756011	13.2273	protein_coding	KNOWN
SVIL	ENSCAFG00000004006	-2.25957	2.13752e-46	1.22156e-44	0.208834	4.7885	protein_coding	KNOWN_BY_PROJECTION	ENSG00000197321	-3.88232	3.22409e-12	1.86989e-11	0.067812	14.7467	protein_coding	KNOWN
SYNE2	ENSCAFG00000015819	-1.43964	7.60128e-20	1.49615e-18	0.36866	2.71252	protein_coding	KNOWN_BY_PROJECTION	ENSG00000054654	-1.64896	0.0218813	0.0431777	0.31887	3.13607	protein_coding	KNOWN
TANC1	ENSCAFG00000009370	-2.6777	4.23491e-89	7.4665e-87	0.15629	6.39836	protein_coding	KNOWN_BY_PROJECTION	ENSG00000115183	-4.23126	1.61711e-42	6.29835e-41	0.0532433	18.7817	protein_coding	KNOWN
TANGO6	ENSCAFG00000020298	-1.20443	2.30185e-24	5.94215e-23	0.433942	2.30445	protein_coding	KNOWN_BY_PROJECTION	ENSG00000103047	-3.2574	2.01656e-44	8.8973e-43	0.104574	9.56261	protein_coding	KNOWN
TAOK3	ENSCAFG00000009924	-1.03792	1.62156e-41	7.90417e-40	0.487031	2.05326	protein_coding	KNOWN_BY_PROJECTION	ENSG00000135090	-2.81508	1.75688e-65	3.39212e-63	0.142095	7.03756	protein_coding	KNOWN
TASP1	ENSCAFG00000005600	-1.22801	1.02542e-16	1.6661e-15	0.426905	2.34244	protein_coding	KNOWN_BY_PROJECTION	ENSG00000089123	-2.94155	5.93693e-25	7.89842e-24	0.130168	7.68238	protein_coding	KNOWN
TBC1D1	ENSCAFG00000016208	-1.54953	1.26106e-40	6.00563e-39	0.34162	2.92723	protein_coding	KNOWN_BY_PROJECTION	ENSG00000065882	-2.55247	3.0946e-30	5.50883e-29	0.170463	5.86638	protein_coding	KNOWN
TBC1D22A	ENSCAFG00000000745	-2.686	5.94986e-114	1.72995e-111	0.155393	6.43528	protein_coding	KNOWN_BY_PROJECTION	ENSG00000054611	-3.72925	2.08003e-55	1.98261e-53	0.0754024	13.2622	protein_coding	KNOWN
TBC1D32	ENSCAFG00000000955	-1.31641	5.63168e-23	1.35857e-21	0.401533	2.49045	protein_coding	KNOWN_BY_PROJECTION	ENSG00000146350	-2.47858	7.30131e-14	4.75596e-13	0.179421	5.57348	protein_coding	KNOWN
TBC1D5	ENSCAFG00000005849	-2.9725	3.06337e-171	3.38462e-168	0.127406	7.84894	protein_coding	KNOWN_BY_PROJECTION	ENSG00000131374	-2.86356	6.2488e-22	6.77353e-21	0.137398	7.27811	protein_coding	KNOWN
TBCK	ENSCAFG00000010959	-1.48105	3.30851e-36	1.34722e-34	0.358227	2.79152	protein_coding	KNOWN_BY_PROJECTION	ENSG00000145348	-2.56896	6.1835e-34	1.41239e-32	0.168525	5.93383	protein_coding	KNOWN
TCF12	ENSCAFG00000016200	-1.94779	5.07245e-77	6.72525e-75	0.259214	3.85782	protein_coding	KNOWN_BY_PROJECTION	ENSG00000140262	-3.47324	5.5274e-33	1.17907e-31	0.090043	11.1058	protein_coding	KNOWN
TCF7L1	ENSCAFG00000007832	-1.79108	6.0149e-12	6.74002e-11	0.288955	3.46074	protein_coding	KNOWN_BY_PROJECTION	ENSG00000152284	-2.45585	1.13491e-13	7.30419e-13	0.18227	5.48637	protein_coding	KNOWN
TCF7L2	ENSCAFG00000011005	-2.35144	1.17869e-18	2.15137e-17	0.19595	5.10334	protein_coding	KNOWN_BY_PROJECTION	ENSG00000148737	-3.52223	5.52934e-20	5.3886e-19	0.0870367	11.4894	protein_coding	KNOWN
TDRD3	ENSCAFG00000023746	-1.14648	1.8604e-16	2.95047e-15	0.451725	2.21374	protein_coding	KNOWN_BY_PROJECTION	ENSG00000083544	-1.50235	9.98246e-11	5.13559e-10	0.352977	2.83305	protein_coding	KNOWN
THADA	ENSCAFG00000002463	-2.08301	3.34633e-121	1.17997e-118	0.236021	4.23691	protein_coding	KNOWN	ENSG00000115970	-3.05181	8.31025e-50	5.34839e-48	0.12059	8.29254	protein_coding	KNOWN
TIAM1	ENSCAFG00000008853	-1.68984	7.98273e-123	3.07669e-120	0.309962	3.2262	protein_coding	KNOWN_BY_PROJECTION	ENSG00000156299	-3.4029	2.31891e-12	1.35957e-11	0.0945423	10.5773	protein_coding	KNOWN
timp3	ENSCAFG00000029189	-1.0017	7.2624e-18	1.26695e-16	0.49941	2.00236	protein_coding	KNOWN	ENSG00000100234	-2.67177	1.17496e-37	3.30952e-36	0.156934	6.37209	protein_coding	KNOWN
TLN2	ENSCAFG00000016905	-1.99791	1.71611e-64	1.644e-62	0.250363	3.9942	protein_coding	KNOWN_BY_PROJECTION	ENSG00000171914	-3.05088	2.02466e-29	3.47019e-28	0.120668	8.28718	protein_coding	KNOWN
TMC5	ENSCAFG00000018092	-1.04069	0.0133432	0.0346284	0.486094	2.05721	protein_coding	KNOWN_BY_PROJECTION	ENSG00000103534	-2.71918	0.00306547	0.00714865	0.15186	6.585	protein_coding	KNOWN
TMCC1	ENSCAFG00000004596	-1.99227	1.44719e-21	3.18093e-20	0.251344	3.97862	protein_coding	KNOWN_BY_PROJECTION	ENSG00000172765	-2.35704	1.44769e-16	1.13632e-15	0.195191	5.1232	protein_coding	KNOWN
TMCO4	ENSCAFG00000015128	-1.39014	7.66883e-17	1.26463e-15	0.381527	2.62105	protein_coding	KNOWN_BY_PROJECTION	ENSG00000162542	-2.95677	1.72815e-40	5.78355e-39	0.128803	7.76381	protein_coding	KNOWN
TMEM108	ENSCAFG00000006414	-3.10909	1.32526e-59	1.12634e-57	0.115896	8.62841	protein_coding	KNOWN_BY_PROJECTION	ENSG00000144868	-4.32764	1.37369e-46	6.9891e-45	0.0498026	20.0793	protein_coding	KNOWN
TMEM117	ENSCAFG00000009609	-2.35709	1.64839e-25	4.56073e-24	0.195185	5.12334	protein_coding	KNOWN_BY_PROJECTION	ENSG00000139173	-3.48172	3.16197e-26	4.54383e-25	0.0895153	11.1713	protein_coding	KNOWN
TMEM135	ENSCAFG00000004393	-1.53164	1.85803e-19	3.57229e-18	0.345883	2.89115	protein_coding	KNOWN_BY_PROJECTION	ENSG00000166575	-2.68338	1.18985e-18	1.06916e-17	0.155676	6.42358	protein_coding	KNOWN
TMTC2	ENSCAFG00000005914	-2.53431	1.2767e-09	1.12135e-08	0.172622	5.793	protein_coding	KNOWN_BY_PROJECTION	ENSG00000179104	-2.16406	6.59481e-07	2.41141e-06	0.223128	4.48173	protein_coding	KNOWN
TNIK	ENSCAFG00000015157	-2.74019	8.56084e-189	1.57643e-185	0.149665	6.6816	protein_coding	KNOWN_BY_PROJECTION	ENSG00000154310	-3.41533	2.23297e-36	5.85864e-35	0.0937309	10.6688	protein_coding	KNOWN
TOM1L2	ENSCAFG00000018424	-1.16182	1.57342e-19	3.03919e-18	0.446948	2.2374	protein_coding	KNOWN_BY_PROJECTION	ENSG00000175662	-2.97724	1.46043e-38	4.34095e-37	0.126988	7.87476	protein_coding	KNOWN
TOX	ENSCAFG00000007137	-3.09414	2.53921e-25	6.96727e-24	0.117104	8.53943	protein_coding	KNOWN_BY_PROJECTION	ENSG00000198846	-2.94641	7.30334e-08	2.93459e-07	0.129731	7.70828	protein_coding	KNOWN
TPK1	ENSCAFG00000025529	-1.64044	6.46781e-27	1.94186e-25	0.320759	3.1176	protein_coding	KNOWN_BY_PROJECTION	ENSG00000196511	-2.18334	1.13421e-09	5.41571e-09	0.220165	4.54204	protein_coding	KNOWN
TRAK1	ENSCAFG00000005236	-1.11905	4.23957e-37	1.7788e-35	0.460398	2.17204	protein_coding	KNOWN_BY_PROJECTION	ENSG00000182606	-3.76347	8.49516e-59	1.00474e-56	0.073635	13.5805	protein_coding	KNOWN
TRAPPC9	ENSCAFG00000001181	-2.13949	3.5021e-118	1.16081e-115	0.22696	4.40606	protein_coding	KNOWN_BY_PROJECTION	ENSG00000167632	-1.8522	4.04014e-26	5.75815e-25	0.27697	3.6105	protein_coding	KNOWN
TRERF1	ENSCAFG00000001642	-1.76127	1.33599e-54	9.6267e-53	0.294989	3.38996	protein_coding	KNOWN_BY_PROJECTION	ENSG00000124496	-2.79878	1.02976e-46	5.311e-45	0.143708	6.95854	protein_coding	KNOWN
TRIO	ENSCAFG00000009159	-2.8444	4.52098e-101	1.04064e-98	0.139235	7.1821	protein_coding	KNOWN_BY_PROJECTION	ENSG00000038382	-3.64641	1.22441e-38	3.65867e-37	0.0798584	12.5222	protein_coding	KNOWN
TSPAN18	ENSCAFG00000009416	-1.31402	0.00203897	0.00649592	0.4022	2.48633	protein_coding	KNOWN_BY_PROJECTION	ENSG00000157570	-3.47742	2.24973e-07	8.62989e-07	0.0897826	11.138	protein_coding	KNOWN
TSPAN5	ENSCAFG00000010287	-1.66891	3.4977e-49	2.14694e-47	0.314491	3.17975	protein_coding	KNOWN_BY_PROJECTION	ENSG00000168785	-1.66842	0.00999339	0.0212012	0.314597	3.17867	protein_coding	KNOWN
TSPAN9	ENSCAFG00000015466	-1.83949	1.6172e-20	3.32116e-19	0.279421	3.57882	protein_coding	KNOWN_BY_PROJECTION	ENSG00000011105	-3.41024	2.18144e-49	1.36129e-47	0.0940622	10.6313	protein_coding	KNOWN
TTC28	ENSCAFG00000011849	-3.97384	2.43778e-140	1.49635e-137	0.0636434	15.7125	protein_coding	KNOWN_BY_PROJECTION	ENSG00000100154	-2.87519	2.43273e-05	7.52296e-05	0.136296	7.33698	protein_coding	KNOWN
TTC7A	ENSCAFG00000002641	-1.13561	3.78157e-20	7.56907e-19	0.455142	2.19711	protein_coding	KNOWN_BY_PROJECTION	ENSG00000068724	-1.74496	6.93377e-18	5.95793e-17	0.298342	3.35186	protein_coding	KNOWN
TTC7B	ENSCAFG00000017525	-1.32999	2.7413e-25	7.49161e-24	0.39777	2.51402	protein_coding	KNOWN_BY_PROJECTION	ENSG00000165914	-3.48807	4.03632e-75	2.02623e-72	0.0891224	11.2205	protein_coding	KNOWN
TTLL5	ENSCAFG00000017077	-1.47367	1.65524e-46	9.59173e-45	0.360065	2.77727	protein_coding	KNOWN_BY_PROJECTION	ENSG00000119685	-3.25878	1.76752e-42	6.86054e-41	0.104474	9.57172	protein_coding	KNOWN
TULP4	ENSCAFG00000000652	-2.07501	1.35841e-94	2.55829e-92	0.237333	4.21349	protein_coding	KNOWN_BY_PROJECTION	ENSG00000130338	-3.90704	1.10839e-47	6.04795e-46	0.0666596	15.0016	protein_coding	KNOWN
UBASH3B	ENSCAFG00000011716	-1.09537	5.1315e-23	1.24516e-21	0.468017	2.13667	protein_coding	KNOWN_BY_PROJECTION	ENSG00000154127	-3.64456	1.67579e-48	9.60815e-47	0.079961	12.5061	protein_coding	KNOWN
UBE2E2	ENSCAFG00000004924	-2.04022	1.10235e-12	1.32482e-11	0.243126	4.11309	protein_coding	KNOWN_BY_PROJECTION	ENSG00000182247	-3.56991	9.35948e-80	7.29071e-77	0.0842074	11.8754	protein_coding	KNOWN
ULK4	ENSCAFG00000005216	-2.05266	8.36562e-39	3.68733e-37	0.241039	4.1487	protein_coding	KNOWN_BY_PROJECTION	ENSG00000168038	-2.03668	1.65965e-08	7.1236e-08	0.243723	4.10302	protein_coding	KNOWN
UMAD1	ENSCAFG00000029545	-1.24472	0.000234738	0.000932481	0.42199	2.36972	protein_coding	KNOWN_BY_PROJECTION	ENSG00000219545	-3.50744	3.34721e-22	3.69928e-21	0.0879339	11.3722	protein_coding	KNOWN
UNC13B	ENSCAFG00000002030	-1.73809	7.2206e-75	8.99752e-73	0.299766	3.33593	protein_coding	KNOWN_BY_PROJECTION	ENSG00000198722	-3.2785	6.59989e-12	3.74696e-11	0.103056	9.70344	protein_coding	KNOWN
USP32	ENSCAFG00000017793	-1.18751	1.13256e-42	5.65361e-41	0.439059	2.2776	protein_coding	KNOWN_BY_PROJECTION	ENSG00000170832	-3.23323	1.97504e-47	1.06483e-45	0.106341	9.4037	protein_coding	KNOWN
USP34	ENSCAFG00000003007	-1.00916	2.23961e-54	1.59988e-52	0.496836	2.01274	protein_coding	KNOWN_BY_PROJECTION	ENSG00000115464	-2.74818	4.55713e-33	9.78569e-32	0.148839	6.71868	protein_coding	KNOWN
USP6NL	ENSCAFG00000004866	-1.12484	5.29139e-21	1.12141e-19	0.458554	2.18077	protein_coding	KNOWN_BY_PROJECTION	ENSG00000148429	-2.38675	2.98527e-34	6.91665e-33	0.191213	5.22978	protein_coding	KNOWN
UTRN	ENSCAFG00000000326	-2.97307	4.07854e-79	5.68014e-77	0.127355	7.85207	protein_coding	KNOWN_BY_PROJECTION	ENSG00000152818	-4.29509	5.20937e-17	4.21942e-16	0.0509389	19.6314	protein_coding	KNOWN
UVRAG	ENSCAFG00000005326	-2.17332	9.09368e-95	1.75244e-92	0.2217	4.5106	protein_coding	KNOWN_BY_PROJECTION	ENSG00000198382	-4.09523	7.98582e-68	1.91915e-65	0.0585079	17.0917	protein_coding	KNOWN
VAC14	ENSCAFG00000020160	-1.01866	1.88863e-30	6.45365e-29	0.493574	2.02604	protein_coding	KNOWN_BY_PROJECTION	ENSG00000103043	-2.50238	7.68629e-68	1.86702e-65	0.176486	5.66618	protein_coding	KNOWN
VAV2	ENSCAFG00000019810	-1.62822	2.07294e-09	1.78189e-08	0.323487	3.09131	protein_coding	KNOWN_BY_PROJECTION	ENSG00000160293	-4.24344	2.29457e-53	1.85123e-51	0.0527954	18.941	protein_coding	KNOWN
VAV3	ENSCAFG00000019951	-2.78021	1.64058e-34	6.25041e-33	0.14557	6.86954	protein_coding	KNOWN_BY_PROJECTION	ENSG00000134215	-4.04378	1.87519e-15	1.36295e-14	0.060632	16.4929	protein_coding	KNOWN
VPS13B	ENSCAFG00000000507	-2.5258	3.23415e-142	2.14399e-139	0.173643	5.75893	protein_coding	KNOWN_BY_PROJECTION	ENSG00000132549	-3.24629	2.68524e-08	1.12499e-07	0.105383	9.48921	protein_coding	KNOWN
VPS13D	ENSCAFG00000016397	-1.45809	3.96416e-57	3.15856e-55	0.363974	2.74745	protein_coding	KNOWN_BY_PROJECTION	ENSG00000048707	-3.1145	3.45228e-29	5.82862e-28	0.115463	8.66078	protein_coding	KNOWN
VPS8	ENSCAFG00000013170	-1.39259	5.00989e-53	3.44518e-51	0.380879	2.6255	protein_coding	KNOWN_BY_PROJECTION	ENSG00000156931	-2.68973	5.69849e-30	1.00022e-28	0.154993	6.45192	protein_coding	KNOWN
VTI1A	ENSCAFG00000010984	-1.82403	2.86214e-44	1.49164e-42	0.282432	3.54068	protein_coding	KNOWN_BY_PROJECTION	ENSG00000151532	-3.24356	1.27749e-60	1.68764e-58	0.105582	9.47131	protein_coding	KNOWN
VWA8	ENSCAFG00000004764	-1.85395	3.19658e-126	1.32442e-123	0.276633	3.61489	protein_coding	KNOWN_BY_PROJECTION	ENSG00000102763	-2.98988	6.43493e-25	8.54586e-24	0.12588	7.9441	protein_coding	KNOWN
WASF3	ENSCAFG00000006841	-1.18048	3.5332e-12	4.03555e-11	0.441206	2.26651	protein_coding	KNOWN_BY_PROJECTION	ENSG00000132970	-2.59169	3.72255e-30	6.57999e-29	0.165891	6.02806	protein_coding	KNOWN
WDPCP	ENSCAFG00000003119	-2.73128	4.95777e-21	1.0534e-19	0.150592	6.64045	protein_coding	KNOWN_BY_PROJECTION	ENSG00000143951	-1.91803	2.5635e-06	8.8196e-06	0.264616	3.77905	protein_coding	KNOWN
WDR25	ENSCAFG00000017915	-1.14132	4.58952e-26	1.31595e-24	0.453344	2.20583	protein_coding	KNOWN_BY_PROJECTION	ENSG00000176473	-3.91685	6.20041e-31	1.1595e-29	0.0662082	15.1039	protein_coding	KNOWN
WDR7	ENSCAFG00000000133	-1.82597	3.17434e-74	3.86826e-72	0.282051	3.54546	protein_coding	KNOWN_BY_PROJECTION	ENSG00000091157	-3.58157	2.68151e-57	2.94055e-55	0.0835293	11.9718	protein_coding	KNOWN
WDR70	ENSCAFG00000018675	-1.36526	7.72329e-58	6.2135e-56	0.388164	2.57623	protein_coding	KNOWN_BY_PROJECTION	ENSG00000082068	-3.30782	1.91082e-54	1.70614e-52	0.100983	9.90269	protein_coding	KNOWN
WWC2	ENSCAFG00000007906	-1.91244	9.11846e-55	6.62808e-53	0.265643	3.76445	protein_coding	KNOWN_BY_PROJECTION	ENSG00000151718	-3.18477	1.05417e-61	1.5168e-59	0.109973	9.0931	protein_coding	KNOWN
WWP2	ENSCAFG00000020247	-1.62337	2.54957e-17	4.28975e-16	0.324576	3.08095	protein_coding	KNOWN_BY_PROJECTION	ENSG00000198373	-3.5171	6.45285e-44	2.76603e-42	0.0873468	11.4486	protein_coding	KNOWN
XPR1	ENSCAFG00000012781	-1.36296	2.70869e-44	1.41612e-42	0.388784	2.57212	protein_coding	KNOWN	ENSG00000143324	-3.1101	1.56112e-53	1.28707e-51	0.115815	8.63443	protein_coding	KNOWN
ZC3H3	ENSCAFG00000001299	-1.03281	7.09332e-19	1.31643e-17	0.488758	2.046	protein_coding	KNOWN_BY_PROJECTION	ENSG00000014164	-2.40916	1.22311e-42	4.8136e-41	0.188265	5.31166	protein_coding	KNOWN
ZCCHC7	ENSCAFG00000024624	-1.25381	5.7151e-26	1.61632e-24	0.41934	2.3847	protein_coding	KNOWN_BY_PROJECTION	ENSG00000147905	-2.67879	3.11061e-50	2.04865e-48	0.156173	6.40317	protein_coding	KNOWN
ZEB1	ENSCAFG00000004023	-1.06567	2.0003e-29	6.57759e-28	0.47775	2.09315	protein_coding	KNOWN_BY_PROJECTION	ENSG00000148516	-1.54432	1.90799e-06	6.64839e-06	0.342857	2.91666	protein_coding	KNOWN
ZFAND3	ENSCAFG00000001489	-1.89248	6.01973e-58	4.91453e-56	0.269343	3.71274	protein_coding	KNOWN_BY_PROJECTION	ENSG00000156639	-3.40056	3.00481e-46	1.48857e-44	0.0946954	10.5602	protein_coding	KNOWN
ZFAT	ENSCAFG00000001159	-3.20478	2.61176e-82	3.83051e-80	0.108459	9.22009	protein_coding	KNOWN_BY_PROJECTION	ENSG00000066827	-4.31382	1.0308e-38	3.09241e-37	0.0502819	19.8879	protein_coding	KNOWN
ZFHX2	ENSCAFG00000011646	-1.11162	0.00232538	0.00731003	0.462774	2.16088	protein_coding	KNOWN_BY_PROJECTION	ENSG00000136367	-1.87684	2.22148e-09	1.0362e-08	0.272279	3.67271	protein_coding	KNOWN
ZFHX3	ENSCAFG00000020243	-2.21884	1.29302e-122	4.76203e-120	0.214814	4.65519	protein_coding	KNOWN_BY_PROJECTION	ENSG00000140836	-1.86744	4.83919e-12	2.77878e-11	0.27406	3.64884	protein_coding	KNOWN
ZFYVE28	ENSCAFG00000014866	-1.46141	2.58038e-12	2.99054e-11	0.363137	2.75378	protein_coding	KNOWN_BY_PROJECTION	ENSG00000159733	-3.4563	6.20943e-44	2.67183e-42	0.0911068	10.9761	protein_coding	KNOWN
ZFYVE9	ENSCAFG00000003759	-1.33995	5.44308e-50	3.36598e-48	0.395035	2.53142	protein_coding	KNOWN_BY_PROJECTION	ENSG00000157077	-2.6094	4.15177e-14	2.74637e-13	0.163867	6.1025	protein_coding	KNOWN
ZHX2	ENSCAFG00000000967	-2.49202	5.13413e-18	9.03268e-17	0.177757	5.62566	protein_coding	KNOWN_BY_PROJECTION	ENSG00000178764	-4.33007	3.47634e-30	6.16894e-29	0.0497185	20.1132	protein_coding	KNOWN
ZMIZ1	ENSCAFG00000015669	-1.33075	6.54974e-40	3.04058e-38	0.397561	2.51534	protein_coding	KNOWN_BY_PROJECTION	ENSG00000108175	-3.32524	1.33567e-44	5.97481e-43	0.0997706	10.023	protein_coding	KNOWN
ZMYND11	ENSCAFG00000005669	-1.29626	2.7025e-25	7.40306e-24	0.407181	2.45591	protein_coding	KNOWN_BY_PROJECTION	ENSG00000015171	-2.11338	1.77465e-48	1.01236e-46	0.231106	4.32703	protein_coding	KNOWN
ZNF407	ENSCAFG00000000022	-2.48883	1.50812e-102	3.62234e-100	0.17815	5.61323	protein_coding	KNOWN_BY_PROJECTION	ENSG00000215421	-4.02277	1.25498e-44	5.62499e-43	0.0615213	16.2545	protein_coding	KNOWN
ZNF438	ENSCAFG00000004017	-1.17072	2.17944e-14	3.02259e-13	0.4442	2.25124	protein_coding	KNOWN_BY_PROJECTION	ENSG00000183621	-4.29207	7.5512e-19	6.85066e-18	0.0510456	19.5903	protein_coding	KNOWN
ZNF609	ENSCAFG00000017094	-1.52428	2.10307e-37	8.9141e-36	0.347652	2.87644	protein_coding	KNOWN_BY_PROJECTION	ENSG00000180357	-3.52884	2.33947e-34	5.45957e-33	0.0866391	11.5421	protein_coding	KNOWN
ZNF618	ENSCAFG00000003282	-1.94865	1.61733e-09	1.40629e-08	0.259059	3.86012	protein_coding	KNOWN_BY_PROJECTION	ENSG00000157657	-4.04794	1.29683e-55	1.26273e-53	0.0604573	16.5406	protein_coding	KNOWN
ZNRF3	ENSCAFG00000011973	-1.34714	3.92286e-23	9.61739e-22	0.39307	2.54407	protein_coding	KNOWN_BY_PROJECTION	ENSG00000183579	-3.55355	5.17001e-20	5.05368e-19	0.0851676	11.7416	protein_coding	KNOWN
ZRANB3	ENSCAFG00000005054	-3.02391	4.37625e-76	5.53645e-74	0.122945	8.13369	protein_coding	KNOWN_BY_PROJECTION	ENSG00000121988	-3.41348	5.57198e-21	5.72141e-20	0.0938515	10.6551	protein_coding	KNOWN
ZSWIM6	ENSCAFG00000007168	-1.01187	2.42763e-09	2.0696e-08	0.495902	2.01653	protein_coding	KNOWN_BY_PROJECTION	ENSG00000130449	-1.91732	1.3587e-18	1.21647e-17	0.264746	3.77721	protein_coding	KNOWN
